# Supplementary material for: Crystal structures of 2,3,7,8,12,13,17,18-octa­bromo-5,10,15,20-tetra­kis­(penta­fluoro­phen­yl)porphyrin as the chloro­form monosolvate and tetra­hydro­furan monosolvate
Source: Acta Crystallogr E Crystallogr Commun. 2020 Jan 17;76(Pt 2):214–20. doi: 10.1107/S2056989020000432 (PMC7001836; doi:10.1107/S2056989020000432)
Supplement: Supplementary file 1 [file e-76-00214-sup1.cif]

##############################################################################
#                                                                            #
# This CIF contains the data in a paper accepted for publication in          #
# Acta Crystallographica Section E. It conforms to the requirements of       #
# Notes for Authors for Acta Crystallographica Section E, and has been       #
# peer reviewed under the auspices of the IUCr Commission on Journals.       #
#                                                                            #
# Full details of the Crystallographic Information File format               #
# are given in the paper "The Crystallographic Information File (CIF):       #
# a New Standard Archive File for Crystallography" by S. R. Hall, F. H.      #
# Allen and I. D. Brown [Acta Cryst. (1991), A47, 655-685].                  #
#                                                                            #
# The current version of the core CIF dictionary is obtainable from          #
# ftp://ftp.iucr.org/pub/cif_core.dic.                                       #
#                                                                            #
# Software is freely available for graphical display of the structure(s)     #
# in this CIF. For information consult the CIF software page                 #
# http://www.iucr.org/resources/cif/software.                                #
#                                                                            #
# This file may be used for bona fide research purposes within the           #
# scientific community so long as proper attribution is given to the journal # 
# article from which it was obtained.                                        #
#                                                                            #
##############################################################################
data_1_CHCl3
_audit_creation_method
;
Olex2 1.2
(compiled 2018.05.29 svn.r3508 for OlexSys, GUI svn.r5506)
;
_journal_date_recd_electronic     2019-12-16
_journal_date_accepted     2020-01-14
_journal_name_full     'Acta Crystallographica, Section E'
_journal_year     2020
_journal_volume     76
_journal_issue      2
_journal_page_first     214
_journal_page_last     220
_journal_paper_category     GO
_journal_paper_doi     10.1107/S2056989020000432
_journal_coeditor_code     TX2016
_publ_contact_author_name     'Mathias O. Senge'
_publ_contact_author_address
;
School of Chemistry
Trinity College Dublin, The University of Dublin
Trinity Biomedical Science Institute, 152-160 Pearse Street
Dublin
Dublin
ROI
Ireland
;
_publ_contact_author_email     'sengem@tcd.ie'
_publ_contact_author_fax     ?
_publ_contact_author_phone     ?
_publ_section_title
;
Crystal structures of
2,3,7,8,12,13,17,18-octabromo-5,10,15,20-tetrakis(pentafluorophenyl)porphyrin
as the chloroform monosolvate and tetrahydrofuran monosolvate
;
_publ_section_title_footnote     .
loop_
    _publ_author_name
    _publ_author_footnote
    _publ_author_address
    'Kingsbury, Christopher J.' .
;
School of Chemistry
Trinity Biomedical Science Institute, 152--160 Pearse Street
Trinity College Dublin, The University of Dublin
Dublin 2
Ireland
;
    'Flanagan, Keith J.' .
;
School of Chemistry
Trinity Biomedical Science Institute, 152--160 Pearse Street
Trinity College Dublin, The University of Dublin
Dublin 2
Ireland
;
    'Kielmann, Marc' .
;
School of Chemistry
Trinity Biomedical Science Institute, 152--160 Pearse Street
Trinity College Dublin, The University of Dublin
Dublin 2
Ireland
;
    'Twamley, Brendan' .
;
School of Chemistry
Trinity Biomedical Science Institute, 152--160 Pearse Street
Trinity College Dublin, The University of Dublin
Dublin 2
Ireland
;
    'Senge, Mathias O.' .
;
School of Chemistry
Trinity Biomedical Science Institute, 152--160 Pearse Street
Trinity College Dublin, The University of Dublin
Dublin 2
Ireland
;
_publ_section_synopsis
;
The crystal structures of the title compounds, two solvates (CHCl~3~ and THF) of
a symmetric and highly substituted porphyrin, OBrTPFPP, are described. These
structures each feature a non-planar porphyrin ring, exhibiting a similar
conformation of the strained ring independent of solvent identity. These
distorted porphyrins are able to form hydrogen bonds and sub-van der Waals
halogen interactions with enclathrated solvent; supramolecular interactions of
proximal macrocycles are additionally affected by solvent choice.
;
_chemical_name_systematic
;\
2,3,7,8,12,13,17,18-Octabromo-5,10,15,20-\
tetrakis(pentafluorophenyl)porphyrin chloroform monosolvate
;
_chemical_name_common     ?
_chemical_formula_moiety     'C44 H2 Br8 F20 N4, C H Cl3'
_chemical_formula_sum     'C45 H3 Br8 Cl3 F20 N4'
_chemical_formula_iupac     'C44 H2 Br8 F20 N4, C H Cl3'
_chemical_formula_weight     1725.14
_chemical_melting_point     ?
_chemical_absolute_configuration     ?
_space_group_crystal_system     monoclinic
_space_group_name_H-M_alt     'P 1 21 1'
_space_group_name_Hall     'P 2yb'
loop_
    _space_group_symop_operation_xyz
    'x, y, z'
    '-x, y+1/2, -z'
_cell_length_a     15.5162(7)
_cell_length_b     6.8288(3)
_cell_length_c     24.5631(12)
_cell_angle_alpha     90
_cell_angle_beta     104.6830(10)
_cell_angle_gamma     90
_cell_volume     2517.6(2)
_cell_formula_units_Z     2
_cell_measurement_reflns_used     9974
_cell_measurement_theta_min     2.59
_cell_measurement_theta_max     32.54
_cell_measurement_temperature     100(2)
loop_
    _twin_individual_id
    _twin_individual_mass_fraction_refined
    1 0.990(4)
    2 0.010(4)
_exptl_crystal_description     Block
_exptl_crystal_colour     blue
_exptl_crystal_size_max     0.309
_exptl_crystal_size_mid     0.304
_exptl_crystal_size_min     0.114
_exptl_crystal_density_diffrn     2.276
_exptl_crystal_density_meas     ?
_exptl_crystal_density_method     ?
_exptl_crystal_F_000     1624
_exptl_absorpt_coefficient_mu     6.646
_exptl_absorpt_correction_type     multi-scan
_exptl_absorpt_process_details
;
(SADABS; Bruker, 2016)
;
_exptl_absorpt_correction_T_min     0.4582
_exptl_absorpt_correction_T_max     0.7464
_diffrn_ambient_temperature     100(2)
_diffrn_source     'microfocus sealed X-ray tube'
_diffrn_radiation_type     MoK\a
_diffrn_radiation_wavelength     0.71073
_diffrn_radiation_monochromator     'mirror optics'
_diffrn_measurement_device_type     'Bruker APEXII CCD'
_diffrn_measurement_device     'three-circle diffractometer'
_diffrn_measurement_method     '\f and \w scans'
_diffrn_detector     'Bruker APEXII area detector'
_diffrn_detector_area_resol_mean     7.9
_diffrn_reflns_number     107677
_diffrn_reflns_av_R_equivalents     0.0282
_diffrn_reflns_av_unetI/netI     0.0309
_diffrn_reflns_theta_min     1.357
_diffrn_reflns_theta_max     32.576
_diffrn_reflns_theta_full     25.242
_diffrn_measured_fraction_theta_max     0.999
_diffrn_measured_fraction_theta_full     1.000
_diffrn_reflns_limit_h_min     -23
_diffrn_reflns_limit_h_max     23
_diffrn_reflns_limit_k_min     -10
_diffrn_reflns_limit_k_max     10
_diffrn_reflns_limit_l_min     -37
_diffrn_reflns_limit_l_max     36
_diffrn_standards_number     0
_diffrn_radiation_probe     x-ray
_refine_special_details     ?
_reflns_number_total     18291
_reflns_number_gt     17164
_reflns_threshold_expression     'I > 2\s(I)'
_refine_ls_structure_factor_coef     Fsqd
_refine_ls_matrix_type     full
_refine_ls_R_factor_all     0.0241
_refine_ls_R_factor_gt     0.0204
_refine_ls_wR_factor_gt     0.0422
_refine_ls_wR_factor_ref     0.0433
_refine_ls_goodness_of_fit_ref     1.027
_refine_ls_restrained_S_all     1.037
_refine_ls_number_reflns     18291
_refine_ls_number_parameters     763
_refine_ls_number_restraints     244
_refine_ls_hydrogen_treatment     constr
_refine_ls_weighting_scheme     calc
_refine_ls_weighting_details
              'w=1/[\s^2^(Fo^2^)+(0.0025P)^2^+1.0050P] where P=(Fo^2^+2Fc^2^)/3'
_atom_sites_solution_hydrogens     geom
_atom_sites_solution_primary     dual
_atom_sites_solution_secondary     ?
_refine_ls_shift/su_max     0.002
_refine_ls_shift/su_mean     0.000
_refine_diff_density_max     0.522
_refine_diff_density_min     -0.464
_refine_ls_extinction_method     none
_refine_ls_extinction_coef     .
_refine_ls_abs_structure_details
;
 Refined as an inversion twin.
;
_refine_ls_abs_structure_Flack     0.010(4)
loop_
    _atom_type_symbol
    _atom_type_description
    _atom_type_scat_dispersion_real
    _atom_type_scat_dispersion_imag
    _atom_type_scat_source
    'C' 'C' 0.0033 0.0016
                         'International Tables Vol C Tables 4.2.6.8 and 6.1.1.4'
    'H' 'H' 0.0000 0.0000
                         'International Tables Vol C Tables 4.2.6.8 and 6.1.1.4'
    'Br' 'Br' -0.2901 2.4595
                         'International Tables Vol C Tables 4.2.6.8 and 6.1.1.4'
    'Cl' 'Cl' 0.1484 0.1585
                         'International Tables Vol C Tables 4.2.6.8 and 6.1.1.4'
    'F' 'F' 0.0171 0.0103
                         'International Tables Vol C Tables 4.2.6.8 and 6.1.1.4'
    'N' 'N' 0.0061 0.0033
                         'International Tables Vol C Tables 4.2.6.8 and 6.1.1.4'
_computing_data_collection
;
APEX3 (Bruker, 2017)
;
_computing_cell_refinement
;
SAINT (Bruker, 2015)
;
_computing_data_reduction
;
SAINT (Bruker, 2015)
;
_computing_structure_solution
;
SHELXT (Sheldrick, 2015a)
;
_computing_structure_refinement
;
SHELXL (Sheldrick, 2015b)
;
_computing_molecular_graphics
;
<i>Shelxle</i> (H\"ubschle <i>et al.</i>,  2011)
;
_computing_publication_material
;
<i>OLEX2</i> (Dolomanov <i>et al.</i>,  2009)
;
loop_
    _atom_site_type_symbol
    _atom_site_label
    _atom_site_fract_x
    _atom_site_fract_y
    _atom_site_fract_z
    _atom_site_U_iso_or_equiv
    _atom_site_adp_type
    _atom_site_calc_flag
    _atom_site_occupancy
    _atom_site_disorder_assembly
    _atom_site_disorder_group
    C C1 0.79032(16) 0.5406(4) 0.87273(10) 0.0134(4) Uani d 1 . .
    Br Br1 0.87104(2) 0.43518(5) 0.99180(2) 0.02349(6) Uani d 1 . .
    C C2 0.86821(16) 0.5046(4) 0.91809(10) 0.0152(4) Uani d 1 . .
    Br Br2 1.05536(2) 0.43897(5) 0.93835(2) 0.02288(6) Uani d 1 . .
    C C3 0.94138(16) 0.5053(4) 0.89661(10) 0.0153(4) Uani d 1 . .
    Br Br3 1.06413(2) 0.81653(4) 0.70329(2) 0.02160(6) Uani d 1 . .
    C C4 0.91257(15) 0.5427(4) 0.83707(10) 0.0132(4) Uani d 1 . .
    Br Br4 0.92250(2) 0.68017(4) 0.57534(2) 0.01783(5) Uani d 1 . .
    C C5 0.96138(16) 0.5753(4) 0.79756(10) 0.0145(4) Uani d 1 . .
    Br Br5 0.67971(2) -0.08433(4) 0.56768(2) 0.02307(5) Uani d 1 . .
    C C6 0.92364(15) 0.5776(4) 0.73877(10) 0.0134(4) Uani d 1 . .
    F F6 0.94084(10) 0.1746(3) 0.61796(6) 0.0201(3) Uani d 1 . .
    Br Br6 0.49352(2) -0.08753(4) 0.62177(2) 0.02119(5) Uani d 1 . .
    C C7 0.96548(16) 0.6523(4) 0.69563(10) 0.0154(4) Uani d 1 . .
    F F7 0.98329(10) 0.0661(3) 0.52270(7) 0.0227(3) Uani d 1 . .
    Br Br7 0.37497(2) 0.69017(4) 0.73639(2) 0.01604(5) Uani d 1 . .
    C C8 0.91110(16) 0.5994(4) 0.64558(10) 0.0139(4) Uani d 1 . .
    F F8 0.86376(11) 0.1210(3) 0.42128(7) 0.0246(4) Uani d 1 . .
    Br Br8 0.51364(2) 0.86107(4) 0.86350(2) 0.01969(5) Uani d 1 . .
    C C9 0.83861(15) 0.4866(3) 0.65798(10) 0.0133(4) Uani d 1 . .
    F F9 0.70704(11) 0.3005(3) 0.41561(6) 0.0247(3) Uani d 1 . .
    C C10 0.77912(15) 0.3636(4) 0.62036(10) 0.0139(4) Uani d 1 . .
    F F10 0.66599(10) 0.4240(3) 0.51083(6) 0.0229(3) Uani d 1 . .
    C C11 0.70159(15) 0.2861(4) 0.63184(10) 0.0137(4) Uani d 1 . .
    F F11 0.41703(10) 0.4175(3) 0.58292(6) 0.0224(3) Uani d 1 . .
    C C12 0.64841(16) 0.1194(4) 0.60940(10) 0.0150(4) Uani d 1 . .
    F F12 0.24742(11) 0.2960(3) 0.54385(7) 0.0268(4) Uani d 1 . .
    C C13 0.57470(16) 0.1181(4) 0.63059(10) 0.0149(4) Uani d 1 . .
    F F13 0.16081(11) 0.1268(3) 0.61447(9) 0.0321(4) Uani d 1 . .
    C C14 0.57932(15) 0.2834(4) 0.66693(10) 0.0130(4) Uani d 1 . .
    F F14 0.24506(11) 0.0721(3) 0.72457(8) 0.0270(4) Uani d 1 . .
    C C15 0.51835(15) 0.3577(3) 0.69576(10) 0.0127(4) Uani d 1 . .
    F F15 0.41634(10) 0.1838(2) 0.76383(6) 0.0196(3) Uani d 1 . .
    C C16 0.54601(15) 0.4764(3) 0.74374(10) 0.0126(4) Uani d 1 . .
    F F16 0.59460(13) 0.3120(3) 0.91627(7) 0.0328(4) Uani d 1 . .
    C C17 0.49068(15) 0.6028(3) 0.76885(10) 0.0138(4) Uani d 1 . .
    F F17 0.54619(14) 0.3700(4) 1.01268(8) 0.0471(6) Uani d 1 . .
    C C18 0.54346(15) 0.6649(4) 0.81857(10) 0.0141(4) Uani d 1 . .
    F F18 0.60364(13) 0.6916(4) 1.07618(7) 0.0433(5) Uani d 1 . .
    C C19 0.63021(15) 0.5740(4) 0.82428(10) 0.0133(4) Uani d 1 . .
    F F19 0.71156(14) 0.9551(4) 1.04248(8) 0.0435(5) Uani d 1 . .
    C C20 0.70187(16) 0.5724(4) 0.87352(10) 0.0140(4) Uani d 1 . .
    F F20 0.76215(12) 0.8962(3) 0.94747(8) 0.0315(4) Uani d 1 . .
    N N21 0.82117(13) 0.5520(3) 0.82522(8) 0.0122(3) Uani d 1 . .
    H H21 0.786401 0.563972 0.790997 0.015 Uiso calc 1 . .
    N N22 0.84463(13) 0.4908(3) 0.71443(8) 0.0129(4) Uani d 1 . .
    N N23 0.65875(13) 0.3736(3) 0.66794(8) 0.0136(4) Uani d 1 . .
    H H23 0.679701 0.475296 0.689186 0.016 Uiso calc 1 . .
    Cl Cl1S 0.8289(3) 1.0578(6) 0.84825(15) 0.0405(6) Uani d 0.882(7) A 1
    F F5 1.0834(12) 0.304(4) 0.7761(9) 0.0289(15) Uani d 0.462(7) B 1
    F F4 1.2643(6) 0.3383(11) 0.8118(4) 0.0363(11) Uani d 0.462(7) B 1
    F F3 1.3335(5) 0.6633(11) 0.8705(3) 0.0379(10) Uani d 0.462(7) B 1
    F F2 1.2238(5) 0.9445(11) 0.8947(3) 0.0382(11) Uani d 0.462(7) B 1
    F F1 1.0460(9) 0.900(3) 0.8631(7) 0.0303(14) Uani d 0.462(7) B 1
    C C1S 0.7822(3) 1.0817(7) 0.7756(2) 0.0287(9) Uani d 0.882(7) A 1
    H H 0.762829 1.220837 0.767873 0.034 Uiso calc 0.882(7) A 1
    Cl Cl2S 0.68818(11) 0.9313(2) 0.75235(8) 0.0489(5) Uani d 0.882(7) A 1
    Cl Cl3S 0.86152(16) 1.0294(2) 0.73764(8) 0.0461(4) Uani d 0.882(7) A 1
    N N24 0.63172(13) 0.4721(3) 0.77706(8) 0.0132(4) Uani d 1 . .
    C C51 1.0608(6) 0.603(3) 0.8183(10) 0.0210(7) Uani d 0.462(7) B 1
    C C52 1.0984(7) 0.767(2) 0.8488(8) 0.0255(12) Uani d 0.462(7) B 1
    C C53 1.1905(7) 0.7875(14) 0.8658(6) 0.0287(14) Uani d 0.462(7) B 1
    C C54 1.2450(6) 0.6439(12) 0.8522(5) 0.0292(14) Uani d 0.462(7) B 1
    C C55 1.2074(9) 0.4800(15) 0.8217(6) 0.0280(13) Uani d 0.462(7) B 1
    C C56 1.1154(9) 0.460(2) 0.8047(8) 0.0241(9) Uani d 0.462(7) B 1
    C C2S 0.770(2) 1.107(6) 0.7747(14) 0.0287(9) Uani d 0.118(7) A 2
    H HA 0.763429 1.250725 0.766630 0.034 Uiso calc 0.118(7) A 2
    C C51B 1.0594(5) 0.616(2) 0.8184(8) 0.0210(7) Uani d 0.538(7) B 2
    C C52B 1.0853(6) 0.793(2) 0.8456(7) 0.0255(12) Uani d 0.538(7) B 2
    C C53B 1.1752(6) 0.8393(12) 0.8646(5) 0.0287(14) Uani d 0.538(7) B 2
    C C54B 1.2393(5) 0.7081(11) 0.8564(4) 0.0292(14) Uani d 0.538(7) B 2
    C C55B 1.2134(7) 0.5311(12) 0.8292(5) 0.0280(13) Uani d 0.538(7) B 2
    C C56B 1.1235(8) 0.4852(18) 0.8102(7) 0.0241(9) Uani d 0.538(7) B 2
    F F1B 1.0276(8) 0.927(2) 0.8547(6) 0.0303(14) Uani d 0.538(7) B 2
    F F2B 1.2028(4) 1.0127(9) 0.8910(3) 0.0382(11) Uani d 0.538(7) B 2
    F F3B 1.3255(4) 0.7480(10) 0.8757(3) 0.0379(10) Uani d 0.538(7) B 2
    F F4B 1.2721(5) 0.4032(10) 0.8213(3) 0.0363(11) Uani d 0.538(7) B 2
    F F5B 1.0987(10) 0.315(4) 0.7843(8) 0.0289(15) Uani d 0.538(7) B 2
    C C101 0.80163(15) 0.3017(4) 0.56770(10) 0.0137(4) Uani d 1 . .
    C C102 0.88211(16) 0.2099(4) 0.56870(10) 0.0148(4) Uani d 1 . .
    C C103 0.90484(16) 0.1527(4) 0.52009(11) 0.0158(4) Uani d 1 . .
    C C104 0.84515(17) 0.1824(4) 0.46866(10) 0.0180(4) Uani d 1 . .
    C C105 0.76466(16) 0.2730(4) 0.46601(10) 0.0171(5) Uani d 1 . .
    C C106 0.74383(15) 0.3321(4) 0.51480(10) 0.0159(4) Uani d 1 . .
    C C151 0.42329(15) 0.3018(4) 0.67476(10) 0.0127(4) Uani d 1 . .
    C C152 0.37698(16) 0.3310(4) 0.61870(10) 0.0156(4) Uani d 1 . .
    C C153 0.28927(17) 0.2728(4) 0.59851(11) 0.0188(5) Uani d 1 . .
    C C154 0.24496(15) 0.1857(4) 0.63424(12) 0.0206(5) Uani d 1 . .
    C C155 0.28786(16) 0.1582(4) 0.69014(12) 0.0189(5) Uani d 1 . .
    C C156 0.37625(16) 0.2150(4) 0.70987(10) 0.0149(4) Uani d 1 . .
    C C201 0.67914(16) 0.6031(4) 0.92807(10) 0.0167(5) Uani d 1 . .
    C C202 0.62418(17) 0.4721(4) 0.94653(11) 0.0214(5) Uani d 1 . .
    C C203 0.59867(19) 0.5003(5) 0.99606(12) 0.0291(7) Uani d 1 . .
    C C204 0.62785(19) 0.6622(6) 1.02837(11) 0.0306(7) Uani d 1 . .
    C C205 0.68316(19) 0.7956(5) 1.01145(12) 0.0276(6) Uani d 1 . .
    C C206 0.70860(18) 0.7645(4) 0.96233(11) 0.0212(5) Uani d 1 . .
    Cl Cl4S 0.8187(18) 0.975(3) 0.7296(6) 0.069(4) Uani d 0.118(7) A 2
    Cl Cl5S 0.6705(9) 0.989(2) 0.7786(10) 0.068(5) Uani d 0.118(7) A 2
    Cl Cl6S 0.839(2) 1.047(5) 0.8409(12) 0.049(6) Uani d 0.118(7) A 2
loop_
    _atom_site_aniso_label
    _atom_site_aniso_U_11
    _atom_site_aniso_U_22
    _atom_site_aniso_U_33
    _atom_site_aniso_U_12
    _atom_site_aniso_U_13
    _atom_site_aniso_U_23
    C1 0.0128(10) 0.0167(10) 0.0107(10) -0.0011(8) 0.0027(8) 0.0002(8)
    Br1 0.02061(12) 0.03766(15) 0.01195(10) 0.00155(11) 0.00370(9) 0.00789(11)
    C2 0.0145(11) 0.0201(11) 0.0109(10) -0.0009(8) 0.0028(8) 0.0020(8)
    Br2 0.01293(10) 0.03700(15) 0.01655(11) 0.00356(11) -0.00026(8) 0.00561(11)
    C3 0.0113(10) 0.0210(11) 0.0123(10) -0.0005(8) 0.0005(8) 0.0023(8)
    Br3 0.01564(11) 0.03080(14) 0.01819(12) -0.01240(10) 0.00399(9) 0.00174(10)
    C4 0.0095(9) 0.0170(10) 0.0118(10) -0.0019(8) 0.0001(8) 0.0004(8)
    Br4 0.01723(11) 0.02391(11) 0.01397(10) -0.00445(10) 0.00694(8) 0.00244(9)
    C5 0.0118(10) 0.0193(11) 0.0127(10) -0.0041(8) 0.0037(8) -0.0012(8)
    Br5 0.02230(12) 0.02245(12) 0.02858(13) -0.00561(10) 0.01408(10)
                                                                    -0.01180(10)
    C6 0.0099(9) 0.0176(10) 0.0126(10) -0.0019(8) 0.0023(8) 0.0002(8)
    F6 0.0148(6) 0.0309(8) 0.0135(7) 0.0038(7) 0.0017(5) 0.0026(6)
    Br6 0.01599(11) 0.01999(12) 0.02962(13) -0.00840(10) 0.00952(9) -0.00895(10)
    C7 0.0120(10) 0.0205(12) 0.0142(10) -0.0053(8) 0.0041(8) 0.0001(8)
    F7 0.0154(7) 0.0339(9) 0.0219(8) 0.0074(7) 0.0103(6) 0.0043(7)
    Br7 0.01161(10) 0.01818(10) 0.01770(11) 0.00211(9) 0.00253(8) -0.00019(9)
    C8 0.0120(10) 0.0191(11) 0.0116(10) -0.0025(8) 0.0047(8) 0.0023(8)
    F8 0.0231(8) 0.0395(10) 0.0144(7) 0.0028(7) 0.0105(6) -0.0013(6)
    Br8 0.01666(11) 0.02534(12) 0.01741(11) 0.00252(9) 0.00493(9) -0.00738(9)
    C9 0.0100(10) 0.0175(10) 0.0128(10) -0.0026(8) 0.0037(8) -0.0001(8)
    F9 0.0191(7) 0.0417(10) 0.0109(7) 0.0042(7) -0.0004(6) 0.0005(7)
    C10 0.0106(9) 0.0192(10) 0.0121(10) -0.0008(8) 0.0035(8) 0.0003(8)
    F10 0.0136(6) 0.0366(9) 0.0176(7) 0.0075(7) 0.0026(5) 0.0001(7)
    C11 0.0114(10) 0.0179(11) 0.0119(10) -0.0016(8) 0.0033(8) -0.0017(8)
    F11 0.0190(7) 0.0339(9) 0.0147(7) -0.0046(7) 0.0046(5) 0.0036(7)
    C12 0.0127(10) 0.0191(10) 0.0141(10) -0.0018(8) 0.0049(8) -0.0044(8)
    F12 0.0194(8) 0.0364(9) 0.0186(8) -0.0014(7) -0.0059(6) 0.0008(7)
    C13 0.0113(10) 0.0174(10) 0.0163(11) -0.0050(8) 0.0037(8) -0.0035(8)
    F13 0.0092(7) 0.0391(10) 0.0436(11) -0.0090(7) -0.0015(7) 0.0024(8)
    C14 0.0106(9) 0.0178(11) 0.0108(10) -0.0036(8) 0.0029(8) -0.0016(8)
    F14 0.0167(7) 0.0310(9) 0.0364(10) -0.0066(7) 0.0128(7) 0.0085(7)
    C15 0.0100(9) 0.0160(10) 0.0117(10) -0.0029(8) 0.0024(7) 0.0003(8)
    F15 0.0187(7) 0.0241(7) 0.0160(7) -0.0034(7) 0.0044(5) 0.0046(6)
    C16 0.0094(9) 0.0155(10) 0.0132(10) -0.0019(8) 0.0035(8) 0.0008(8)
    F16 0.0387(10) 0.0377(10) 0.0246(9) -0.0199(8) 0.0130(8) -0.0029(8)
    C17 0.0121(10) 0.0155(10) 0.0142(10) -0.0010(8) 0.0043(8) 0.0008(8)
    F17 0.0390(11) 0.0824(18) 0.0253(9) -0.0214(12) 0.0179(8) 0.0062(10)
    C18 0.0129(10) 0.0165(11) 0.0142(10) -0.0020(8) 0.0061(8) -0.0021(8)
    F18 0.0316(10) 0.0870(17) 0.0141(8) 0.0069(11) 0.0110(7) -0.0063(10)
    C19 0.0115(10) 0.0166(10) 0.0119(10) -0.0015(8) 0.0031(8) -0.0009(8)
    F19 0.0423(11) 0.0587(14) 0.0298(10) -0.0051(10) 0.0096(8) -0.0288(10)
    C20 0.0130(10) 0.0177(10) 0.0114(10) -0.0029(8) 0.0030(8) -0.0009(8)
    F20 0.0314(9) 0.0332(10) 0.0319(9) -0.0137(8) 0.0119(7) -0.0134(8)
    N21 0.0085(8) 0.0167(9) 0.0105(9) -0.0010(7) 0.0008(7) 0.0010(7)
    N22 0.0103(8) 0.0171(9) 0.0109(9) -0.0028(7) 0.0022(7) -0.0005(7)
    N23 0.0102(8) 0.0179(9) 0.0137(9) -0.0050(7) 0.0048(7) -0.0047(7)
    Cl1S 0.0756(12) 0.0204(8) 0.0225(8) 0.0033(7) 0.0072(7) 0.0020(7)
    F5 0.011(4) 0.043(2) 0.030(5) 0.008(4) 0.001(3) 0.002(3)
    F4 0.0166(13) 0.053(3) 0.041(2) 0.007(2) 0.0093(14) 0.006(2)
    F3 0.0136(12) 0.066(3) 0.0308(14) -0.014(2) -0.0003(9) 0.008(2)
    F2 0.030(2) 0.051(3) 0.0291(13) -0.0231(19) 0.0003(16) -0.007(2)
    F1 0.026(4) 0.038(4) 0.024(4) -0.012(3) 0.001(3) -0.009(2)
    C1S 0.044(2) 0.0133(18) 0.0273(15) 0.0029(14) 0.0058(15) 0.0024(12)
    Cl2S 0.0507(7) 0.0301(6) 0.0534(9) -0.0098(5) -0.0100(6) 0.0206(6)
    Cl3S 0.0720(11) 0.0283(6) 0.0474(8) 0.0150(6) 0.0326(8) 0.0138(5)
    N24 0.0100(8) 0.0178(9) 0.0117(9) -0.0008(7) 0.0027(7) -0.0017(7)
    C51 0.0106(10) 0.038(2) 0.0130(11) -0.0062(11) 0.0011(9) 0.0038(14)
    C52 0.014(2) 0.047(3) 0.0141(19) -0.012(2) 0.000(2) 0.001(2)
    C53 0.019(3) 0.051(4) 0.0150(13) -0.016(3) 0.0008(19) 0.001(3)
    C54 0.0128(14) 0.055(4) 0.0175(18) -0.012(3) -0.0001(13) 0.007(3)
    C55 0.0096(16) 0.055(4) 0.019(3) -0.004(3) 0.0040(17) 0.008(3)
    C56 0.0091(19) 0.047(3) 0.015(3) -0.0042(16) -0.0001(16) 0.0050(19)
    C2S 0.044(2) 0.0133(18) 0.0273(15) 0.0029(14) 0.0058(15) 0.0024(12)
    C51B 0.0106(10) 0.038(2) 0.0130(11) -0.0062(11) 0.0011(9) 0.0038(14)
    C52B 0.014(2) 0.047(3) 0.0141(19) -0.012(2) 0.000(2) 0.001(2)
    C53B 0.019(3) 0.051(4) 0.0150(13) -0.016(3) 0.0008(19) 0.001(3)
    C54B 0.0128(14) 0.055(4) 0.0175(18) -0.012(3) -0.0001(13) 0.007(3)
    C55B 0.0096(16) 0.055(4) 0.019(3) -0.004(3) 0.0040(17) 0.008(3)
    C56B 0.0091(19) 0.047(3) 0.015(3) -0.0042(16) -0.0001(16) 0.0050(19)
    F1B 0.026(4) 0.038(4) 0.024(4) -0.012(3) 0.001(3) -0.009(2)
    F2B 0.030(2) 0.051(3) 0.0291(13) -0.0231(19) 0.0003(16) -0.007(2)
    F3B 0.0136(12) 0.066(3) 0.0308(14) -0.014(2) -0.0003(9) 0.008(2)
    F4B 0.0166(13) 0.053(3) 0.041(2) 0.007(2) 0.0093(14) 0.006(2)
    F5B 0.011(4) 0.043(2) 0.030(5) 0.008(4) 0.001(3) 0.002(3)
    C101 0.0109(9) 0.0190(10) 0.0118(10) -0.0015(8) 0.0039(8) -0.0007(8)
    C102 0.0121(10) 0.0187(11) 0.0137(10) -0.0012(8) 0.0036(8) 0.0011(8)
    C103 0.0127(10) 0.0203(12) 0.0165(11) 0.0011(8) 0.0076(8) 0.0024(8)
    C104 0.0187(11) 0.0232(11) 0.0139(10) -0.0010(10) 0.0078(8) -0.0004(10)
    C105 0.0143(11) 0.0254(12) 0.0108(10) -0.0016(9) 0.0017(8) 0.0001(9)
    C106 0.0113(10) 0.0204(11) 0.0166(11) -0.0007(8) 0.0047(8) -0.0004(9)
    C151 0.0095(9) 0.0155(10) 0.0134(10) -0.0018(8) 0.0034(8) -0.0021(8)
    C152 0.0137(10) 0.0190(11) 0.0141(10) -0.0026(9) 0.0036(8) -0.0008(8)
    C153 0.0146(11) 0.0212(12) 0.0178(12) 0.0003(9) -0.0011(9) -0.0020(9)
    C154 0.0071(9) 0.0209(11) 0.0314(13) -0.0036(9) 0.0003(9) -0.0004(11)
    C155 0.0119(10) 0.0183(12) 0.0284(13) -0.0023(9) 0.0087(9) 0.0030(10)
    C156 0.0129(10) 0.0165(11) 0.0161(11) -0.0003(8) 0.0053(8) 0.0005(8)
    C201 0.0119(10) 0.0268(12) 0.0109(10) -0.0014(9) 0.0022(8) -0.0014(9)
    C202 0.0163(11) 0.0328(14) 0.0151(11) -0.0054(10) 0.0040(9) 0.0002(10)
    C203 0.0191(13) 0.054(2) 0.0155(12) -0.0046(12) 0.0070(10) 0.0053(12)
    C204 0.0180(12) 0.063(2) 0.0108(11) 0.0059(14) 0.0043(9) -0.0027(13)
    C205 0.0209(13) 0.0445(17) 0.0154(12) 0.0019(12) 0.0010(10) -0.0117(12)
    C206 0.0163(11) 0.0303(13) 0.0172(12) -0.0024(10) 0.0045(9) -0.0051(10)
    Cl4S 0.123(11) 0.048(7) 0.037(5) 0.045(7) 0.024(7) 0.015(5)
    Cl5S 0.052(6) 0.044(6) 0.097(10) -0.017(5) -0.003(6) 0.036(6)
    Cl6S 0.075(10) 0.025(5) 0.032(8) -0.003(7) -0.015(8) -0.010(6)
_geom_special_details
;
 All esds (except the esd in the dihedral angle between two l.s. planes)
 are estimated using the full covariance matrix.  The cell esds are taken
 into account individually in the estimation of esds in distances, angles
 and torsion angles; correlations between esds in cell parameters are only
 used when they are defined by crystal symmetry.  An approximate (isotropic)
 treatment of cell esds is used for estimating esds involving l.s. planes.
;
loop_
    _geom_bond_atom_site_label_1
    _geom_bond_atom_site_label_2
    _geom_bond_site_symmetry_2
    _geom_bond_distance
    _geom_bond_publ_flag
    C1 C2 . 1.442(3) ?
    C1 C20 . 1.394(3) ?
    C1 N21 . 1.371(3) ?
    Br1 C2 . 1.861(2) ?
    C2 C3 . 1.368(3) ?
    Br2 C3 . 1.862(2) ?
    C3 C4 . 1.439(3) ?
    Br3 C7 . 1.868(2) ?
    C4 C5 . 1.392(3) ?
    C4 N21 . 1.375(3) ?
    Br4 C8 . 1.862(2) ?
    C5 C6 . 1.414(3) ?
    C5 C51 . 1.510(9) ?
    C5 C51B . 1.504(8) ?
    Br5 C12 . 1.864(2) ?
    C6 C7 . 1.467(3) ?
    C6 N22 . 1.357(3) ?
    F6 C102 . 1.339(3) ?
    Br6 C13 . 1.862(2) ?
    C7 C8 . 1.352(3) ?
    F7 C103 . 1.340(3) ?
    Br7 C17 . 1.868(2) ?
    C8 C9 . 1.458(3) ?
    F8 C104 . 1.336(3) ?
    Br8 C18 . 1.867(2) ?
    C9 C10 . 1.407(3) ?
    C9 N22 . 1.366(3) ?
    F9 C105 . 1.344(3) ?
    C10 C11 . 1.407(3) ?
    C10 C101 . 1.484(3) ?
    F10 C106 . 1.343(3) ?
    C11 C12 . 1.432(3) ?
    C11 N23 . 1.372(3) ?
    F11 C152 . 1.336(3) ?
    C12 C13 . 1.371(3) ?
    F12 C153 . 1.344(3) ?
    C13 C14 . 1.430(3) ?
    F13 C154 . 1.335(3) ?
    C14 C15 . 1.412(3) ?
    C14 N23 . 1.372(3) ?
    F14 C155 . 1.337(3) ?
    C15 C16 . 1.405(3) ?
    C15 C151 . 1.484(3) ?
    F15 C156 . 1.331(3) ?
    C16 C17 . 1.460(3) ?
    C16 N24 . 1.374(3) ?
    F16 C202 . 1.336(3) ?
    C17 C18 . 1.354(3) ?
    F17 C203 . 1.338(4) ?
    C18 C19 . 1.456(3) ?
    F18 C204 . 1.336(3) ?
    C19 C20 . 1.420(3) ?
    C19 N24 . 1.358(3) ?
    F19 C205 . 1.339(4) ?
    C20 C201 . 1.484(3) ?
    F20 C206 . 1.336(3) ?
    N21 H21 . 0.8800 ?
    N23 H23 . 0.8800 ?
    Cl1S C1S . 1.755(5) ?
    F5 C56 . 1.30(3) ?
    F4 C55 . 1.372(13) ?
    F3 C54 . 1.338(11) ?
    F2 C53 . 1.317(11) ?
    F1 C52 . 1.32(2) ?
    C1S H . 1.0000 ?
    C1S Cl2S . 1.757(5) ?
    C1S Cl3S . 1.760(5) ?
    C51 C52 . 1.3900 ?
    C51 C56 . 1.3900 ?
    C52 C53 . 1.3900 ?
    C53 C54 . 1.3900 ?
    C54 C55 . 1.3900 ?
    C55 C56 . 1.3900 ?
    C2S HA . 1.0000 ?
    C2S Cl4S . 1.75(3) ?
    C2S Cl5S . 1.76(3) ?
    C2S Cl6S . 1.76(3) ?
    C51B C52B . 1.3900 ?
    C51B C56B . 1.3900 ?
    C52B C53B . 1.3900 ?
    C52B F1B . 1.335(16) ?
    C53B C54B . 1.3900 ?
    C53B F2B . 1.366(10) ?
    C54B C55B . 1.3900 ?
    C54B F3B . 1.330(9) ?
    C55B C56B . 1.3900 ?
    C55B F4B . 1.312(11) ?
    C56B F5B . 1.34(2) ?
    C101 C102 . 1.392(3) ?
    C101 C106 . 1.395(3) ?
    C102 C103 . 1.384(3) ?
    C103 C104 . 1.379(3) ?
    C104 C105 . 1.380(4) ?
    C105 C106 . 1.378(3) ?
    C151 C152 . 1.397(3) ?
    C151 C156 . 1.395(3) ?
    C152 C153 . 1.383(3) ?
    C153 C154 . 1.380(4) ?
    C154 C155 . 1.378(4) ?
    C155 C156 . 1.389(3) ?
    C201 C202 . 1.389(4) ?
    C201 C206 . 1.391(4) ?
    C202 C203 . 1.385(4) ?
    C203 C204 . 1.369(5) ?
    C204 C205 . 1.385(5) ?
    C205 C206 . 1.378(4) ?
loop_
    _geom_angle_atom_site_label_1
    _geom_angle_atom_site_label_2
    _geom_angle_atom_site_label_3
    _geom_angle_site_symmetry_1
    _geom_angle_site_symmetry_3
    _geom_angle
    _geom_angle_publ_flag
    C20 C1 C2 . . 130.6(2) ?
    N21 C1 C2 . . 105.2(2) ?
    N21 C1 C20 . . 124.1(2) ?
    C1 C2 Br1 . . 127.12(18) ?
    C3 C2 C1 . . 108.4(2) ?
    C3 C2 Br1 . . 123.99(19) ?
    C2 C3 Br2 . . 123.52(19) ?
    C2 C3 C4 . . 108.6(2) ?
    C4 C3 Br2 . . 127.57(19) ?
    C5 C4 C3 . . 130.8(2) ?
    N21 C4 C3 . . 105.2(2) ?
    N21 C4 C5 . . 124.0(2) ?
    C4 C5 C6 . . 123.8(2) ?
    C4 C5 C51 . . 118.4(10) ?
    C4 C5 C51B . . 118.3(8) ?
    C6 C5 C51 . . 117.8(10) ?
    C6 C5 C51B . . 117.9(8) ?
    C5 C6 C7 . . 126.6(2) ?
    N22 C6 C5 . . 122.6(2) ?
    N22 C6 C7 . . 110.5(2) ?
    C6 C7 Br3 . . 129.58(18) ?
    C8 C7 Br3 . . 123.96(18) ?
    C8 C7 C6 . . 106.0(2) ?
    C7 C8 Br4 . . 125.40(18) ?
    C7 C8 C9 . . 106.7(2) ?
    C9 C8 Br4 . . 127.57(18) ?
    C10 C9 C8 . . 126.2(2) ?
    N22 C9 C8 . . 110.1(2) ?
    N22 C9 C10 . . 122.9(2) ?
    C9 C10 C101 . . 118.8(2) ?
    C11 C10 C9 . . 123.0(2) ?
    C11 C10 C101 . . 118.0(2) ?
    C10 C11 C12 . . 131.3(2) ?
    N23 C11 C10 . . 123.0(2) ?
    N23 C11 C12 . . 105.6(2) ?
    C11 C12 Br5 . . 126.88(18) ?
    C13 C12 Br5 . . 124.21(19) ?
    C13 C12 C11 . . 108.3(2) ?
    C12 C13 Br6 . . 124.44(19) ?
    C12 C13 C14 . . 108.5(2) ?
    C14 C13 Br6 . . 126.40(18) ?
    C15 C14 C13 . . 131.5(2) ?
    N23 C14 C13 . . 105.6(2) ?
    N23 C14 C15 . . 122.9(2) ?
    C14 C15 C151 . . 117.8(2) ?
    C16 C15 C14 . . 121.8(2) ?
    C16 C15 C151 . . 120.4(2) ?
    C15 C16 C17 . . 127.5(2) ?
    N24 C16 C15 . . 122.1(2) ?
    N24 C16 C17 . . 110.2(2) ?
    C16 C17 Br7 . . 127.80(18) ?
    C18 C17 Br7 . . 125.52(19) ?
    C18 C17 C16 . . 106.3(2) ?
    C17 C18 Br8 . . 125.01(18) ?
    C17 C18 C19 . . 106.6(2) ?
    C19 C18 Br8 . . 127.61(17) ?
    C20 C19 C18 . . 126.2(2) ?
    N24 C19 C18 . . 110.6(2) ?
    N24 C19 C20 . . 123.0(2) ?
    C1 C20 C19 . . 123.4(2) ?
    C1 C20 C201 . . 119.6(2) ?
    C19 C20 C201 . . 117.0(2) ?
    C1 N21 C4 . . 112.39(19) ?
    C1 N21 H21 . . 123.8 ?
    C4 N21 H21 . . 123.8 ?
    C6 N22 C9 . . 106.16(19) ?
    C11 N23 H23 . . 124.1 ?
    C14 N23 C11 . . 111.9(2) ?
    C14 N23 H23 . . 124.1 ?
    Cl1S C1S H . . 108.0 ?
    Cl1S C1S Cl2S . . 111.8(3) ?
    Cl1S C1S Cl3S . . 110.9(3) ?
    Cl2S C1S H . . 108.0 ?
    Cl2S C1S Cl3S . . 110.1(3) ?
    Cl3S C1S H . . 108.0 ?
    C19 N24 C16 . . 105.90(19) ?
    C52 C51 C5 . . 122.6(11) ?
    C52 C51 C56 . . 120.0 ?
    C56 C51 C5 . . 117.4(11) ?
    F1 C52 C51 . . 119.4(12) ?
    F1 C52 C53 . . 120.5(11) ?
    C53 C52 C51 . . 120.0 ?
    F2 C53 C52 . . 118.4(7) ?
    F2 C53 C54 . . 121.6(7) ?
    C52 C53 C54 . . 120.0 ?
    F3 C54 C53 . . 118.9(6) ?
    F3 C54 C55 . . 121.0(6) ?
    C55 C54 C53 . . 120.0 ?
    F4 C55 C54 . . 117.6(8) ?
    F4 C55 C56 . . 122.4(8) ?
    C54 C55 C56 . . 120.0 ?
    F5 C56 C51 . . 122.3(14) ?
    F5 C56 C55 . . 117.7(14) ?
    C55 C56 C51 . . 120.0 ?
    Cl4S C2S HA . . 114.7 ?
    Cl4S C2S Cl5S . . 109(2) ?
    Cl4S C2S Cl6S . . 102(2) ?
    Cl5S C2S HA . . 114.7 ?
    Cl6S C2S HA . . 114.7 ?
    Cl6S C2S Cl5S . . 100(2) ?
    C52B C51B C5 . . 118.1(9) ?
    C52B C51B C56B . . 120.0 ?
    C56B C51B C5 . . 121.9(9) ?
    C53B C52B C51B . . 120.0 ?
    F1B C52B C51B . . 123.4(10) ?
    F1B C52B C53B . . 116.6(10) ?
    C52B C53B C54B . . 120.0 ?
    F2B C53B C52B . . 121.4(6) ?
    F2B C53B C54B . . 118.6(6) ?
    C53B C54B C55B . . 120.0 ?
    F3B C54B C53B . . 120.5(5) ?
    F3B C54B C55B . . 119.5(5) ?
    C54B C55B C56B . . 120.0 ?
    F4B C55B C54B . . 121.6(6) ?
    F4B C55B C56B . . 118.4(7) ?
    C55B C56B C51B . . 120.0 ?
    F5B C56B C51B . . 120.0(11) ?
    F5B C56B C55B . . 120.0(11) ?
    C102 C101 C10 . . 121.4(2) ?
    C102 C101 C106 . . 116.5(2) ?
    C106 C101 C10 . . 122.1(2) ?
    F6 C102 C101 . . 119.9(2) ?
    F6 C102 C103 . . 117.7(2) ?
    C103 C102 C101 . . 122.4(2) ?
    F7 C103 C102 . . 120.7(2) ?
    F7 C103 C104 . . 120.0(2) ?
    C104 C103 C102 . . 119.3(2) ?
    F8 C104 C103 . . 120.6(2) ?
    F8 C104 C105 . . 119.5(2) ?
    C103 C104 C105 . . 119.9(2) ?
    F9 C105 C104 . . 119.2(2) ?
    F9 C105 C106 . . 120.8(2) ?
    C106 C105 C104 . . 119.9(2) ?
    F10 C106 C101 . . 119.4(2) ?
    F10 C106 C105 . . 118.6(2) ?
    C105 C106 C101 . . 122.0(2) ?
    C152 C151 C15 . . 121.6(2) ?
    C156 C151 C15 . . 121.6(2) ?
    C156 C151 C152 . . 116.8(2) ?
    F11 C152 C151 . . 120.2(2) ?
    F11 C152 C153 . . 118.1(2) ?
    C153 C152 C151 . . 121.7(2) ?
    F12 C153 C152 . . 120.4(2) ?
    F12 C153 C154 . . 119.6(2) ?
    C154 C153 C152 . . 120.0(2) ?
    F13 C154 C153 . . 119.9(2) ?
    F13 C154 C155 . . 120.2(2) ?
    C155 C154 C153 . . 120.0(2) ?
    F14 C155 C154 . . 119.9(2) ?
    F14 C155 C156 . . 120.5(2) ?
    C154 C155 C156 . . 119.6(2) ?
    F15 C156 C151 . . 119.9(2) ?
    F15 C156 C155 . . 118.3(2) ?
    C155 C156 C151 . . 121.9(2) ?
    C202 C201 C20 . . 120.6(2) ?
    C202 C201 C206 . . 116.6(2) ?
    C206 C201 C20 . . 122.8(2) ?
    F16 C202 C201 . . 119.9(2) ?
    F16 C202 C203 . . 117.9(3) ?
    C203 C202 C201 . . 122.2(3) ?
    F17 C203 C202 . . 120.5(3) ?
    F17 C203 C204 . . 119.8(3) ?
    C204 C203 C202 . . 119.7(3) ?
    F18 C204 C203 . . 120.4(3) ?
    F18 C204 C205 . . 119.9(3) ?
    C203 C204 C205 . . 119.7(3) ?
    F19 C205 C204 . . 120.2(3) ?
    F19 C205 C206 . . 119.9(3) ?
    C206 C205 C204 . . 119.9(3) ?
    F20 C206 C201 . . 120.0(2) ?
    F20 C206 C205 . . 118.1(3) ?
    C205 C206 C201 . . 121.9(3) ?
loop_
    _geom_torsion_atom_site_label_1
    _geom_torsion_atom_site_label_2
    _geom_torsion_atom_site_label_3
    _geom_torsion_atom_site_label_4
    _geom_torsion_site_symmetry_1
    _geom_torsion_site_symmetry_2
    _geom_torsion_site_symmetry_3
    _geom_torsion_site_symmetry_4
    _geom_torsion
    _geom_torsion_publ_flag
    C1 C2 C3 Br2 . . . . -173.32(18) ?
    C1 C2 C3 C4 . . . . 0.3(3) ?
    C1 C20 C201 C202 . . . . -117.1(3) ?
    C1 C20 C201 C206 . . . . 64.9(4) ?
    Br1 C2 C3 Br2 . . . . -0.6(3) ?
    Br1 C2 C3 C4 . . . . 172.97(18) ?
    C2 C1 C20 C19 . . . . -169.3(3) ?
    C2 C1 C20 C201 . . . . 9.6(4) ?
    C2 C1 N21 C4 . . . . -5.1(3) ?
    C2 C3 C4 C5 . . . . 173.4(3) ?
    C2 C3 C4 N21 . . . . -3.2(3) ?
    Br2 C3 C4 C5 . . . . -13.4(4) ?
    Br2 C3 C4 N21 . . . . 170.02(19) ?
    C3 C4 C5 C6 . . . . 169.0(3) ?
    C3 C4 C5 C51 . . . . -9.0(9) ?
    C3 C4 C5 C51B . . . . -12.9(8) ?
    C3 C4 N21 C1 . . . . 5.2(3) ?
    Br3 C7 C8 Br4 . . . . -0.7(3) ?
    Br3 C7 C8 C9 . . . . -174.94(18) ?
    C4 C5 C6 C7 . . . . 165.5(2) ?
    C4 C5 C6 N22 . . . . -21.1(4) ?
    C4 C5 C51 C52 . . . . -68.3(13) ?
    C4 C5 C51 C56 . . . . 113.2(9) ?
    C4 C5 C51B C52B . . . . -69.1(10) ?
    C4 C5 C51B C56B . . . . 112.2(8) ?
    Br4 C8 C9 C10 . . . . 22.4(4) ?
    Br4 C8 C9 N22 . . . . -167.51(18) ?
    C5 C4 N21 C1 . . . . -171.6(2) ?
    C5 C6 C7 Br3 . . . . -16.5(4) ?
    C5 C6 C7 C8 . . . . 171.4(2) ?
    C5 C6 N22 C9 . . . . -167.7(2) ?
    C5 C51 C52 F1 . . . . 3.7(15) ?
    C5 C51 C52 C53 . . . . -178.5(18) ?
    C5 C51 C56 F5 . . . . -1.1(18) ?
    C5 C51 C56 C55 . . . . 178.6(17) ?
    C5 C51B C52B C53B . . . . -178.7(15) ?
    C5 C51B C52B F1B . . . . 1.0(13) ?
    C5 C51B C56B C55B . . . . 178.6(15) ?
    C5 C51B C56B F5B . . . . -1.6(15) ?
    Br5 C12 C13 Br6 . . . . 0.4(3) ?
    Br5 C12 C13 C14 . . . . 171.48(18) ?
    C6 C5 C51 C52 . . . . 113.6(10) ?
    C6 C5 C51 C56 . . . . -64.9(12) ?
    C6 C5 C51B C52B . . . . 109.1(8) ?
    C6 C5 C51B C56B . . . . -69.6(11) ?
    C6 C7 C8 Br4 . . . . 171.98(18) ?
    C6 C7 C8 C9 . . . . -2.2(3) ?
    F6 C102 C103 F7 . . . . -0.4(4) ?
    F6 C102 C103 C104 . . . . 178.5(2) ?
    Br6 C13 C14 C15 . . . . -14.4(4) ?
    Br6 C13 C14 N23 . . . . 168.31(18) ?
    C7 C6 N22 C9 . . . . 6.7(3) ?
    C7 C8 C9 C10 . . . . -163.6(2) ?
    C7 C8 C9 N22 . . . . 6.5(3) ?
    F7 C103 C104 F8 . . . . 1.7(4) ?
    F7 C103 C104 C105 . . . . -179.5(2) ?
    Br7 C17 C18 Br8 . . . . -3.3(3) ?
    Br7 C17 C18 C19 . . . . -174.12(17) ?
    C8 C9 C10 C11 . . . . -168.6(2) ?
    C8 C9 C10 C101 . . . . 15.5(4) ?
    C8 C9 N22 C6 . . . . -8.1(3) ?
    F8 C104 C105 F9 . . . . -1.0(4) ?
    F8 C104 C105 C106 . . . . 178.2(2) ?
    Br8 C18 C19 C20 . . . . 20.1(4) ?
    Br8 C18 C19 N24 . . . . -165.68(18) ?
    C9 C10 C11 C12 . . . . -158.5(3) ?
    C9 C10 C11 N23 . . . . 25.2(4) ?
    C9 C10 C101 C102 . . . . 54.8(3) ?
    C9 C10 C101 C106 . . . . -125.1(3) ?
    F9 C105 C106 F10 . . . . -2.3(4) ?
    F9 C105 C106 C101 . . . . 178.6(2) ?
    C10 C9 N22 C6 . . . . 162.4(2) ?
    C10 C11 C12 Br5 . . . . 14.6(4) ?
    C10 C11 C12 C13 . . . . -174.2(3) ?
    C10 C11 N23 C14 . . . . 172.7(2) ?
    C10 C101 C102 F6 . . . . 0.5(4) ?
    C10 C101 C102 C103 . . . . -179.3(2) ?
    C10 C101 C106 F10 . . . . 1.5(4) ?
    C10 C101 C106 C105 . . . . -179.5(2) ?
    C11 C10 C101 C102 . . . . -121.3(3) ?
    C11 C10 C101 C106 . . . . 58.8(3) ?
    C11 C12 C13 Br6 . . . . -171.15(18) ?
    C11 C12 C13 C14 . . . . 0.0(3) ?
    F11 C152 C153 F12 . . . . 2.7(4) ?
    F11 C152 C153 C154 . . . . -179.0(2) ?
    C12 C11 N23 C14 . . . . -4.4(3) ?
    C12 C13 C14 C15 . . . . 174.7(3) ?
    C12 C13 C14 N23 . . . . -2.6(3) ?
    F12 C153 C154 F13 . . . . -0.6(4) ?
    F12 C153 C154 C155 . . . . 178.9(3) ?
    C13 C14 C15 C16 . . . . 157.2(3) ?
    C13 C14 C15 C151 . . . . -21.1(4) ?
    C13 C14 N23 C11 . . . . 4.4(3) ?
    F13 C154 C155 F14 . . . . 0.1(4) ?
    F13 C154 C155 C156 . . . . 178.1(2) ?
    C14 C15 C16 C17 . . . . 162.8(2) ?
    C14 C15 C16 N24 . . . . -23.7(4) ?
    C14 C15 C151 C152 . . . . -53.8(3) ?
    C14 C15 C151 C156 . . . . 125.3(3) ?
    F14 C155 C156 F15 . . . . -0.9(4) ?
    F14 C155 C156 C151 . . . . 178.8(2) ?
    C15 C14 N23 C11 . . . . -173.2(2) ?
    C15 C16 C17 Br7 . . . . -16.0(4) ?
    C15 C16 C17 C18 . . . . 171.1(2) ?
    C15 C16 N24 C19 . . . . -168.6(2) ?
    C15 C151 C152 F11 . . . . -2.5(4) ?
    C15 C151 C152 C153 . . . . 177.7(2) ?
    C15 C151 C156 F15 . . . . 1.2(4) ?
    C15 C151 C156 C155 . . . . -178.5(2) ?
    C16 C15 C151 C152 . . . . 127.9(3) ?
    C16 C15 C151 C156 . . . . -53.1(3) ?
    C16 C17 C18 Br8 . . . . 169.77(17) ?
    C16 C17 C18 C19 . . . . -1.0(3) ?
    F16 C202 C203 F17 . . . . 0.2(4) ?
    F16 C202 C203 C204 . . . . 179.8(3) ?
    C17 C16 N24 C19 . . . . 5.9(3) ?
    C17 C18 C19 C20 . . . . -169.4(2) ?
    C17 C18 C19 N24 . . . . 4.8(3) ?
    F17 C203 C204 F18 . . . . -0.5(5) ?
    F17 C203 C204 C205 . . . . 179.1(3) ?
    C18 C19 C20 C1 . . . . -158.9(3) ?
    C18 C19 C20 C201 . . . . 22.2(4) ?
    C18 C19 N24 C16 . . . . -6.5(3) ?
    F18 C204 C205 F19 . . . . -0.9(5) ?
    F18 C204 C205 C206 . . . . 179.6(3) ?
    C19 C20 C201 C202 . . . . 61.9(3) ?
    C19 C20 C201 C206 . . . . -116.1(3) ?
    F19 C205 C206 F20 . . . . 0.5(4) ?
    F19 C205 C206 C201 . . . . -178.5(3) ?
    C20 C1 C2 Br1 . . . . 14.5(4) ?
    C20 C1 C2 C3 . . . . -173.1(3) ?
    C20 C1 N21 C4 . . . . 171.1(2) ?
    C20 C19 N24 C16 . . . . 167.9(2) ?
    C20 C201 C202 F16 . . . . 3.1(4) ?
    C20 C201 C202 C203 . . . . -177.3(3) ?
    C20 C201 C206 F20 . . . . -2.4(4) ?
    C20 C201 C206 C205 . . . . 176.7(3) ?
    N21 C1 C2 Br1 . . . . -169.59(18) ?
    N21 C1 C2 C3 . . . . 2.8(3) ?
    N21 C1 C20 C19 . . . . 15.5(4) ?
    N21 C1 C20 C201 . . . . -165.6(2) ?
    N21 C4 C5 C6 . . . . -15.0(4) ?
    N21 C4 C5 C51 . . . . 167.0(8) ?
    N21 C4 C5 C51B . . . . 163.1(7) ?
    N22 C6 C7 Br3 . . . . 169.45(19) ?
    N22 C6 C7 C8 . . . . -2.7(3) ?
    N22 C9 C10 C11 . . . . 22.5(4) ?
    N22 C9 C10 C101 . . . . -153.4(2) ?
    N23 C11 C12 Br5 . . . . -168.58(18) ?
    N23 C11 C12 C13 . . . . 2.6(3) ?
    N23 C14 C15 C16 . . . . -25.9(4) ?
    N23 C14 C15 C151 . . . . 155.8(2) ?
    F4 C55 C56 F5 . . . . -4(2) ?
    F4 C55 C56 C51 . . . . 176.7(13) ?
    F3 C54 C55 F4 . . . . 0.9(14) ?
    F3 C54 C55 C56 . . . . 177.8(12) ?
    F2 C53 C54 F3 . . . . 2.1(13) ?
    F2 C53 C54 C55 . . . . 179.9(13) ?
    F1 C52 C53 F2 . . . . -2.1(17) ?
    F1 C52 C53 C54 . . . . 177.8(17) ?
    N24 C16 C17 Br7 . . . . 169.92(17) ?
    N24 C16 C17 C18 . . . . -3.0(3) ?
    N24 C19 C20 C1 . . . . 27.6(4) ?
    N24 C19 C20 C201 . . . . -151.4(2) ?
    C51 C5 C6 C7 . . . . -16.5(9) ?
    C51 C5 C6 N22 . . . . 156.9(8) ?
    C51 C52 C53 F2 . . . . -179.9(12) ?
    C51 C52 C53 C54 . . . . 0.0 ?
    C52 C51 C56 F5 . . . . -180(2) ?
    C52 C51 C56 C55 . . . . 0.0 ?
    C52 C53 C54 F3 . . . . -177.8(12) ?
    C52 C53 C54 C55 . . . . 0.0 ?
    C53 C54 C55 F4 . . . . -176.9(12) ?
    C53 C54 C55 C56 . . . . 0.0 ?
    C54 C55 C56 F5 . . . . 180(2) ?
    C54 C55 C56 C51 . . . . 0.0 ?
    C56 C51 C52 F1 . . . . -177.8(17) ?
    C56 C51 C52 C53 . . . . 0.0 ?
    C51B C5 C6 C7 . . . . -12.6(8) ?
    C51B C5 C6 N22 . . . . 160.8(7) ?
    C51B C52B C53B C54B . . . . 0.0 ?
    C51B C52B C53B F2B . . . . 179.5(10) ?
    C52B C51B C56B C55B . . . . 0.0 ?
    C52B C51B C56B F5B . . . . 179.8(17) ?
    C52B C53B C54B C55B . . . . 0.0 ?
    C52B C53B C54B F3B . . . . -178.1(10) ?
    C53B C54B C55B C56B . . . . 0.0 ?
    C53B C54B C55B F4B . . . . -179.3(11) ?
    C54B C55B C56B C51B . . . . 0.0 ?
    C54B C55B C56B F5B . . . . -179.8(17) ?
    C56B C51B C52B C53B . . . . 0.0 ?
    C56B C51B C52B F1B . . . . 179.6(15) ?
    F1B C52B C53B C54B . . . . -179.7(14) ?
    F1B C52B C53B F2B . . . . -0.2(14) ?
    F2B C53B C54B C55B . . . . -179.5(10) ?
    F2B C53B C54B F3B . . . . 2.4(11) ?
    F3B C54B C55B C56B . . . . 178.1(10) ?
    F3B C54B C55B F4B . . . . -1.2(12) ?
    F4B C55B C56B C51B . . . . 179.3(11) ?
    F4B C55B C56B F5B . . . . -0.5(16) ?
    C101 C10 C11 C12 . . . . 17.4(4) ?
    C101 C10 C11 N23 . . . . -158.9(2) ?
    C101 C102 C103 F7 . . . . 179.5(2) ?
    C101 C102 C103 C104 . . . . -1.7(4) ?
    C102 C101 C106 F10 . . . . -178.4(2) ?
    C102 C101 C106 C105 . . . . 0.6(4) ?
    C102 C103 C104 F8 . . . . -177.1(2) ?
    C102 C103 C104 C105 . . . . 1.7(4) ?
    C103 C104 C105 F9 . . . . -179.8(2) ?
    C103 C104 C105 C106 . . . . -0.5(4) ?
    C104 C105 C106 F10 . . . . 178.4(2) ?
    C104 C105 C106 C101 . . . . -0.6(4) ?
    C106 C101 C102 F6 . . . . -179.6(2) ?
    C106 C101 C102 C103 . . . . 0.6(4) ?
    C151 C15 C16 C17 . . . . -18.9(4) ?
    C151 C15 C16 N24 . . . . 154.5(2) ?
    C151 C152 C153 F12 . . . . -177.4(2) ?
    C151 C152 C153 C154 . . . . 0.8(4) ?
    C152 C151 C156 F15 . . . . -179.7(2) ?
    C152 C151 C156 C155 . . . . 0.6(4) ?
    C152 C153 C154 F13 . . . . -178.9(3) ?
    C152 C153 C154 C155 . . . . 0.6(4) ?
    C153 C154 C155 F14 . . . . -179.4(2) ?
    C153 C154 C155 C156 . . . . -1.3(4) ?
    C154 C155 C156 F15 . . . . -178.9(2) ?
    C154 C155 C156 C151 . . . . 0.7(4) ?
    C156 C151 C152 F11 . . . . 178.4(2) ?
    C156 C151 C152 C153 . . . . -1.4(4) ?
    C201 C202 C203 F17 . . . . -179.5(3) ?
    C201 C202 C203 C204 . . . . 0.1(5) ?
    C202 C201 C206 F20 . . . . 179.6(2) ?
    C202 C201 C206 C205 . . . . -1.4(4) ?
    C202 C203 C204 F18 . . . . 179.9(3) ?
    C202 C203 C204 C205 . . . . -0.5(5) ?
    C203 C204 C205 F19 . . . . 179.5(3) ?
    C203 C204 C205 C206 . . . . -0.1(5) ?
    C204 C205 C206 F20 . . . . -179.9(3) ?
    C204 C205 C206 C201 . . . . 1.1(5) ?
    C206 C201 C202 F16 . . . . -178.8(2) ?
    C206 C201 C202 C203 . . . . 0.8(4) ?
loop_
    _geom_hbond_atom_site_label_D
    _geom_hbond_atom_site_label_H
    _geom_hbond_atom_site_label_A
    _geom_hbond_site_symmetry_A
    _geom_hbond_distance_DH
    _geom_hbond_distance_HA
    _geom_hbond_distance_DA
    _geom_hbond_angle_DHA
    _geom_hbond_publ_flag
    N21 H21 N22 . 0.88 2.34 2.866(3) 118.7 yes
    N21 H21 N24 . 0.88 2.42 2.928(3) 117.2 yes
    N23 H23 N22 . 0.88 2.48 2.931(3) 112.6 yes
    N23 H23 N24 . 0.88 2.46 2.895(3) 111.4 yes
_shelx_space_group_comment
;
The symmetry employed for this shelxl refinement is uniquely defined
by the following loop, which should always be used as a source of
symmetry information in preference to the above space-group names.
They are only intended as comments.
;
_shelx_estimated_absorpt_T_min     0.233
_shelx_estimated_absorpt_T_max     0.518
_shelx_hkl_file
;
   1   0   0   25.20    1.50
   2   0   0  206.88   11.80
  -2   0   0  212.78   11.90
   2   0   0  191.58   12.00
  -3   0   0   20.10    1.60
   3   0   0   17.60    1.30
  -3   0   0   18.70    1.40
   3   0   0   15.90    1.90
  -3   0   0   18.30    1.40
   3   0   0   17.60    1.70
   3   0   0   15.10    1.80
   4   0   0  428.66   27.50
  -4   0   0  490.35   27.50
  -4   0   0  496.45   27.60
  -4   0   0  495.15   27.50
   4   0   0  473.45   27.50
   4   0   0  443.96   27.60
   4   0   0  462.05   27.70
  -4   0   0  482.45   27.40
   4   0   0  484.15   27.60
   4   0   0  473.25   27.40
   5   0   0 3102.49  177.68
   5   0   0 2811.52  177.68
   5   0   0 3139.79  178.28
   5   0   0 3040.50  177.98
   5   0   0 3006.30  177.68
  -5   0   0 3103.39  178.18
   5   0   0 3179.78  178.08
  -5   0   0 3108.29  178.18
  -5   0   0 3136.39  178.58
   6   0   0    2.70    1.60
  -6   0   0    4.80    1.10
  -6   0   0    2.90    1.10
   6   0   0    3.00    1.10
   6   0   0    2.80    1.90
   6   0   0    2.40    1.80
   6   0   0    1.00    1.20
  -6   0   0    2.30    1.50
   7   0   0 2342.37  130.09
   7   0   0 2229.88  130.09
  -7   0   0 2275.87  130.09
   7   0   0 2052.29  129.89
  -7   0   0 2295.87  130.19
  -7   0   0 2255.77  129.89
   7   0   0 2302.57  129.89
   7   0   0 2191.68  130.29
   8   0   0   22.40    2.80
   8   0   0   24.30    3.20
   8   0   0   20.70    2.80
  -8   0   0   21.00    2.20
  -8   0   0   19.00    2.60
   8   0   0   24.30    2.30
   8   0   0   20.50    2.90
   8   0   0   19.40    2.10
  -8   0   0   22.40    2.60
  -9   0   0 1858.21  103.49
  -9   0   0 1792.52  103.19
  -9   0   0 1788.52  103.19
   9   0   0 1788.82  103.49
   9   0   0 1752.52  103.09
   9   0   0 1626.44  103.09
   9   0   0 1829.82  103.49
   9   0   0 1780.62  103.69
   9   0   0 1798.12  103.49
  10   0   0    3.50    1.70
  10   0   0   -1.50    1.70
  10   0   0    3.40    2.70
  10   0   0    2.30    3.00
 -10   0   0    1.00    2.00
  10   0   0    3.40    2.90
 -10   0   0    2.40    2.60
  10   0   0    4.30    2.70
 -10   0   0    0.40    1.90
  11   0   0 1362.96   81.39
 -11   0   0 1419.66   81.59
 -11   0   0 1391.86   81.49
  11   0   0 1423.56   81.89
 -11   0   0 1422.06   81.59
  11   0   0 1376.46   81.89
 -11   0   0 1443.46   81.89
  11   0   0 1421.66   82.09
  11   0   0 1454.95   81.99
  11   0   0 1316.27   81.49
  12   0   0   59.99    5.20
  12   0   0   79.09    6.80
  12   0   0   69.69    5.20
  12   0   0   74.09    7.20
 -12   0   0   67.49    5.40
  12   0   0   72.09    6.80
 -12   0   0   72.19    5.70
 -12   0   0   67.79    5.70
  12   0   0   73.29    6.60
 -12   0   0   71.49    6.50
 -13   0   0  155.28   10.30
  13   0   0  145.99   11.10
 -13   0   0  157.58   10.00
  13   0   0  157.28   11.40
  13   0   0  153.08   11.00
 -13   0   0  156.88   10.40
  13   0   0  166.78   11.30
 -13   0   0  151.98   11.10
  13   0   0  155.78    9.90
  14   0   0  343.37   21.10
 -14   0   0  328.57   20.20
  14   0   0  346.17   20.90
 -14   0   0  329.27   20.20
 -14   0   0  317.37   19.90
 -14   0   0  332.67   20.90
  14   0   0  306.77   20.50
  14   0   0  346.47   20.70
  14   0   0  321.27   20.80
 -15   0   0    8.70    3.50
  15   0   0   12.60    4.80
 -15   0   0    9.60    3.80
 -15   0   0    5.80    4.70
  15   0   0   11.70    4.50
  15   0   0    7.50    4.40
 -16   0   0 1072.29   63.49
 -16   0   0 1050.49   62.79
  16   0   0 1112.99   63.29
 -16   0   0 1062.09   62.79
  16   0   0 1040.30   63.29
  16   0   0 1082.69   63.49
  17   0   0   10.50    5.00
  17   0   0   14.20    5.30
  17   0   0    7.70    5.20
 -17   0   0    9.00    4.40
 -17   0   0    8.60    5.70
 -17   0   0    9.00    4.10
  18   0   0   19.50    5.80
 -18   0   0   14.40    4.80
 -18   0   0   13.50    6.10
  18   0   0   11.00    5.50
  18   0   0    6.00    5.70
 -18   0   0   14.80    4.50
 -19   0   0    9.00    5.00
  19   0   0    5.50    5.70
 -19   0   0   -0.70    6.20
 -19   0   0    6.80    4.70
  19   0   0    5.50    6.00
  19   0   0    2.40    5.60
 -20   0   0  104.49   12.30
  20   0   0   86.39   11.60
 -20   0   0  113.59   10.30
  20   0   0  110.69   11.50
  20   0   0  103.09   11.20
  21   0   0   -3.40    6.00
  21   0   0    4.40    6.40
 -21   0   0    5.20    7.40
  21   0   0   -4.60    6.70
  22   0   0    5.00    6.40
 -22   0   0   13.50    7.80
  22   0   0   -1.70    6.40
   0  -1   0    2.50    0.40
   0  -1   0    1.90    0.40
   0  -1   0    1.70    0.40
   0   1   0    3.50    0.80
   0   1   0    1.90    0.40
   1  -1   0   22.40    1.60
  -1  -1   0   22.80    1.50
   1  -1   0   20.10    1.80
   1  -1   0   23.50    1.50
  -1  -1   0   21.60    1.50
   1  -1   0   24.00    1.50
  -1  -1   0   23.40    1.60
   1  -1   0   22.30    1.50
   2  -1   0  688.03   37.50
  -2  -1   0  724.13   37.40
  -2  -1   0  736.13   37.50
   2  -1   0  713.43   37.40
  -2  -1   0  723.93   37.50
   2  -1   0  702.83   37.50
   2  -1   0  665.63   37.50
  -2  -1   0  720.93   37.50
  -2  -1   0  700.13   37.50
   2   1   0  575.24   37.50
   2   1   0  545.35   37.40
  -2   1   0  543.65   37.40
  -2   1   0  549.65   37.50
  -2   1   0  562.94   37.50
  -2   1   0  541.85   37.50
   3  -1   0  589.64   35.50
  -3  -1   0  601.84   35.40
   3  -1   0  598.54   35.50
  -3  -1   0  615.24   35.50
   3  -1   0  588.54   35.50
   3  -1   0  578.64   35.50
   3  -1   0  596.14   35.40
  -3  -1   0  602.44   35.50
  -3  -1   0  616.94   35.50
   3   1   0  615.84   35.40
   3   1   0  636.84   35.50
   3   1   0  597.94   35.50
   3   1   0  606.14   35.40
  -3   1   0  612.74   35.30
  -3   1   0  635.74   35.50
   3   1   0  619.64   35.50
  -3   1   0  655.43   35.60
  -3   1   0  628.24   35.50
   4  -1   0  543.05   32.20
   4  -1   0  552.34   32.30
   4  -1   0  540.05   32.40
  -4  -1   0  561.54   32.20
  -4  -1   0  546.85   32.20
  -4  -1   0  574.74   32.30
   4  -1   0  563.64   32.40
  -4  -1   0  567.64   32.30
   4  -1   0  563.24   32.30
  -4  -1   0  565.64   32.30
   4   1   0  572.24   32.40
  -4   1   0  582.14   32.40
  -4   1   0  538.55   32.20
  -4   1   0  567.14   32.40
   4   1   0  526.15   32.20
   4   1   0  534.75   32.30
  -4   1   0  548.85   32.30
   4   1   0  558.44   32.40
   4   1   0  547.45   32.20
  -5  -1   0  477.75   27.50
  -5  -1   0  501.65   27.60
   5  -1   0  488.45   27.60
   5  -1   0  465.45   27.40
  -5  -1   0  482.35   27.40
  -5  -1   0  482.75   27.40
  -5  -1   0  494.25   27.50
   5  -1   0  497.65   27.40
   5  -1   0  470.95   27.70
   5  -1   0  485.95   27.60
  -5   1   0  438.76   27.40
   5   1   0  451.85   27.70
   5   1   0  460.35   27.40
   5   1   0  449.36   27.60
  -5   1   0  453.75   27.60
  -5   1   0  458.95   27.60
  -5   1   0  468.75   27.60
   5   1   0  466.05   27.70
  -6  -1   0  207.78   12.30
   6  -1   0  202.88   12.20
   6  -1   0  201.58   12.10
  -6  -1   0  207.88   12.40
  -6  -1   0  209.68   12.20
   6  -1   0  202.78   12.60
   6  -1   0  203.28   12.50
   6  -1   0  207.28   12.30
  -6  -1   0  210.98   12.20
   6  -1   0  211.58   12.40
   7  -1   0  201.88   12.60
  -7  -1   0  205.88   13.00
   7  -1   0  190.28   13.10
   7  -1   0  192.08   12.50
  -7  -1   0  203.48   12.60
  -7  -1   0  198.78   12.80
  -7  -1   0  200.68   12.60
   7  -1   0  199.68   12.70
   7  -1   0  189.28   13.00
   7  -1   0  208.48   12.90
   7   1   0  265.47   13.20
   7   1   0  264.57   12.70
   7   1   0  266.87   13.30
   8  -1   0   55.59    3.70
   8  -1   0   56.09    4.50
  -8  -1   0   55.49    4.50
   8  -1   0   52.79    3.70
   8  -1   0   56.49    4.10
   8  -1   0   50.49    4.80
   8  -1   0   48.80    4.80
  -8  -1   0   54.99    3.70
  -8  -1   0   55.29    3.80
  -8  -1   0   54.49    4.20
   8  -1   0   49.90    3.40
  -9  -1   0  332.17   19.70
   9  -1   0  331.57   19.60
   9  -1   0  335.67   20.30
   9  -1   0  343.67   20.10
   9  -1   0  327.47   19.80
  -9  -1   0  332.67   19.60
   9  -1   0  325.37   19.60
  -9  -1   0  342.57   20.10
   9  -1   0  319.17   20.30
  -9  -1   0  328.97   19.90
   9   1   0  350.96   20.30
   9   1   0  336.97   20.20
   9   1   0  319.57   19.80
  -9   1   0  335.97   19.90
  -9   1   0  352.66   20.20
  -9   1   0  342.87   19.90
   9   1   0  333.27   20.30
   9   1   0  330.17   19.60
  -9   1   0  327.17   19.70
 -10  -1   0   49.30    4.10
 -10  -1   0   46.30    4.60
  10  -1   0   43.30    5.60
  10  -1   0   54.09    5.10
  10  -1   0   44.40    4.00
 -10  -1   0   45.00    5.00
  10  -1   0   51.59    5.40
  10  -1   0   50.49    4.30
  10  -1   0   49.99    4.00
  10   1   0   58.39    5.60
 -10   1   0   55.69    5.10
  10   1   0   59.39    4.50
 -10   1   0   56.09    4.20
 -10   1   0   59.39    4.50
  10   1   0   59.69    5.40
  10   1   0   55.59    4.00
  10   1   0   60.69    5.50
 -10   1   0   54.99    4.70
  11  -1   0   13.60    3.50
  11  -1   0   10.60    3.50
  11  -1   0   12.70    2.40
  11  -1   0   14.70    3.10
 -11  -1   0   10.80    2.70
  11  -1   0   15.00    2.00
 -11  -1   0    8.70    3.20
 -11  -1   0   11.60    2.20
  11  -1   0   12.40    2.00
 -11   1   0    7.90    3.20
  11   1   0   12.40    2.00
  11   1   0    9.30    2.30
  11   1   0   11.40    3.50
 -11   1   0   10.70    2.60
 -11   1   0   11.90    2.40
  11   1   0   11.10    3.30
 -11   1   0   12.10    2.50
  11   1   0   12.40    3.40
  12  -1   0   47.60    6.00
  12  -1   0   49.80    4.30
 -12  -1   0   38.10    4.80
  12  -1   0   55.49    5.70
 -12  -1   0   41.90    4.80
 -12  -1   0   44.80    4.40
  12  -1   0   47.80    4.10
  12  -1   0   50.69    6.20
 -12   1   0   46.00    4.50
 -12   1   0   40.30    5.50
  12   1   0   37.70    3.90
 -12   1   0   41.80    5.00
 -12   1   0   38.90    4.50
  12   1   0   44.70    5.00
  12   1   0   45.60    6.00
  12   1   0   41.30    4.50
  12   1   0   52.89    6.30
  13  -1   0  427.26   26.10
 -13  -1   0  450.45   26.40
 -13  -1   0  448.16   26.20
  13  -1   0  464.55   26.80
  13  -1   0  457.45   26.90
 -13  -1   0  441.86   26.90
  13  -1   0  465.55   27.10
 -13   1   0  429.16   26.50
 -13   1   0  428.76   26.20
  13   1   0  432.76   26.90
  13   1   0  408.96   25.90
 -13   1   0  440.46   26.90
  13   1   0  439.56   27.10
 -13   1   0  431.36   26.20
  13   1   0  443.26   26.80
  14  -1   0   15.20    4.40
  14  -1   0   18.10    4.40
 -14  -1   0   12.70    4.40
 -14  -1   0   17.50    3.20
  14  -1   0   16.20    3.00
 -14  -1   0    9.50    3.80
  14  -1   0   19.30    4.60
  14   1   0   15.80    4.40
  14   1   0   18.40    4.60
 -14   1   0   17.40    3.50
 -14   1   0   16.20    4.50
  14   1   0   15.80    4.40
 -14   1   0   15.20    3.20
  14   1   0   14.00    4.50
 -14   1   0   17.50    3.70
 -15  -1   0  135.39   10.30
  15  -1   0  146.49   11.20
 -15  -1   0  132.79   11.00
  15  -1   0  146.39   11.20
  15  -1   0  152.68   11.40
 -15  -1   0  142.89    9.80
  15   1   0  134.59   11.10
  15   1   0  135.89   10.80
 -15   1   0  136.39   11.40
 -15   1   0  140.59    9.80
 -15   1   0  139.19   10.30
  15   1   0  137.89   11.20
 -15   1   0  142.79   10.00
  15   1   0  142.39   11.50
  16  -1   0   59.39    8.20
 -16  -1   0   55.79    6.90
 -16  -1   0   49.90    5.70
 -16  -1   0   51.49    6.10
  16  -1   0   52.49    6.30
  16  -1   0   52.99    6.20
  16   1   0   44.60    6.30
  16   1   0   48.40    6.40
  16   1   0   52.49    6.10
 -16   1   0   46.40    5.50
  16   1   0   47.20    6.20
 -16   1   0   47.30    6.00
 -16   1   0   40.00    6.60
 -17  -1   0    3.10    4.50
  17  -1   0    8.10    5.40
  17  -1   0   14.20    5.30
 -17  -1   0    4.80    5.50
  17  -1   0    0.60    5.00
  17   1   0    7.20    5.30
 -17   1   0   10.40    4.20
  17   1   0    9.50    4.90
  17   1   0    4.50    5.30
 -17   1   0    4.60    4.30
  17   1   0   12.00    4.80
 -17   1   0    6.90    5.60
  18  -1   0  166.18   12.80
 -18  -1   0  158.38   13.00
  18  -1   0  157.08   12.90
 -18  -1   0  162.28   11.80
  18  -1   0  179.18   12.80
  18   1   0  147.59   13.10
 -18   1   0  134.99   12.90
  18   1   0  136.39   12.00
  18   1   0  150.08   13.10
  18   1   0  145.09   12.30
 -18   1   0  151.28   11.90
  19  -1   0   57.29    7.20
 -19  -1   0   67.19    8.30
  19  -1   0   70.99    9.50
  19  -1   0   51.69    7.70
 -19  -1   0   61.79    8.30
  19   1   0   49.50    7.50
  19   1   0   55.59    7.20
 -19   1   0   57.39    6.70
  19   1   0   59.69    7.90
 -19   1   0   56.09    8.20
  20  -1   0   58.09    7.80
 -20  -1   0   67.49    7.30
 -20  -1   0   65.39    8.70
  20  -1   0   41.80    7.80
  20  -1   0   51.49    7.20
 -20   1   0   53.19    8.60
  20   1   0   49.20    7.40
 -20   1   0   49.10    6.80
  20   1   0   56.69    7.80
  20   1   0   39.40    7.60
  21  -1   0   15.60    7.40
  21  -1   0   29.80    7.00
 -21  -1   0   27.20    8.00
 -21  -1   0   32.00    6.60
  21  -1   0   26.90    6.80
 -21   1   0   36.30    8.20
  21   1   0   29.70    7.10
 -21   1   0   31.60    6.30
  21   1   0   28.70    6.80
  22  -1   0  155.08   13.20
 -22  -1   0  167.08   12.60
  22  -1   0  122.99   13.40
 -22  -1   0  148.49   14.50
  22  -1   0   96.79   14.10
  22   1   0  137.79   13.60
 -22   1   0  133.39   13.80
 -22   1   0  139.29   14.60
  22   1   0  128.09   13.50
   0  -2   0 1646.74  101.29
   0  -2   0 1712.03  101.19
   0  -2   0 1699.63  101.39
   0  -2   0 1714.33  101.19
   0  -2   0 1714.43  101.49
   0  -2   0 1699.83  101.19
   0   2   0 1847.32  101.29
   0   2   0 1767.52  101.29
   0   2   0 1952.70  101.29
   0   2   0 1727.73  101.29
   1  -2   0 1694.33   94.29
   1  -2   0 1731.63   94.19
   1  -2   0 1650.83   94.29
   1  -2   0 1659.43   94.19
  -1  -2   0 1681.43   94.09
   1  -2   0 1644.74   94.19
  -1  -2   0 1663.43   94.19
  -1  -2   0 1637.44   94.29
  -1  -2   0 1675.33   94.39
  -1  -2   0 1673.03   94.09
   1  -2   0 1705.33   94.29
  -1   2   0 1642.94   94.19
   1   2   0 1525.45   94.19
   1   2   0 1547.65   94.29
  -1   2   0 1432.86   94.29
   1   2   0 1461.25   94.09
  -1   2   0 1620.64   94.19
   1   2   0 1616.04   94.19
  -2  -2   0  241.38   13.70
   2  -2   0  214.78   14.00
   2  -2   0  238.48   13.80
   2  -2   0  243.38   13.80
   2  -2   0  245.48   13.80
   2  -2   0  252.27   13.80
  -2  -2   0  245.88   13.80
   2  -2   0  252.27   13.90
  -2  -2   0  244.88   14.00
  -2  -2   0  249.48   13.80
  -2  -2   0  244.18   13.80
   2  -2   0  235.28   13.70
   2   2   0  216.28   13.90
  -2   2   0  223.38   14.00
  -2   2   0  226.18   14.00
   2   2   0  221.18   13.80
  -2   2   0  217.18   13.80
   2   2   0  224.58   14.00
  -3  -2   0  577.14   35.70
  -3  -2   0  579.84   35.80
   3  -2   0  593.44   35.90
   3  -2   0  586.94   35.80
   3  -2   0  572.64   35.90
  -3  -2   0  603.14   35.90
   3  -2   0  554.34   35.70
  -3  -2   0  584.84   35.90
   3  -2   0  591.54   35.90
   3  -2   0  574.44   35.80
   3  -2   0  542.15   36.00
  -3  -2   0  583.44   35.90
  -3  -2   0  577.54   35.80
  -3   2   0  709.13   35.90
  -3   2   0  715.83   36.20
  -3   2   0  696.63   36.00
   3   2   0  691.53   35.90
  -3   2   0  699.43   35.80
   3   2   0  696.93   35.90
   4  -2   0 1830.72  104.79
   4  -2   0 1870.61  104.69
  -4  -2   0 1882.71  104.79
  -4  -2   0 1925.11  104.89
  -4  -2   0 1849.61  104.79
   4  -2   0 1769.12  104.59
   4  -2   0 1815.02  104.79
  -4  -2   0 1849.11  104.69
  -4  -2   0 1860.21  104.79
  -4  -2   0 1931.71  104.79
   4  -2   0 1832.92  104.79
   4  -2   0 1781.82  104.89
   4  -2   0 1840.92  104.99
  -4   2   0 1753.82  104.89
   4   2   0 1707.23  104.79
  -4   2   0 1733.83  104.69
   4   2   0 1734.73  104.69
  -4   2   0 1750.52  104.79
   4   2   0 1824.22  104.89
  -4   2   0 1788.12  104.99
   4   2   0 1662.33  104.79
   5  -2   0 2158.08  124.89
   5  -2   0 2215.68  124.59
   5  -2   0 2162.58  124.49
  -5  -2   0 2212.38  124.79
  -5  -2   0 2270.27  124.79
   5  -2   0 2256.97  124.79
  -5  -2   0 2177.18  124.49
   5  -2   0 2169.68  124.79
  -5  -2   0 2352.96  124.89
   5  -2   0 2190.28  124.69
   5  -2   0 2055.49  124.39
  -5  -2   0 2254.97  124.79
   5   2   0 2108.69  124.69
  -5   2   0 2075.69  124.79
   5   2   0 2028.90  124.49
  -5   2   0 2079.99  124.49
  -5   2   0 2093.29  124.69
  -5   2   0 1968.40  124.49
   5   2   0 2063.79  124.69
   5   2   0 2095.79  124.59
  -5   2   0 2196.48  124.79
   5   2   0 2165.48  124.79
   6  -2   0 2116.89  128.19
   6  -2   0 2057.09  128.19
   6  -2   0 2026.60  128.19
  -6  -2   0 2087.29  128.19
   6  -2   0 2102.09  128.19
  -6  -2   0 2119.59  128.19
  -6  -2   0 2121.69  128.19
  -6  -2   0 2053.99  127.99
  -6  -2   0 2087.19  128.09
   6  -2   0 2040.40  128.09
  -6   2   0 2343.67  128.09
  -6   2   0 2327.77  128.29
  -6   2   0 2452.35  128.39
   6   2   0 2353.16  128.09
   6   2   0 2260.77  128.09
   6   2   0 2394.56  128.29
  -6   2   0 2365.16  128.49
   6   2   0 2442.96  128.39
   6   2   0 2294.67  128.29
  -7  -2   0  327.17   19.00
  -7  -2   0  329.27   18.80
   7  -2   0  320.57   18.80
  -7  -2   0  331.87   18.90
  -7  -2   0  323.97   19.10
  -7  -2   0  315.27   18.70
   7  -2   0  330.67   19.10
   7  -2   0  308.57   19.00
   7  -2   0  322.77   19.00
   7  -2   0  323.67   19.00
   7   2   0  312.87   19.00
   7   2   0  315.87   19.20
  -7   2   0  314.27   19.10
  -7   2   0  312.57   19.00
  -7   2   0  313.97   18.70
   7   2   0  321.37   19.10
   7   2   0  301.87   18.70
  -7   2   0  333.07   19.20
   7   2   0  315.57   18.80
  -8  -2   0    3.80    2.00
  -8  -2   0    6.00    2.20
   8  -2   0    4.30    2.10
   8  -2   0    9.20    2.30
   8  -2   0    9.40    2.00
   8  -2   0    6.50    2.10
  -8  -2   0    7.40    1.30
   8  -2   0    6.20    1.50
  -8  -2   0    5.60    1.50
  -8   2   0    8.00    2.20
   8   2   0    8.60    2.60
   8   2   0    7.30    2.00
   8   2   0    9.10    1.60
  -8   2   0    4.80    2.00
  -8   2   0    8.70    1.50
   8   2   0    7.10    2.40
  -8   2   0    6.50    2.40
   9  -2   0  147.59    8.60
   9  -2   0  134.59    8.60
   9  -2   0  140.09    8.30
  -9  -2   0  138.09    8.30
  -9  -2   0  141.19    8.60
  -9  -2   0  136.79    7.90
   9  -2   0  143.09    7.90
   9  -2   0  145.69    8.50
  -9  -2   0  141.39    7.80
   9   2   0  110.29    7.80
   9   2   0  107.49    8.80
   9   2   0  115.39    8.80
  -9   2   0  105.49    8.30
  -9   2   0  111.49    8.40
  -9   2   0  111.69    7.90
   9   2   0  109.69    8.40
  -9   2   0  108.19    8.60
 -10  -2   0  121.59    7.90
  10  -2   0  108.59    8.20
 -10  -2   0  114.69    7.30
 -10  -2   0  121.99    8.20
  10  -2   0  119.09    7.30
 -10  -2   0  119.09    7.30
  10  -2   0  117.59    7.70
  10  -2   0  115.19    8.30
  10  -2   0  124.19    8.10
 -10   2   0  107.59    7.40
 -10   2   0  103.49    8.00
  10   2   0  112.39    8.40
  10   2   0  108.39    8.10
  10   2   0  116.89    8.50
 -10   2   0  113.59    8.30
  10   2   0  110.39    7.30
 -10   2   0  113.99    7.90
  10   2   0  107.59    7.40
  11  -2   0 2005.80  122.99
 -11  -2   0 2085.09  122.59
 -11  -2   0 2164.18  122.59
  11  -2   0 2140.39  122.89
  11  -2   0 2053.89  122.99
  11  -2   0 2108.39  122.49
 -11  -2   0 2184.78  122.89
 -11  -2   0 2152.38  122.99
  11  -2   0 2079.89  122.69
  11   2   0 2162.28  123.09
  11   2   0 2074.09  122.69
  11   2   0 2143.89  123.09
 -11   2   0 2126.89  122.89
 -11   2   0 2097.09  122.59
  11   2   0 2133.19  123.09
 -11   2   0 2117.69  123.09
 -11   2   0 2162.48  122.89
  11   2   0 2073.79  122.59
  12  -2   0   62.59    6.40
 -12  -2   0   55.69    6.30
  12  -2   0   50.19    6.30
 -12  -2   0   60.49    4.60
  12  -2   0   64.19    4.60
 -12  -2   0   57.59    5.70
  12  -2   0   59.59    5.20
 -12  -2   0   64.09    4.70
  12  -2   0   67.89    6.20
 -12   2   0   46.60    6.20
  12   2   0   47.90    6.10
  12   2   0   52.19    6.60
 -12   2   0   53.39    4.80
 -12   2   0   51.69    5.60
 -12   2   0   48.50    5.80
  12   2   0   51.09    4.50
  12   2   0   55.99    6.60
  12   2   0   53.19    5.00
 -13  -2   0  540.15   32.10
  13  -2   0  557.34   32.10
 -13  -2   0  559.64   31.80
 -13  -2   0  536.05   31.40
  13  -2   0  517.55   32.10
  13  -2   0  531.25   31.50
  13  -2   0  560.74   31.90
 -13   2   0  515.75   31.40
 -13   2   0  532.25   32.20
 -13   2   0  511.65   31.80
  13   2   0  516.45   31.80
  13   2   0  524.45   32.20
 -13   2   0  528.05   31.70
  13   2   0  523.65   32.20
  13   2   0  520.75   32.10
  14  -2   0   27.90    3.60
  14  -2   0   19.30    4.80
  14  -2   0   22.70    4.90
 -14  -2   0   20.30    4.80
 -14  -2   0   16.60    4.20
  14  -2   0   24.80    4.50
 -14   2   0   22.50    3.80
 -14   2   0   18.50    4.10
  14   2   0   22.50    5.00
 -14   2   0   26.50    4.20
 -14   2   0   18.90    5.00
  14   2   0   17.20    4.60
  14   2   0   22.70    4.70
  15  -2   0   77.69    8.90
 -15  -2   0   68.39    8.70
  15  -2   0   79.79    8.60
  15  -2   0   78.79    6.90
 -15  -2   0   72.19    7.80
  15  -2   0   87.29    8.50
 -15   2   0   81.99    7.30
 -15   2   0   75.39    8.90
  15   2   0   86.59    8.50
 -15   2   0   79.09    7.70
  15   2   0   81.59    8.80
  15   2   0   85.09    9.00
 -16  -2   0  183.78   13.90
  16  -2   0  197.38   13.70
  16  -2   0  181.78   13.70
  16  -2   0  195.28   14.10
 -16  -2   0  182.68   13.10
  16   2   0  195.28   13.70
 -16   2   0  178.98   14.00
 -16   2   0  177.18   13.20
 -16   2   0  173.48   12.70
  16   2   0  184.38   13.90
  16   2   0  190.28   14.20
  17  -2   0   28.30    5.90
 -17  -2   0   31.90    5.50
  17  -2   0   37.50    6.00
 -17  -2   0   26.80    6.30
  17  -2   0   24.90    5.80
  17   2   0   16.60    5.90
  17   2   0   19.30    6.10
  17   2   0   25.70    5.60
  17   2   0   15.30    5.60
 -17   2   0   23.90    6.30
 -17   2   0   19.20    5.20
 -17   2   0   21.20    5.50
  18  -2   0  181.58   13.90
  18  -2   0  185.18   14.30
 -18  -2   0  167.68   14.40
 -18  -2   0  176.18   13.50
  18  -2   0  170.88   14.30
 -18   2   0  180.78   14.80
  18   2   0  192.18   13.70
  18   2   0  177.58   14.00
 -18   2   0  183.48   13.70
  18   2   0  185.48   13.90
  18   2   0  181.08   14.50
  19  -2   0   14.90    6.20
  19  -2   0   25.90    6.20
  19  -2   0    4.60    6.40
 -19  -2   0   17.50    5.70
 -19  -2   0   16.70    6.70
  19   2   0   16.10    5.90
  19   2   0   17.50    5.80
 -19   2   0   10.70    5.50
  19   2   0   19.90    6.50
  19   2   0   13.60    6.10
 -19   2   0   13.40    7.00
  20  -2   0   44.40    7.40
 -20  -2   0   46.40    8.20
  20  -2   0   39.00    7.70
 -20  -2   0   50.69    7.10
  20  -2   0   51.59    7.50
  20   2   0   41.00    7.60
 -20   2   0   51.99    8.60
  20   2   0   38.50    7.20
 -20   2   0   40.60    6.80
 -21  -2   0   23.10    6.60
  21  -2   0   12.10    6.70
 -21  -2   0   18.50    7.50
  21  -2   0   10.90    7.30
  21  -2   0   25.60    6.80
 -21   2   0   27.40    6.50
  21   2   0   27.00    6.90
 -21   2   0   24.00    8.10
  21   2   0   21.50    7.10
  22  -2   0   40.40    9.00
 -22  -2   0   82.69   10.10
 -22  -2   0   66.39    9.70
  22  -2   0   55.49    8.60
  22  -2   0   81.69   10.90
  22   2   0   57.79    8.80
 -22   2   0   61.39    8.30
 -22   2   0   72.09   10.10
  22   2   0   62.49    8.30
   0  -3   0   -0.70    1.10
   0  -3   0    0.90    1.00
   0  -3   0   -0.70    1.00
   0  -3   0    0.10    1.10
   0  -3   0    0.00    0.90
   0  -3   0    0.20    1.10
   0   3   0    1.00    1.80
   0   3   0    0.30    1.10
   0   3   0    1.10    1.60
   0   3   0    1.50    1.50
   1  -3   0  342.97   19.70
  -1  -3   0  342.97   19.70
   1  -3   0  344.07   19.60
   1  -3   0  336.47   19.60
  -1  -3   0  334.87   19.50
   1  -3   0  344.77   19.70
   1  -3   0  342.27   19.70
  -1  -3   0  338.67   19.60
  -1  -3   0  336.57   19.60
   1  -3   0  335.47   19.60
  -1  -3   0  337.17   19.70
  -1  -3   0  342.17   19.70
   1   3   0  345.47   19.90
  -1   3   0  341.87   19.90
   1   3   0  322.37   19.70
  -1   3   0  321.27   19.90
   1   3   0  331.17   19.90
  -1   3   0  300.27   20.10
   1   3   0  333.77   19.70
  -2  -3   0  683.73   41.80
   2  -3   0  700.63   42.00
   2  -3   0  714.73   41.90
  -2  -3   0  712.93   41.90
   2  -3   0  682.43   41.90
  -2  -3   0  701.33   41.90
  -2  -3   0  698.23   41.90
   2  -3   0  690.83   41.90
   2  -3   0  695.63   41.90
  -2  -3   0  701.63   42.00
  -2  -3   0  701.43   41.90
   2  -3   0  688.13   41.80
  -2   3   0  802.62   42.20
  -2   3   0  766.12   42.10
   2   3   0  787.82   42.00
   2   3   0  777.32   42.10
   2   3   0  735.33   41.80
  -2   3   0  700.43   41.90
  -2   3   0  707.93   42.30
   2   3   0  768.42   42.10
   3  -3   0   87.39    5.70
  -3  -3   0   90.89    5.80
  -3  -3   0   89.99    5.70
   3  -3   0   92.29    5.60
   3  -3   0   88.49    5.80
  -3  -3   0   86.99    5.40
   3  -3   0   89.29    5.40
   3  -3   0   88.99    5.50
  -3  -3   0   88.69    5.60
   3  -3   0   89.49    5.70
  -3  -3   0   89.49    5.70
  -3  -3   0   90.19    5.60
   4  -3   0 1501.75   84.79
   4  -3   0 1466.95   84.69
   4  -3   0 1482.65   84.79
  -4  -3   0 1563.44   84.89
  -4  -3   0 1501.25   84.79
   4  -3   0 1500.05   84.69
  -4  -3   0 1499.95   84.59
   4  -3   0 1543.05   84.79
   4  -3   0 1440.06   84.99
  -4  -3   0 1530.25   84.79
  -4  -3   0 1541.05   84.79
  -4  -3   0 1527.35   84.89
   4  -3   0 1520.55   84.89
  -4   3   0 1362.26   84.99
   4   3   0 1332.17   84.79
  -4   3   0 1374.36   84.89
   4   3   0 1436.96   84.99
   4   3   0 1331.77   84.79
  -4   3   0 1389.46   84.99
  -4   3   0 1404.66   85.19
   5  -3   0  979.30   56.09
   5  -3   0  969.90   56.29
   5  -3   0  951.30   55.79
  -5  -3   0  997.40   56.09
   5  -3   0  977.90   55.99
  -5  -3   0 1007.80   56.09
  -5  -3   0  992.70   56.09
   5  -3   0  983.00   55.89
  -5  -3   0  994.20   56.09
  -5  -3   0 1000.00   55.99
   5  -3   0  989.80   55.99
   5  -3   0  977.00   56.09
  -5  -3   0  975.40   55.79
   5   3   0  909.91   56.09
  -5   3   0  955.30   56.29
  -5   3   0  927.91   56.09
   5   3   0  905.71   55.99
   5   3   0  985.40   56.29
  -5   3   0  949.11   56.39
   5   3   0  896.51   56.09
  -5   3   0  923.41   56.29
   6  -3   0  228.68   13.20
   6  -3   0  233.08   13.50
  -6  -3   0  221.18   13.20
  -6  -3   0  231.48   13.20
   6  -3   0  226.28   13.10
   6  -3   0  222.68   13.00
   6  -3   0  228.58   13.20
   6  -3   0  222.18   12.80
  -6  -3   0  222.18   13.20
  -6  -3   0  224.68   12.80
   6  -3   0  214.68   12.70
  -6  -3   0  224.98   13.00
   6   3   0  212.08   13.40
  -6   3   0  203.28   13.30
   6   3   0  208.98   13.20
   6   3   0  202.98   12.90
   6   3   0  204.88   13.10
  -6   3   0  213.48   13.60
  -6   3   0  196.78   13.30
   6   3   0  209.48   13.20
   7  -3   0  303.67   19.50
   7  -3   0  279.57   18.80
  -7  -3   0  307.07   19.10
   7  -3   0  290.97   19.20
  -7  -3   0  292.77   18.80
  -7  -3   0  311.77   19.30
   7  -3   0  309.57   19.30
  -7  -3   0  300.07   19.20
   7  -3   0  303.47   19.00
  -7  -3   0  298.17   19.30
   7  -3   0  301.57   19.10
  -7   3   0  361.76   19.50
   7   3   0  365.16   19.50
   7   3   0  355.76   19.10
  -7   3   0  370.76   19.70
   7   3   0  354.76   19.40
   7   3   0  340.77   19.00
   7   3   0  356.26   19.30
  -7   3   0  349.47   19.50
  -8  -3   0   41.10    4.40
   8  -3   0   53.19    3.70
   8  -3   0   48.90    4.10
  -8  -3   0   47.60    3.80
   8  -3   0   48.70    4.80
  -8  -3   0   45.10    4.20
   8  -3   0   49.20    4.40
  -8  -3   0   46.70    3.10
  -8  -3   0   43.20    4.20
   8  -3   0   51.19    4.30
   8   3   0   42.90    3.50
  -8   3   0   36.30    3.20
  -8   3   0   41.70    4.70
   8   3   0   43.10    4.60
   8   3   0   44.10    4.30
   8   3   0   44.20    3.70
   8   3   0   39.30    4.80
  -8   3   0   42.50    4.90
  -8   3   0   32.70    4.50
  -9  -3   0 1431.66   79.29
   9  -3   0 1401.66   78.99
   9  -3   0 1445.76   79.29
   9  -3   0 1444.76   79.29
  -9  -3   0 1432.56   79.19
  -9  -3   0 1431.86   78.99
   9  -3   0 1390.56   79.19
   9  -3   0 1440.96   79.29
  -9   3   0 1310.97   79.29
   9   3   0 1283.17   78.89
   9   3   0 1309.07   79.29
  -9   3   0 1285.97   79.29
   9   3   0 1282.17   79.19
  -9   3   0 1336.17   79.39
   9   3   0 1316.37   79.29
   9   3   0 1221.68   78.89
 -10  -3   0   42.30    4.90
  10  -3   0   48.20    4.10
  10  -3   0   57.69    5.00
  10  -3   0   49.10    4.90
  10  -3   0   48.90    5.20
 -10  -3   0   47.70    5.20
 -10  -3   0   48.50    4.20
  10  -3   0   63.79    5.30
  10   3   0   42.30    4.10
 -10   3   0   44.20    5.20
 -10   3   0   36.50    4.70
  10   3   0   43.30    5.50
  10   3   0   43.60    5.00
  10   3   0   43.90    5.80
 -10   3   0   44.90    5.60
 -11  -3   0  583.44   33.80
  11  -3   0  583.94   34.00
  11  -3   0  565.44   33.90
  11  -3   0  554.54   33.80
  11  -3   0  555.14   33.40
 -11  -3   0  576.84   33.50
 -11  -3   0  571.24   33.90
  11  -3   0  578.14   33.80
  11   3   0  549.35   33.40
 -11   3   0  563.54   34.10
  11   3   0  563.24   34.10
 -11   3   0  570.74   33.90
 -11   3   0  562.24   34.00
  11   3   0  580.14   34.10
  11   3   0  584.24   34.00
 -12  -3   0  215.48   12.30
  12  -3   0  196.78   12.20
  12  -3   0  208.48   13.10
 -12  -3   0  205.18   13.20
  12  -3   0  200.18   13.20
  12  -3   0  194.18   13.00
 -12  -3   0  203.78   12.80
  12  -3   0  204.18   12.80
  12   3   0  184.48   12.30
  12   3   0  198.08   13.10
 -12   3   0  190.38   13.10
  12   3   0  183.28   12.10
 -12   3   0  184.98   13.20
 -12   3   0  195.18   13.10
  12   3   0  180.78   13.40
  12   3   0  192.88   13.40
  13  -3   0   23.30    4.80
  13  -3   0   27.90    4.40
 -13  -3   0   27.40    3.50
 -13  -3   0   21.70    4.30
  13  -3   0   25.30    4.70
 -13  -3   0   24.20    4.90
  13  -3   0   31.60    4.20
  13   3   0   35.30    3.70
 -13   3   0   28.50    4.50
  13   3   0   32.30    5.10
  13   3   0   35.40    4.80
 -13   3   0   39.80    5.30
  13   3   0   37.00    5.30
 -13   3   0   34.10    4.50
 -14  -3   0   31.00    5.10
  14  -3   0   34.50    5.10
 -14  -3   0   37.00    5.60
  14  -3   0   35.60    4.60
  14  -3   0   34.40    5.50
  14  -3   0   34.40    5.30
  14   3   0   41.60    5.60
 -14   3   0   30.40    5.00
  14   3   0   37.40    5.30
  14   3   0   41.20    5.80
 -14   3   0   38.70    5.80
 -14   3   0   41.10    4.90
  15  -3   0  224.88   15.90
  15  -3   0  243.58   15.40
 -15  -3   0  230.28   15.30
  15  -3   0  216.78   15.60
  15  -3   0  223.98   14.70
 -15  -3   0  227.48   15.70
 -15   3   0  225.58   15.20
  15   3   0  228.58   15.70
 -15   3   0  222.08   15.50
  15   3   0  222.98   15.70
  15   3   0  229.28   15.90
 -15   3   0  218.98   16.00
 -16  -3   0   66.49    9.20
  16  -3   0   66.49    7.80
  16  -3   0   63.49    9.00
 -16  -3   0   63.59    8.40
  16  -3   0   80.29    9.20
 -16   3   0   86.99    8.30
  16   3   0   90.29    9.30
 -16   3   0   78.29    9.60
 -16   3   0   80.49    8.50
  16   3   0   87.59    9.40
  16   3   0   93.09    9.30
 -17  -3   0   19.70    5.50
  17  -3   0   21.80    6.00
  17  -3   0   19.10    5.90
 -17  -3   0   27.20    6.30
  17  -3   0   18.40    6.00
 -17   3   0   20.60    5.50
  17   3   0   30.20    6.20
  17   3   0   35.20    6.40
 -17   3   0   24.50    5.10
  17   3   0   25.30    6.20
 -17   3   0   26.60    6.50
  18  -3   0  337.27   22.10
  18  -3   0  332.67   22.20
 -18  -3   0  332.27   22.40
 -18  -3   0  333.67   21.80
  18  -3   0  343.67   22.30
  18   3   0  345.27   22.10
 -18   3   0  325.27   21.80
 -18   3   0  344.07   22.80
  18   3   0  321.87   22.70
  18   3   0  323.67   22.30
 -18   3   0  330.07   22.70
  19  -3   0    8.30    6.50
  19  -3   0    9.00    6.60
  19  -3   0   18.40    6.20
 -19  -3   0   10.40    5.90
 -19  -3   0   15.60    6.60
 -19   3   0    3.70    5.70
  19   3   0    6.30    6.00
 -19   3   0    4.70    6.90
  19   3   0    0.10    6.60
  20  -3   0   89.29   12.70
 -20  -3   0  102.09   10.80
 -20  -3   0  110.69   11.90
  20  -3   0   98.99   11.60
  20  -3   0  111.59   11.40
  20   3   0   88.39   12.20
 -20   3   0  106.79   12.50
 -20   3   0   89.39   11.30
  20   3   0   83.49    9.60
  21  -3   0    5.90    6.40
 -21  -3   0   13.70    7.30
  21  -3   0    1.00    7.10
  21  -3   0   -3.40    7.20
 -21  -3   0    9.90    6.40
 -21   3   0   14.90    7.90
 -21   3   0    5.00    6.50
  21   3   0    2.60    6.80
  21   3   0    7.30    7.20
   0  -4   0 1939.81  106.59
   0  -4   0 1917.11  106.49
   0  -4   0 1933.31  106.39
   0  -4   0 1914.01  106.49
   0  -4   0 1946.71  106.59
   0  -4   0 1916.51  106.59
   0   4   0 1593.04  106.59
   0   4   0 1680.23  106.89
   0   4   0 1795.12  106.79
   0   4   0 1747.03  106.59
   1  -4   0  429.36   26.40
  -1  -4   0  439.46   26.60
  -1  -4   0  434.76   26.50
   1  -4   0  431.96   26.60
  -1  -4   0  433.76   26.50
  -1  -4   0  423.46   26.40
   1  -4   0  442.06   26.60
   1  -4   0  438.36   26.60
  -1  -4   0  437.46   26.60
   1  -4   0  431.46   26.50
   1  -4   0  440.56   26.40
  -1  -4   0  443.66   26.70
  -1   4   0  520.95   27.00
  -1   4   0  447.46   27.10
  -1   4   0  483.25   26.70
   1   4   0  498.75   27.00
   1   4   0  502.15   27.00
   1   4   0  463.25   26.60
   1   4   0  488.35   26.60
  -1   4   0  446.56   26.90
   2  -4   0  567.24   32.90
  -2  -4   0  557.34   33.00
   2  -4   0  563.14   33.00
  -2  -4   0  556.24   33.10
   2  -4   0  564.34   33.10
  -2  -4   0  568.04   33.00
   2  -4   0  560.44   33.00
   2  -4   0  551.64   32.90
  -2  -4   0  546.15   32.90
  -2  -4   0  564.34   33.10
  -2  -4   0  566.84   33.00
  -2   4   0  570.94   33.40
   2   4   0  577.24   33.40
   2   4   0  554.84   32.90
   2   4   0  583.44   33.30
  -2   4   0  537.85   33.60
  -2   4   0  589.94   33.40
   2   4   0  595.84   33.10
  -3  -4   0  336.57   19.40
   3  -4   0  341.47   19.50
  -3  -4   0  358.36   19.70
   3  -4   0  349.47   19.70
  -3  -4   0  348.67   19.70
   3  -4   0  349.67   19.60
   3  -4   0  350.16   19.70
  -3  -4   0  366.36   19.90
  -3  -4   0  354.46   19.70
  -3  -4   0  355.06   19.70
   3   4   0  283.67   19.40
  -3   4   0  294.67   20.40
  -3   4   0  324.27   20.10
   3   4   0  311.77   19.90
  -3   4   0  307.97   20.10
   3   4   0  305.37   20.10
   3   4   0  317.37   19.80
  -4  -4   0  939.31   54.09
  -4  -4   0  917.31   54.09
   4  -4   0  905.51   53.89
   4  -4   0  897.61   53.79
   4  -4   0  921.01   54.09
   4  -4   0  906.91   53.99
  -4  -4   0  935.51   53.99
  -4  -4   0  880.31   53.99
   4  -4   0  903.61   53.99
  -4  -4   0  913.51   53.79
   4  -4   0  924.41   53.99
  -4  -4   0  934.91   53.99
  -4   4   0  937.51   54.59
   4   4   0  989.90   54.39
  -4   4   0  962.40   54.39
   4   4   0  958.70   54.09
  -4   4   0  952.50   54.29
   4   4   0  936.31   54.09
  -4   4   0  920.81   54.09
   5  -4   0  703.43   40.80
  -5  -4   0  696.33   40.70
   5  -4   0  688.93   40.70
  -5  -4   0  691.13   40.70
  -5  -4   0  714.53   40.80
  -5  -4   0  704.23   40.80
  -5  -4   0  690.13   40.40
   5  -4   0  676.83   40.50
   5  -4   0  687.13   40.70
   5  -4   0  705.93   40.60
  -5  -4   0  713.83   40.70
   5  -4   0  684.03   40.60
  -5   4   0  711.83   41.10
   5   4   0  701.03   40.80
   5   4   0  717.63   41.00
  -5   4   0  690.63   40.90
   5   4   0  679.33   40.70
   5   4   0  676.53   40.70
  -5   4   0  714.53   41.30
  -5   4   0  691.03   41.10
   6  -4   0  243.58   14.80
   6  -4   0  227.88   14.50
  -6  -4   0  237.08   15.00
  -6  -4   0  252.67   15.10
   6  -4   0  236.28   14.60
  -6  -4   0  239.78   14.90
  -6  -4   0  251.07   14.90
   6  -4   0  239.38   14.90
  -6  -4   0  247.58   15.00
   6  -4   0  247.28   15.10
  -6  -4   0  240.78   14.50
   6  -4   0  245.58   15.00
  -6   4   0  251.97   15.20
   6   4   0  249.68   15.00
   6   4   0  267.97   15.50
   6   4   0  258.27   15.10
  -6   4   0  249.88   15.50
  -6   4   0  262.97   15.90
   6   4   0  244.38   14.80
  -6   4   0  264.67   15.50
  -7  -4   0  383.36   22.20
  -7  -4   0  393.16   22.00
   7  -4   0  400.26   22.60
   7  -4   0  382.46   22.00
  -7  -4   0  386.96   22.20
  -7  -4   0  375.66   21.70
   7  -4   0  377.56   22.00
   7  -4   0  384.36   22.20
   7  -4   0  387.16   22.10
   7  -4   0  367.96   21.70
  -7  -4   0  398.96   22.30
  -7   4   0  345.47   22.50
   7   4   0  352.76   22.50
  -7   4   0  360.76   22.50
   7   4   0  346.37   22.10
   7   4   0  351.86   22.00
  -7   4   0  361.06   22.30
  -7   4   0  364.56   22.80
   7   4   0  342.77   21.90
   7   4   0  358.66   22.20
   8  -4   0  110.89    7.40
  -8  -4   0  101.79    7.80
  -8  -4   0  106.69    7.70
   8  -4   0  119.19    7.70
  -8  -4   0  108.09    7.40
   8  -4   0  108.59    7.90
   8  -4   0  106.39    7.30
   8  -4   0  109.89    8.40
  -8  -4   0  108.29    7.80
   8   4   0  119.39    8.30
   8   4   0  114.19    7.80
  -8   4   0  105.99    8.00
  -8   4   0  107.59    8.40
   8   4   0  108.29    7.40
   8   4   0  107.79    7.10
   8   4   0  114.89    7.80
  -8   4   0  110.19    8.30
  -8   4   0  112.89    8.90
  -9  -4   0   47.20    5.00
   9  -4   0   47.90    4.30
   9  -4   0   49.30    5.00
  -9  -4   0   44.60    4.60
  -9  -4   0   45.00    5.00
   9  -4   0   46.60    4.50
   9  -4   0   52.89    5.00
  -9  -4   0   48.60    5.00
   9  -4   0   48.80    5.00
   9   4   0   42.20    4.90
  -9   4   0   40.90    5.50
  -9   4   0   37.80    4.70
   9   4   0   46.40    4.50
   9   4   0   40.40    4.00
  -9   4   0   48.40    5.30
   9   4   0   47.00    5.10
   9   4   0   44.80    5.40
 -10  -4   0   24.10    3.80
  10  -4   0   27.20    3.40
  10  -4   0   27.50    3.80
  10  -4   0   31.90    4.20
  10  -4   0   29.80    3.80
  10  -4   0   27.00    3.00
 -10  -4   0   27.10    4.00
 -10  -4   0   22.30    3.10
 -10   4   0   13.60    4.20
  10   4   0   13.10    4.20
  11  -4   0  344.97   21.90
  11  -4   0  349.47   21.40
 -11  -4   0  343.67   21.50
  11  -4   0  348.57   21.90
 -11  -4   0  345.47   21.90
  11  -4   0  337.87   21.70
 -11  -4   0  351.66   22.00
  11  -4   0  346.87   22.00
 -11   4   0  387.56   22.50
  11   4   0  379.86   22.40
  11   4   0  358.96   21.40
  11   4   0  372.26   22.20
 -11   4   0  371.66   22.30
  11   4   0  379.06   22.10
 -11   4   0  367.26   22.30
 -12  -4   0  210.58   14.20
  12  -4   0  222.78   14.30
  12  -4   0  213.18   13.50
 -12  -4   0  213.58   14.40
 -12  -4   0  213.88   13.70
  12  -4   0  221.68   14.40
  12  -4   0  217.48   14.00
  12  -4   0  233.18   14.60
 -12   4   0  218.98   14.60
  12   4   0  204.68   13.40
  12   4   0  219.38   14.80
  12   4   0  226.08   14.40
 -12   4   0  210.98   14.70
 -12   4   0  216.38   14.80
  12   4   0  218.98   14.70
  13  -4   0   63.09    6.10
 -13  -4   0   61.99    6.10
  13  -4   0   60.89    6.80
 -13  -4   0   61.09    7.20
  13  -4   0   66.39    7.40
  13  -4   0   70.19    7.80
 -13  -4   0   58.19    7.20
  13   4   0   74.79    7.40
  13   4   0   62.19    8.10
  13   4   0   61.39    7.90
 -13   4   0   63.49    7.80
 -13   4   0   59.49    7.30
 -13   4   0   62.29    7.70
 -14  -4   0    9.50    3.30
  14  -4   0   12.10    4.20
  14  -4   0    9.90    4.90
 -14  -4   0   10.00    4.70
  14  -4   0    8.90    4.60
 -14  -4   0    5.70    4.50
  14  -4   0   11.50    4.20
  14   4   0    9.90    4.50
  14   4   0   12.50    5.00
 -14   4   0    1.70    4.50
 -14   4   0    8.80    4.50
 -14   4   0    2.80    4.90
  14   4   0   11.10    5.10
 -15  -4   0   11.40    4.90
  15  -4   0   16.80    5.20
  15  -4   0   16.80    4.90
  15  -4   0   18.00    5.60
  15  -4   0   15.70    4.60
 -15  -4   0   19.70    5.30
 -15   4   0   11.10    4.90
 -15   4   0   13.20    4.90
  15   4   0   13.10    5.30
  15   4   0   18.60    5.50
 -15   4   0   15.60    5.60
  15   4   0   12.90    5.00
 -16  -4   0  144.39   12.00
  16  -4   0  144.19   13.10
  16  -4   0  143.39   11.90
  16  -4   0  123.09   12.90
  16  -4   0  155.58   12.50
 -16  -4   0  148.79   12.30
  16   4   0  152.78   12.50
  16   4   0  166.78   12.80
 -16   4   0  161.78   12.10
  16   4   0  156.18   12.60
 -16   4   0  147.69   12.00
 -16   4   0  156.28   12.80
  17  -4   0   63.29    8.50
 -17  -4   0   85.29    9.90
  17  -4   0   86.49   10.20
 -17  -4   0   73.49    9.00
  17  -4   0   77.59    9.40
 -17   4   0   71.89    9.80
 -17   4   0   88.59   10.40
  17   4   0   85.69   10.00
  17   4   0   81.09   10.00
 -17   4   0   74.39    9.40
  17   4   0   73.99    9.40
 -18  -4   0   33.50    6.80
 -18  -4   0   22.80    6.20
  18  -4   0   18.40    6.70
  18  -4   0   24.00    6.10
  18  -4   0   19.20    7.00
 -18   4   0   27.80    5.80
  18   4   0   23.60    6.90
 -18   4   0   36.40    7.40
  18   4   0   34.80    6.90
 -18   4   0   24.40    6.40
 -19  -4   0    0.90    5.90
  19  -4   0    5.70    6.00
  19  -4   0   -9.20    6.60
 -19  -4   0   17.40    6.70
  19  -4   0    0.20    6.80
 -19   4   0   11.60    7.10
  19   4   0    1.20    6.80
  19   4   0    4.90    6.40
 -19   4   0    2.70    6.30
 -20  -4   0   41.00    7.30
  20  -4   0   34.50    8.10
  20  -4   0   26.20    8.10
 -20  -4   0   51.29    8.00
 -20   4   0   53.39    8.60
  20   4   0   33.80    8.20
 -20   4   0   32.30    7.60
   0  -5   0    2.10    1.90
   0  -5   0    1.00    2.00
   0  -5   0   -0.60    2.00
   0  -5   0   -0.60    1.80
   0  -5   0    0.40    1.60
   0  -5   0   -0.10    2.00
   0   5   0   -2.60    2.80
   0   5   0    0.20    1.90
   0   5   0    1.70    2.20
   0   5   0    2.00    3.30
  -1  -5   0  116.69    7.80
   1  -5   0  118.89    7.80
  -1  -5   0  120.49    7.90
  -1  -5   0  113.29    8.00
  -1  -5   0  110.89    7.40
   1  -5   0  116.39    7.80
   1  -5   0  121.79    7.50
   1  -5   0  117.69    7.60
  -1  -5   0  114.19    7.70
   1  -5   0  121.69    7.80
  -1  -5   0  117.79    7.80
  -1   5   0  104.89    8.40
   1   5   0  126.79    8.90
   1   5   0  126.09    7.90
  -1   5   0  120.19    8.60
   1   5   0  120.89    8.80
   1   5   0  127.39    7.60
  -1   5   0  125.89    7.90
  -1   5   0  124.99    9.20
   2  -5   0  160.58    9.20
  -2  -5   0  158.68    9.40
   2  -5   0  158.98    9.40
  -2  -5   0  159.38    9.40
  -2  -5   0  155.18    9.00
   2  -5   0  164.78    9.10
  -2  -5   0  158.98    9.40
   2  -5   0  158.88    9.40
  -2  -5   0  163.98    9.40
  -2  -5   0  157.68    9.60
   2  -5   0  164.88    9.50
   2   5   0  130.39   10.00
   2   5   0  122.89    9.40
   2   5   0  123.29   10.00
  -2   5   0  128.79   10.10
  -2   5   0  119.09    9.40
  -2   5   0  116.69   10.00
   3  -5   0   57.29    4.60
  -3  -5   0   54.29    4.50
   3  -5   0   55.59    4.20
   3  -5   0   56.89    4.70
  -3  -5   0   51.59    5.00
   3  -5   0   55.19    4.80
  -3  -5   0   55.29    4.70
  -3  -5   0   53.89    3.90
  -3  -5   0   55.99    4.60
   3  -5   0   59.69    4.20
  -3   5   0   51.09    6.70
   3   5   0   55.59    4.80
   3   5   0   57.89    5.90
  -3   5   0   49.99    4.80
   3   5   0   56.59    5.30
  -3   5   0   45.00    6.00
  -3   5   0   57.09    6.10
  -4  -5   0  548.25   33.30
   4  -5   0  532.85   32.90
   4  -5   0  539.45   33.10
   4  -5   0  540.35   33.00
   4  -5   0  532.15   33.10
  -4  -5   0  551.74   33.10
  -4  -5   0  548.45   33.20
  -4  -5   0  546.75   33.10
  -4  -5   0  530.55   32.80
   4  -5   0  544.65   33.20
   4   5   0  684.23   33.40
  -4   5   0  683.53   33.80
   5  -5   0  386.96   24.40
  -5  -5   0  400.56   24.70
   5  -5   0  398.46   24.50
   5  -5   0  398.96   24.50
  -5  -5   0  411.66   24.50
  -5  -5   0  401.06   24.50
   5  -5   0  414.56   24.80
  -5  -5   0  403.96   24.60
  -5  -5   0  387.96   24.20
   5  -5   0  386.56   24.20
   5  -5   0  415.06   24.30
  -5   5   0  444.96   25.30
  -5   5   0  449.76   25.70
   5   5   0  441.06   25.10
   5   5   0  442.56   24.70
  -5   5   0  442.76   25.20
   5   5   0  423.46   24.60
   6  -5   0  301.07   17.60
  -6  -5   0  293.07   17.70
   6  -5   0  286.77   17.30
   6  -5   0  290.07   17.40
  -6  -5   0  300.67   17.60
   6  -5   0  300.47   17.80
  -6  -5   0  299.87   17.60
   6  -5   0  287.97   17.30
  -6  -5   0  295.37   17.80
   6  -5   0  301.87   17.60
  -6  -5   0  296.37   17.10
   6   5   0  283.07   17.70
   6   5   0  274.97   17.70
   6   5   0  296.77   18.20
  -6   5   0  283.47   18.70
   6   5   0  274.47   17.50
  -6   5   0  289.37   18.30
  -6   5   0  273.97   18.20
   7  -5   0  157.18   10.50
  -7  -5   0  164.98   10.50
  -7  -5   0  159.48   10.90
   7  -5   0  164.08   10.40
   7  -5   0  163.18   10.90
  -7  -5   0  168.68   10.70
   7  -5   0  168.88   10.70
  -7  -5   0  153.88   10.80
   7   5   0  162.58   10.80
   7   5   0  163.98   11.60
  -7   5   0  171.48   11.50
  -7   5   0  176.38   11.70
   7   5   0  177.08   10.90
   7   5   0  165.28   10.50
   7   5   0  161.58   10.80
  -7   5   0  168.48   12.00
   8  -5   0   28.50    3.80
  -8  -5   0   24.70    3.20
   8  -5   0   28.60    3.40
  -8  -5   0   21.60    3.40
   8  -5   0   24.80    3.60
  -8  -5   0   19.80    3.70
   8  -5   0   23.60    3.10
   8   5   0   18.90    3.40
  -8   5   0   15.60    4.70
   8   5   0   19.30    2.80
  -8   5   0   21.10    4.30
  -8   5   0   19.20    4.30
   8   5   0   15.40    3.30
   8   5   0   15.20    4.30
  -8   5   0   14.50    4.10
   8   5   0   13.00    3.40
  -9  -5   0  658.03   40.10
   9  -5   0  673.43   40.00
  -9  -5   0  672.33   39.80
   9  -5   0  644.34   39.80
   9  -5   0  646.34   39.80
  -9  -5   0  659.23   40.10
   9  -5   0  633.14   40.10
  -9   5   0  698.93   40.40
  -9   5   0  709.53   40.50
   9   5   0  715.53   40.20
  -9   5   0  642.14   40.40
   9   5   0  699.73   40.10
   9   5   0  704.03   40.40
  -9   5   0  723.43   40.80
   9   5   0  691.03   39.80
  10  -5   0    3.10    2.80
  10  -5   0    5.30    3.50
 -10  -5   0    1.70    2.80
 -10  -5   0   -1.60    3.70
  10  -5   0    2.50    2.80
  10  -5   0    6.60    3.50
  10   5   0    7.20    3.00
  10   5   0    5.30    4.30
 -10   5   0    5.50    4.00
 -10   5   0    4.80    4.00
  10   5   0    5.50    3.60
  10   5   0    5.40    3.40
 -10   5   0    5.00    4.40
 -10   5   0    6.30    4.20
  11  -5   0  296.67   19.20
  11  -5   0  301.17   19.30
  11  -5   0  322.37   19.70
 -11  -5   0  295.77   19.70
 -11  -5   0  307.27   19.30
  11  -5   0  304.67   19.90
 -11   5   0  319.17   20.10
 -11   5   0  326.77   20.20
 -11   5   0  333.07   20.60
  11   5   0  325.67   19.20
  11   5   0  345.27   19.90
  11   5   0  310.47   20.20
  11   5   0  319.97   20.00
 -11   5   0  327.57   20.30
 -12  -5   0  126.49    9.30
  12  -5   0  131.49   10.20
 -12  -5   0  118.29   10.30
  12  -5   0  126.89    9.20
  12  -5   0  133.99    9.50
  12  -5   0  140.29   10.50
  12   5   0  138.29   10.40
  12   5   0  137.29   10.50
 -12   5   0  137.39   10.70
 -12   5   0  141.29   11.00
 -12   5   0  126.19   10.80
 -12   5   0  123.39   10.80
  12   5   0  132.59   10.60
  13  -5   0  113.29    9.60
 -13  -5   0  101.79    9.40
  13  -5   0  110.49    8.50
  13  -5   0  121.69    9.40
 -13  -5   0  112.89    8.10
  13   5   0   95.69   10.00
  13   5   0   92.19    9.80
  13   5   0   97.79    9.40
 -13   5   0   98.69    9.60
 -13   5   0   95.59   10.00
 -13   5   0   89.89    9.50
 -13   5   0  105.59    9.80
  14  -5   0   19.60    4.40
 -14  -5   0   19.70    4.10
 -14  -5   0   12.00    5.20
  14  -5   0   16.10    5.40
  14  -5   0   15.90    5.20
 -14   5   0   27.30    5.70
 -14   5   0   34.40    6.00
  14   5   0   27.90    6.00
 -14   5   0   23.80    5.50
  14   5   0   25.90    5.40
  14   5   0   28.20    5.70
 -14   5   0   24.30    5.50
  15  -5   0  204.88   14.20
  15  -5   0  185.88   15.00
 -15  -5   0  195.48   14.80
 -15  -5   0  188.28   13.60
  15  -5   0  202.78   15.30
  15   5   0  222.68   15.10
 -15   5   0  213.18   15.20
 -15   5   0  212.08   15.50
 -15   5   0  215.18   15.00
  15   5   0  215.88   15.40
  15   5   0  206.68   15.20
 -15   5   0  211.58   15.30
  16  -5   0   29.10    5.80
 -16  -5   0   24.00    6.00
  16  -5   0   35.30    6.40
  16  -5   0   28.80    6.60
 -16   5   0   28.30    5.90
 -16   5   0   17.80    6.00
 -16   5   0   17.60    6.00
  16   5   0   18.30    6.40
 -16   5   0   29.40    6.70
  16   5   0   23.90    6.10
  17  -5   0   41.80    7.90
  17  -5   0   52.69    7.90
 -17  -5   0   56.19    7.80
 -17   5   0   89.79   10.40
 -17   5   0   76.39    9.50
 -17   5   0   72.49    7.90
  17   5   0   76.39    8.60
  17   5   0   61.99    8.20
 -17   5   0   74.19    9.80
 -18  -5   0   45.60    7.20
  18  -5   0   23.00    7.60
  18  -5   0   35.30    7.50
  18   5   0   35.40    7.40
 -18   5   0   33.10    6.70
  18   5   0   52.69    7.80
 -18   5   0   39.50    7.40
  19  -5   0    4.70    7.20
 -19  -5   0   13.10    6.50
  19  -5   0   -6.70    7.10
  19  -5   0    9.00    5.50
 -19   5   0    6.00    6.70
  19   5   0    8.60    6.80
  19   5   0    8.50    7.00
 -19   5   0    0.70    6.00
   0  -6   0    5.60    2.80
   0  -6   0   10.30    2.80
   0  -6   0   10.60    2.50
   0  -6   0    9.10    2.20
   0  -6   0   11.10    2.80
   0   6   0   18.20    4.40
   0   6   0   11.40    2.80
   0   6   0   12.40    4.10
  -1  -6   0  207.28   12.90
   1  -6   0  200.78   13.00
   1  -6   0  195.68   12.50
  -1  -6   0  195.58   12.70
   1  -6   0  199.58   12.70
  -1  -6   0  203.38   12.50
   1  -6   0  197.58   12.80
  -1  -6   0  199.48   12.90
  -1  -6   0  192.18   13.10
   1  -6   0  197.98   12.90
   1   6   0  222.98   13.00
  -1   6   0  214.98   14.40
  -1   6   0  211.18   12.90
   1   6   0  213.68   13.80
   1   6   0  218.58   13.80
  -1   6   0  211.18   13.30
  -1   6   0  223.58   13.80
   2  -6   0   82.69    6.40
  -2  -6   0   93.39    6.10
  -2  -6   0   93.99    7.10
   2  -6   0   89.69    6.70
  -2  -6   0   95.29    6.70
   2  -6   0   91.59    6.80
   2  -6   0   92.99    6.30
  -2  -6   0   92.09    6.70
   2  -6   0   89.69    6.90
  -2  -6   0   92.79    6.70
  -2  -6   0   96.39    7.30
   2   6   0   88.39    7.90
  -2   6   0   86.59    8.90
  -2   6   0   82.49    6.80
   2   6   0   81.29    8.20
   2   6   0   96.19    7.00
  -2   6   0   79.99    7.60
  -2   6   0   86.99    8.00
   3  -6   0  110.79    7.20
   3  -6   0  114.29    6.90
   3  -6   0  101.89    6.80
   3  -6   0  102.39    7.50
  -3  -6   0  105.19    7.20
  -3  -6   0  113.19    7.50
   3  -6   0  110.59    7.30
  -3  -6   0  110.89    7.20
  -3  -6   0  100.39    6.50
  -3  -6   0  110.39    7.70
   3   6   0   89.29    7.50
  -3   6   0   76.99    8.50
  -3   6   0   74.69    9.30
   3   6   0   88.59    8.10
   3   6   0   81.79    8.40
  -3   6   0   79.19    7.40
  -3   6   0   92.89    8.50
   4  -6   0  128.49    9.00
  -4  -6   0  127.69    8.20
  -4  -6   0  126.19    9.30
   4  -6   0  128.29    8.50
   4  -6   0  129.99    8.50
  -4  -6   0  128.39    8.90
  -4  -6   0  126.99    8.90
  -4  -6   0  133.99    9.20
   4  -6   0  124.19    8.80
   4  -6   0  130.39    8.90
  -4   6   0  130.99    9.10
   4   6   0  135.19   10.10
  -4   6   0  137.59   11.10
  -4   6   0  134.09   10.30
  -4   6   0  133.09   10.10
   4   6   0  140.19    9.10
   4   6   0  138.79    9.40
   5  -6   0  148.39   10.20
  -5  -6   0  147.89   10.30
  -5  -6   0  140.99    9.50
   5  -6   0  150.68    9.90
   5  -6   0  148.49   10.30
  -5  -6   0  146.49   10.50
   5  -6   0  149.39    9.80
  -5  -6   0  155.28   10.50
   5  -6   0  148.79   10.00
  -5  -6   0  151.58   10.10
  -5   6   0  156.08   11.60
   5   6   0  163.58   10.40
   5   6   0  165.78   11.60
  -5   6   0  174.78   12.30
  -5   6   0  171.58   11.70
   5   6   0  176.38   10.60
  -6  -6   0  449.36   27.30
   6  -6   0  448.06   27.10
   6  -6   0  433.36   27.00
  -6  -6   0  470.95   27.10
  -6  -6   0  471.85   27.30
   6  -6   0  453.25   26.80
  -6  -6   0  456.95   27.00
   6   6   0  433.86   27.10
   6   6   0  448.26   27.20
  -6   6   0  438.16   27.80
  -6   6   0  465.85   28.30
   6   6   0  451.15   27.80
  -6   6   0  465.95   28.00
   6   6   0  462.95   27.20
   7  -6   0  158.98   11.30
  -7  -6   0  164.18   11.80
   7  -6   0  165.68   11.10
  -7  -6   0  164.48   11.50
  -7  -6   0  165.28   11.30
   7  -6   0  161.98   11.40
  -7  -6   0  164.78   11.70
   7   6   0  174.68   11.30
  -7   6   0  189.58   13.30
   7   6   0  179.58   12.40
   7   6   0  188.28   11.70
  -7   6   0  180.28   12.90
   7   6   0  190.98   11.70
  -7   6   0  186.68   12.90
  -8  -6   0  232.98   14.60
   8  -6   0  219.08   13.80
   8  -6   0  233.48   14.10
   8  -6   0  228.68   14.20
   8  -6   0  228.18   14.50
   8  -6   0  223.88   13.80
  -8  -6   0  229.38   14.50
  -8  -6   0  229.98   14.00
  -8   6   0  219.88   15.40
  -8   6   0  197.48   15.30
   8   6   0  217.48   14.30
   8   6   0  214.68   15.20
   8   6   0  209.28   14.40
   8   6   0  220.98   14.50
  -8   6   0  219.78   15.90
   9  -6   0  121.89    9.70
  -9  -6   0  130.89    9.20
   9  -6   0  131.99    9.20
   9  -6   0  126.59    8.70
   9  -6   0  130.99    9.20
  -9  -6   0  131.69    9.90
   9  -6   0  126.79    8.60
   9   6   0  113.29   10.20
   9   6   0  120.69    9.30
  -9   6   0  109.89   10.60
  -9   6   0  120.09   10.70
  -9   6   0  128.19   11.00
   9   6   0  126.29    9.60
   9   6   0  121.39    9.50
  10  -6   0   93.29    8.00
  10  -6   0   97.89    8.60
 -10  -6   0   99.29    8.60
  10  -6   0  106.99    8.80
  10  -6   0   97.39    9.30
 -10  -6   0  101.49    9.20
  10  -6   0   98.39    8.20
  10   6   0  120.39    9.90
  10   6   0  126.39    9.30
 -10   6   0  121.29   10.40
  10   6   0  136.39    9.30
 -10   6   0  130.49   10.50
  10   6   0  122.59    8.60
 -10   6   0  133.09   11.10
  11  -6   0  321.47   20.30
  11  -6   0  323.47   19.60
  11  -6   0  328.97   20.40
  11  -6   0  310.27   19.70
 -11  -6   0  332.27   19.90
  11  -6   0  319.97   19.80
 -11  -6   0  331.87   20.50
  11   6   0  332.27   20.50
  11   6   0  317.47   20.50
 -11   6   0  326.27   21.20
  11   6   0  321.27   21.00
  11   6   0  301.57   19.70
 -11   6   0  311.27   21.00
 -11   6   0  330.97   21.40
 -12  -6   0   16.60    4.00
  12  -6   0   17.60    4.10
 -12  -6   0   10.20    5.20
  12  -6   0   17.90    4.90
  12  -6   0   22.10    4.90
  12  -6   0   14.70    4.00
 -12   6   0   19.70    5.80
  12   6   0   16.60    5.80
 -12   6   0   15.80    5.70
  12   6   0   21.70    5.00
 -12   6   0   19.90    5.80
  12   6   0   25.50    5.10
  13  -6   0   99.09    9.20
 -13  -6   0   95.19    9.60
  13  -6   0  103.29    9.70
  13  -6   0   92.09    8.20
 -13  -6   0   96.69    8.50
 -13   6   0   94.29   10.20
  13   6   0   89.59    9.60
 -13   6   0   95.59   10.30
 -13   6   0   88.39   10.10
  13   6   0   88.39   10.30
  13   6   0   94.99    9.60
 -14  -6   0   47.70    6.60
  14  -6   0   43.60    6.30
  14  -6   0   33.90    5.30
 -14  -6   0   35.80    5.10
  14  -6   0   46.50    6.40
  14   6   0   39.70    6.90
 -14   6   0   34.30    6.80
 -14   6   0   43.50    6.90
 -14   6   0   36.10    6.70
  14   6   0   36.10    6.20
  14   6   0   35.70    6.50
  15  -6   0   60.49    7.60
 -15  -6   0   63.79    7.60
  15  -6   0   48.60    7.40
 -15  -6   0   57.09    7.60
  15  -6   0   55.59    6.50
 -15   6   0   67.69    7.90
 -15   6   0   77.69    8.20
  15   6   0   81.29   10.10
 -15   6   0   83.69   10.30
  15   6   0   81.49    9.60
  16  -6   0   10.00    6.30
  16  -6   0    5.50    6.20
 -16  -6   0   15.90    6.20
  16  -6   0    9.80    5.00
  16   6   0    5.70    6.60
 -16   6   0    4.50    6.10
 -16   6   0    6.20    6.20
 -16   6   0   10.10    6.10
  16   6   0    7.30    6.00
  17  -6   0   59.69    6.70
  17  -6   0   55.49    8.10
  17  -6   0   64.09    8.30
 -17  -6   0   63.99    8.10
 -17   6   0   57.79    8.00
  17   6   0   49.99    8.10
 -17   6   0   54.49    8.10
  17   6   0   57.89    8.30
 -17   6   0   52.99    8.20
  18  -6   0    6.20    7.10
 -18  -6   0   10.80    6.60
  18  -6   0   -4.90    7.00
  18  -6   0    3.80    5.60
 -18   6   0    9.40    6.80
  18   6   0   14.90    7.20
 -18   6   0    2.10    6.20
  18   6   0    7.50    6.90
   0  -7   0   -0.60    2.80
   0  -7   0    0.00    3.10
   0  -7   0    1.30    3.20
   0  -7   0    2.80    2.50
   0  -7   0   -3.20    3.20
   0   7   0    0.20    3.10
   0   7   0    2.40    4.80
   0   7   0   -2.10    4.50
   1  -7   0   97.39    7.50
   1  -7   0  103.89    8.00
  -1  -7   0   98.89    7.30
   1  -7   0   94.69    7.10
   1  -7   0  100.89    7.60
   1  -7   0   93.09    7.90
  -1  -7   0   93.79    7.50
  -1  -7   0  100.59    8.00
  -1  -7   0   94.39    7.90
  -1  -7   0   93.69    6.90
  -1   7   0   99.69    7.80
   1   7   0  103.69    9.20
   1   7   0  109.99    7.90
  -1   7   0  105.39    9.70
  -1   7   0  106.19    9.30
   1   7   0   98.09    9.70
  -2  -7   0   73.69    6.40
  -2  -7   0   66.79    6.10
   2  -7   0   66.09    6.50
  -2  -7   0   66.39    6.80
   2  -7   0   66.79    5.70
   2  -7   0   70.79    6.60
   2  -7   0   69.29    6.20
   2  -7   0   66.79    6.10
  -2  -7   0   62.59    5.40
   2   7   0   82.39    8.00
  -2   7   0   82.69    8.80
  -2   7   0   72.89    8.90
   2   7   0   77.89    8.30
   2   7   0   77.69    6.70
  -2   7   0   76.49    6.50
  -3  -7   0    6.50    3.50
   3  -7   0   10.90    2.90
  -3  -7   0    9.30    2.50
   3  -7   0    8.90    3.20
   3  -7   0   10.00    3.20
   3  -7   0   11.10    3.50
  -3  -7   0   10.10    3.40
   3  -7   0    8.50    2.90
  -3  -7   0    4.80    3.20
  -3   7   0    9.40    3.40
  -3   7   0    1.80    5.40
   3   7   0   12.60    4.40
  -3   7   0    4.70    5.00
   3   7   0    6.80    3.50
   3   7   0    7.40    5.00
  -4  -7   0   53.39    5.20
  -4  -7   0   46.40    6.50
  -4  -7   0   52.19    6.00
   4  -7   0   52.09    6.20
   4  -7   0   53.49    5.90
   4  -7   0   50.39    5.10
  -4  -7   0   47.90    5.60
  -4   7   0   61.49    6.80
   4   7   0   53.99    6.70
  -4   7   0   51.39    6.20
   4   7   0   64.39    6.30
  -4   7   0   54.19    6.10
   4   7   0   52.59    6.60
  -4   7   0   43.00    7.00
   5  -7   0  100.29    7.40
   5  -7   0  101.29    7.80
  -5  -7   0  110.79    8.20
   5  -7   0  103.69    8.00
  -5  -7   0   98.39    7.80
  -5  -7   0  101.69    8.60
  -5   7   0  109.39    9.80
  -5   7   0   98.09   10.00
   5   7   0  103.19    8.40
   5   7   0   95.79    9.60
  -5   7   0   97.09   10.50
  -5   7   0   93.69    8.30
   5   7   0  104.29    8.50
  -6  -7   0   70.19    7.40
   6  -7   0   68.89    6.90
  -6  -7   0   70.69    7.40
   6  -7   0   66.29    6.60
  -6  -7   0   69.59    6.60
  -6  -7   0   66.79    6.50
   6  -7   0   65.69    6.10
   6   7   0   71.09    7.10
  -6   7   0   68.49    7.10
   6   7   0   78.19    7.20
   6   7   0   59.79    7.30
  -6   7   0   68.69    9.00
  -6   7   0   73.99    8.90
  -6   7   0   75.19    9.60
   6   7   0   71.09    6.70
   7  -7   0   53.59    4.90
   7  -7   0   54.19    6.20
   7  -7   0   48.00    6.10
  -7  -7   0   63.69    6.60
  -7  -7   0   54.19    6.90
  -7  -7   0   54.29    6.90
  -7  -7   0   56.39    6.40
   7   7   0   52.29    6.90
  -7   7   0   54.19    7.30
  -7   7   0   45.00    6.90
   7   7   0   55.29    6.90
  -7   7   0   52.69    7.00
   7   7   0   59.09    6.90
   8  -7   0   93.29    7.90
  -8  -7   0   96.49    8.40
   8  -7   0   94.49    7.20
  -8  -7   0   83.59    7.50
  -8  -7   0   89.19    8.00
   8  -7   0   89.29    7.90
  -8   7   0   77.19    9.40
  -8   7   0   81.29   10.40
   8   7   0   88.59    8.40
   8   7   0   75.99    8.10
   8   7   0   80.79    8.40
   8   7   0   79.99    9.70
  -8   7   0   96.09   10.10
   9  -7   0   62.89    7.00
   9  -7   0   59.29    7.00
   9  -7   0   59.19    6.30
  -9  -7   0   64.79    7.80
  -9  -7   0   57.29    6.60
   9   7   0   71.29    7.90
  -9   7   0   69.59    7.70
   9   7   0   67.09    7.10
   9   7   0   68.69    7.50
  -9   7   0   58.59    7.60
  -9   7   0   62.99    7.80
   9   7   0   66.69    7.60
  10  -7   0   24.60    4.80
 -10  -7   0   23.10    5.40
  10  -7   0   23.90    4.30
  10  -7   0   21.00    4.50
 -10  -7   0   20.70    4.30
  10   7   0   25.80    4.60
  10   7   0   29.70    6.00
  10   7   0   28.90    5.20
 -10   7   0   36.80    6.40
  10   7   0   28.80    5.10
 -10   7   0   25.90    6.40
 -10   7   0   35.00    6.50
 -11  -7   0   59.79    7.00
 -11  -7   0   70.79    8.50
  11  -7   0   64.59    6.90
  11  -7   0   70.49    8.10
  11  -7   0   70.19    7.30
  11  -7   0   67.29    8.10
 -11   7   0   59.19    7.90
 -11   7   0   53.59    7.90
  11   7   0   53.49    7.70
  11   7   0   67.99    8.40
 -11   7   0   61.99    7.90
  11   7   0   69.19    8.60
  12  -7   0   13.60    5.30
  12  -7   0   14.10    5.20
 -12  -7   0   13.00    5.60
  12  -7   0   15.20    4.60
  12  -7   0   14.80    4.40
 -12  -7   0   13.40    4.50
 -12   7   0   12.40    6.40
 -12   7   0   16.90    6.30
  12   7   0   19.60    5.50
  12   7   0   20.50    5.50
  12   7   0   22.90    6.30
 -12   7   0   13.30    6.30
 -13  -7   0   39.20    6.60
  13  -7   0   41.50    6.40
 -13  -7   0   38.00    5.40
  13  -7   0   38.00    5.30
  13  -7   0   38.10    6.20
 -13   7   0   40.60    7.40
  13   7   0   39.80    6.50
 -13   7   0   35.20    7.10
  13   7   0   37.40    7.10
 -13   7   0   25.00    7.00
  14  -7   0   45.70    5.80
 -14  -7   0   53.79    7.10
  14  -7   0   46.70    6.90
  14  -7   0   40.90    6.80
 -14  -7   0   46.80    5.70
 -14   7   0   35.20    7.40
  14   7   0   33.30    6.70
 -14   7   0   37.70    7.40
 -14   7   0   35.80    7.40
  14   7   0   34.30    7.40
  15  -7   0  176.28   14.20
  15  -7   0  179.98   13.00
  15  -7   0  175.98   14.30
 -15  -7   0  197.28   14.40
  15   7   0  167.48   14.40
 -15   7   0  172.78   14.70
 -15   7   0  188.18   15.30
  15   7   0  180.48   15.10
 -15   7   0  163.68   14.90
  16  -7   0    8.40    6.60
 -16  -7   0   17.20    6.60
  16  -7   0   10.10    5.40
  16  -7   0   16.40    7.00
 -16   7   0    5.20    6.70
  16   7   0   17.10    7.10
 -16   7   0    9.20    7.00
 -16   7   0    5.10    6.60
  16   7   0    5.60    6.50
   0  -8   0  746.13   42.90
   0  -8   0  716.13   42.50
   0  -8   0  700.83   42.90
   0  -8   0  704.23   43.10
   0   8   0  742.93   43.10
   0   8   0  720.73   44.00
   0   8   0  750.72   44.00
   1  -8   0  105.59    8.00
   1  -8   0  101.79    8.50
   1  -8   0  107.39    8.40
  -1  -8   0   92.39    8.00
   1  -8   0  100.89    7.30
  -1  -8   0   98.89    7.20
  -1  -8   0  101.89    8.50
   1  -8   0   97.29    8.60
  -1  -8   0  106.09    8.10
  -1   8   0   91.89   11.00
  -1   8   0   79.19   10.70
   1   8   0   95.29    8.50
   1   8   0   92.39   10.30
  -1   8   0   85.49    8.30
   1   8   0   82.59   10.20
   2  -8   0    7.90    3.80
   2  -8   0    3.00    3.20
  -2  -8   0   10.60    3.70
  -2  -8   0    6.50    2.90
   2  -8   0    5.70    3.50
  -2  -8   0    6.30    3.80
   2  -8   0    7.00    3.90
   2  -8   0    5.20    3.90
  -2  -8   0   12.90    4.00
   2   8   0   14.50    5.30
  -2   8   0    8.40    4.00
   2   8   0   15.40    4.30
   2   8   0   13.80    5.80
  -2   8   0    8.60    6.10
  -2   8   0   14.20    6.30
   3  -8   0   93.39    7.80
   3  -8   0  106.29    8.60
  -3  -8   0  104.99    8.20
  -3  -8   0   98.29    8.60
   3  -8   0  100.09    8.80
  -3  -8   0  109.49    9.00
  -3   8   0   96.09    8.60
   3   8   0  103.99    9.60
  -3   8   0  101.89   10.90
   3   8   0   91.29   10.90
  -3   8   0   97.19   11.20
   3   8   0  113.09    8.90
  -4  -8   0  114.59    9.10
   4  -8   0  103.69    8.00
  -4  -8   0  110.89    9.40
   4  -8   0  104.59    8.90
   4  -8   0  103.99    8.90
  -4  -8   0  109.59    8.80
  -4   8   0  114.99   11.40
  -4   8   0   90.29   12.10
   4   8   0  111.09    9.70
   4   8   0  117.69    9.40
  -4   8   0  105.59    9.00
   4   8   0  109.19   11.40
  -5  -8   0   72.49    7.40
   5  -8   0   67.49    6.90
   5  -8   0   71.79    7.50
   5  -8   0   66.89    6.20
  -5  -8   0   62.69    7.10
   5   8   0   60.59    7.50
  -5   8   0   64.69    8.60
  -5   8   0   60.99    7.40
  -5   8   0   65.59    8.10
   5   8   0   56.19    7.90
   5   8   0   57.19    7.60
   6  -8   0   85.99    7.00
  -6  -8   0   93.19    8.10
  -6  -8   0   90.29    8.00
   6  -8   0   94.49    8.10
   6  -8   0   89.59    8.00
  -6   8   0   71.49    8.60
  -6   8   0   67.09    8.90
   6   8   0   63.59    8.40
  -6   8   0   75.79    8.30
   6   8   0   77.39    8.50
   6   8   0   76.39    8.40
  -7  -8   0   51.29    6.10
  -7  -8   0   61.69    7.20
   7  -8   0   53.99    6.30
   7  -8   0   57.99    6.50
   7  -8   0   53.79    7.10
  -7   8   0   87.09   10.00
  -7   8   0   71.99    8.70
   7   8   0   73.99    8.20
   7   8   0   74.09    8.40
   7   8   0   77.39    8.10
  -7   8   0   73.59    8.40
  -7   8   0   72.49    8.00
   8  -8   0   68.29    7.30
  -8  -8   0   61.19    7.60
   8  -8   0   71.39    6.50
   8  -8   0   66.79    7.70
  -8  -8   0   61.69    7.00
   8   8   0   64.69    8.30
  -8   8   0   49.30    8.10
  -8   8   0   51.89    8.00
   8   8   0   60.69    6.70
  -8   8   0   56.09    8.00
  -8   8   0   63.39    7.90
   8   8   0   53.39    6.60
   8   8   0   50.89    7.70
   9  -8   0   41.00    5.40
  -9  -8   0   37.80    5.20
   9  -8   0   37.30    4.80
   9  -8   0   37.40    5.60
   9   8   0   35.70    5.60
   9   8   0   40.30    6.00
  -9   8   0   41.20    7.20
  -9   8   0   22.00    7.00
   9   8   0   39.10    5.90
  -9   8   0   33.60    6.10
  -9   8   0   39.70    7.70
   9   8   0   33.10    7.00
  10  -8   0   15.80    5.00
 -10  -8   0   35.40    7.50
  10  -8   0   23.80    4.70
 -10  -8   0   19.50    4.80
  10  -8   0   22.40    5.20
  10   8   0   27.30    6.70
 -10   8   0   37.90    7.00
  10   8   0   27.30    5.70
 -10   8   0   24.30    6.90
  10   8   0   27.40    5.80
 -10   8   0   23.60    7.20
 -11  -8   0   21.90    5.20
  11  -8   0   27.90    5.70
 -11  -8   0   47.10    6.70
  11  -8   0   25.10    4.90
  11  -8   0   29.10    5.30
  11   8   0   25.20    6.10
  11   8   0   30.70    7.00
 -11   8   0   25.30    7.30
 -11   8   0   21.00    7.30
 -11   8   0   35.30    7.10
  11   8   0   20.80    7.10
 -12  -8   0   43.20    6.90
  12  -8   0   26.80    5.40
  12  -8   0   33.20    6.10
 -12  -8   0   28.00    5.60
  12   8   0   32.70    7.50
 -12   8   0   37.60    7.70
 -12   8   0   30.80    7.70
  12   8   0   32.30    6.40
 -12   8   0   38.20    7.30
 -13  -8   0   32.90    5.90
 -13  -8   0   54.19    7.50
  13  -8   0   42.40    5.90
  13  -8   0   35.40    6.70
  13   8   0   42.30    7.20
 -13   8   0   41.00    7.80
 -13   8   0   43.00    7.70
  13   8   0   42.60    7.80
 -13   8   0   35.70    7.80
  14  -8   0   11.10    6.20
 -14  -8   0   10.80    4.90
 -14  -8   0   18.20    6.60
  14  -8   0    5.50    5.20
 -14   8   0    8.10    6.70
 -14   8   0    0.70    7.10
 -14   8   0    0.60    6.90
  14   8   0   -3.80    6.20
  14   8   0    8.00    7.00
   0  -9   0    4.00    4.30
   0  -9   0    4.10    3.50
   0  -9   0    4.70    4.10
   0   9   0    2.80    4.50
   0   9   0   -7.10    6.60
   0   9   0    3.80    6.30
   1  -9   0    5.90    4.30
  -1  -9   0    8.00    4.30
   1  -9   0    7.10    4.80
   1  -9   0    5.80    3.60
  -1  -9   0   10.10    4.30
  -1   9   0    8.40    6.70
  -1   9   0   12.50    6.80
   1   9   0   10.00    6.30
   1   9   0    5.40    6.80
  -1   9   0    7.90    5.20
   1   9   0    8.60    4.70
   2  -9   0    3.00    4.40
  -2  -9   0    7.60    4.30
   2  -9   0    4.80    3.60
  -2  -9   0   10.90    4.30
  -2   9   0    3.70    6.80
   2   9   0    0.60    4.70
   2   9   0    4.40    5.50
  -2   9   0    1.40    6.60
   2   9   0    1.10    6.80
   3  -9   0    9.90    3.80
  -3  -9   0   11.70    4.30
   3  -9   0   10.00    4.40
  -3  -9   0    9.10    4.50
   3   9   0    2.50    6.80
  -3   9   0    5.90    7.00
  -3   9   0    5.50    7.10
   3   9   0   10.00    5.50
   3   9   0    4.30    4.80
   4  -9   0   34.10    5.20
  -4  -9   0   32.60    5.00
  -4  -9   0   35.10    5.40
   4  -9   0   31.60    4.50
   4  -9   0   29.70    5.30
   4   9   0   32.90    5.80
   4   9   0   29.10    7.50
  -4   9   0   30.40    8.00
  -4   9   0   34.30    7.70
  -5  -9   0   31.80    5.00
  -5  -9   0   26.90    5.20
   5  -9   0   28.30    5.30
   5  -9   0   27.10    5.00
   5  -9   0   26.10    4.40
   5   9   0   25.90    5.50
  -5   9   0   20.40    7.40
  -5   9   0   24.90    8.00
   5   9   0   26.40    5.70
   5   9   0   25.00    7.30
   6  -9   0   24.10    5.10
   6  -9   0   21.80    4.40
   6  -9   0   22.30    5.20
  -6  -9   0   22.80    5.00
  -6  -9   0   25.90    5.00
  -6   9   0   15.70    7.80
   6   9   0   22.00    7.50
   6   9   0   20.10    5.60
   6   9   0   25.00    5.80
  -6   9   0   19.20    7.50
  -7  -9   0    4.80    4.60
  -7  -9   0    5.30    4.80
   7  -9   0    5.50    4.70
   7  -9   0    5.20    4.20
   7  -9   0   11.00    4.80
  -7   9   0    3.60    7.50
   7   9   0   -0.60    5.20
  -7   9   0    0.50    6.90
   7   9   0    1.20    5.10
   7   9   0   -2.00    6.70
   7   9   0   -0.10    5.70
   8  -9   0    8.80    4.30
   8  -9   0    9.30    5.00
   8  -9   0    6.60    4.70
  -8  -9   0    6.10    4.80
  -8   9   0    1.20    7.10
   8   9   0    2.10    5.40
  -8   9   0   -2.00    7.30
   8   9   0    0.80    5.50
   8   9   0    7.90    5.40
   8   9   0    4.00    6.80
  -9  -9   0   46.40    6.10
   9  -9   0   41.80    6.20
   9  -9   0   42.70    5.50
   9  -9   0   41.00    6.30
   9   9   0   46.90    7.00
   9   9   0   49.70    7.00
  -9   9   0   41.60    8.40
   9   9   0   40.20    8.00
  -9   9   0   43.40    8.60
   9   9   0   43.70    6.90
  10  -9   0   64.89    7.30
  10  -9   0   67.59    6.70
 -10  -9   0   83.39    8.90
  10  -9   0   78.29    8.90
 -10   9   0   59.19    9.10
  10   9   0   53.39    8.70
  10   9   0   65.69    8.00
 -10   9   0   61.79    9.40
  11  -9   0   48.90    6.90
  11  -9   0   57.59    6.90
 -11  -9   0   60.79    6.80
  11  -9   0   61.99    6.40
 -11   9   0   54.59    9.00
  11   9   0   57.29    8.70
 -11   9   0   50.89    8.90
  11   9   0   49.50    7.80
   0 -10   0   32.50    5.40
   0  10   0   23.00    8.20
   0  10   0   15.20    7.30
  -1 -10   0   18.10    5.30
   1 -10   0   19.40    5.20
  -1 -10   0   27.40    5.20
   1  10   0   11.10    8.10
   1  10   0   21.40    6.80
  -1  10   0   17.60    7.60
  -1  10   0   16.50    8.10
   2 -10   0    7.10    4.90
   2 -10   0    5.60    4.00
  -2 -10   0    1.90    4.80
  -2 -10   0    6.10    4.80
  -2  10   0   -1.80    7.70
   2  10   0   -4.40    7.70
   2  10   0   -0.20    8.30
  -2  10   0   -7.80    7.40
   3 -10   0   16.80    5.10
  -3 -10   0   16.80    5.20
   3 -10   0   23.10    4.40
  -3 -10   0    9.90    5.30
   3  10   0    2.40    7.70
  -3  10   0    4.70    7.50
  -3  10   0   14.00    8.30
   4 -10   0    9.10    5.10
  -4 -10   0    4.60    5.00
  -4 -10   0    9.10    5.00
   4 -10   0    8.60    4.30
  -4  10   0    9.90    7.80
   4  10   0    7.60    6.00
  -4  10   0    1.70    7.90
   4  10   0    8.30    7.90
   5 -10   0   14.50    4.50
  -5 -10   0    8.50    5.20
   5 -10   0   15.10    5.20
  -5 -10   0   18.40    5.30
  -5  10   0   -2.70    8.00
  -5  10   0   11.50    8.30
   5  10   0   12.30    6.10
   5  10   0   12.40    8.20
  22   0  -1   48.60    8.90
 -22   0   1   69.59   10.00
  22   0  -1   84.59   10.80
  22   0  -1   58.79    8.20
  21   0  -1   -6.00    6.70
  21   0  -1    2.90    6.00
  21   0  -1    4.50    6.20
 -21   0   1    3.20    7.20
  20   0  -1   -0.70    6.40
 -20   0   1   -2.60    6.70
  20   0  -1    3.70    5.70
  20   0  -1    3.20    6.00
 -20   0   1   14.10    5.40
  19   0  -1   27.30    6.70
  19   0  -1   27.40    6.20
  19   0  -1   30.10    6.40
 -19   0   1   29.70    5.30
 -19   0   1   32.80    5.80
 -19   0   1   20.50    7.10
  18   0  -1   29.50    6.10
 -18   0   1   24.50    4.80
 -18   0   1   17.70    6.30
 -18   0   1   27.10    5.30
  18   0  -1   18.50    6.10
  18   0  -1   33.90    6.10
 -17   0   1  133.69   10.20
 -17   0   1  125.99   11.60
  17   0  -1  148.59   11.50
  17   0  -1  136.19   11.40
  17   0  -1  117.39   11.70
 -17   0   1  135.79   10.30
  16   0  -1   44.30    6.00
  16   0  -1   40.80    5.80
 -16   0   1   48.90    6.30
 -16   0   1   46.90    5.40
  16   0  -1   36.90    6.00
 -16   0   1   37.90    6.30
  15   0  -1  386.86   23.60
 -15   0   1  375.96   23.90
 -15   0   1  380.26   23.10
  15   0  -1  385.16   23.90
 -15   0   1  378.26   23.10
  15   0  -1  362.76   23.70
  14   0  -1   15.10    4.20
  14   0  -1   11.40    4.40
 -14   0   1   11.70    3.50
  14   0  -1   15.30    4.40
 -14   0   1   14.50    2.70
 -14   0   1   11.00    4.50
 -14   0   1   13.70    3.30
  14   0  -1   15.30    4.00
 -13   0   1   35.40    4.70
 -13   0   1   40.30    4.10
 -13   0   1   29.30    4.80
  13   0  -1   40.20    4.60
  13   0  -1   34.00    4.80
  13   0  -1   44.20    5.20
  13   0  -1   38.50    3.80
  13   0  -1   37.80    4.70
  13   0  -1   35.70    3.60
 -13   0   1   40.20    4.20
 -12   0   1 1136.89   66.39
 -12   0   1 1179.88   66.99
  12   0  -1 1165.48   67.09
 -12   0   1 1141.49   66.59
  12   0  -1 1147.39   66.79
  12   0  -1 1089.39   66.39
  12   0  -1 1185.68   66.99
  12   0  -1 1086.69   66.89
  12   0  -1 1100.89   66.29
 -12   0   1 1180.48   66.59
 -11   0   1   28.00    3.20
  11   0  -1   29.80    4.30
  11   0  -1   31.60    3.80
 -11   0   1   27.50    3.90
  11   0  -1   28.60    3.80
  11   0  -1   25.60    3.90
  11   0  -1   27.50    3.00
 -11   0   1   26.60    3.10
  11   0  -1   27.20    3.00
 -11   0   1   31.60    3.30
  10   0  -1   49.50    5.10
  10   0  -1   57.79    5.70
 -10   0   1   52.29    4.10
 -10   0   1   51.79    4.40
 -10   0   1   49.90    5.00
  10   0  -1   51.69    5.10
  10   0  -1   53.09    5.30
  10   0  -1   52.99    3.90
  10   0  -1   49.70    4.30
 -10   0   1   54.39    4.30
   9   0  -1  201.28   12.70
   9   0  -1  185.38   11.90
   9   0  -1  205.48   12.60
  -9   0   1  192.58   11.90
  -9   0   1  199.58   12.30
  -9   0   1  194.98   11.80
   9   0  -1  191.28   11.70
   9   0  -1  198.08   12.30
  -9   0   1  197.58   12.00
   9   0  -1  201.48   12.50
   8   0  -1   20.90    2.60
   8   0  -1   16.60    2.60
   8   0  -1   10.30    1.90
  -8   0   1   13.80    2.40
   8   0  -1   15.40    1.60
   8   0  -1   14.00    2.80
  -8   0   1   14.50    1.90
   8   0  -1   15.40    2.60
  -8   0   1   15.70    2.00
   7   0  -1 1805.12  104.39
  -7   0   1 1851.61  104.69
   7   0  -1 1826.42  104.69
   7   0  -1 1807.02  104.79
   7   0  -1 1749.03  104.69
  -7   0   1 1851.21  104.49
  -7   0   1 1826.32  104.49
   7   0  -1 1794.92  104.59
   7   0  -1 1713.33  104.49
  -6   0   1 1199.38   68.59
   6   0  -1 1186.98   68.69
   6   0  -1 1190.78   68.49
   6   0  -1 1123.29   68.59
  -6   0   1 1211.88   68.59
  -6   0   1 1226.58   68.69
   6   0  -1 1157.78   68.79
   6   0  -1 1160.08   68.89
  -5   0   1   34.40    2.60
   5   0  -1   34.10    3.00
   5   0  -1   35.40    3.30
  -5   0   1   35.00    2.80
   5   0  -1   36.10    3.10
  -5   0   1   37.40    2.60
   5   0  -1   36.50    2.40
   5   0  -1   33.30    2.70
  -4   0   1  326.57   18.20
  -4   0   1  317.27   18.20
  -4   0   1  331.57   18.30
   4   0  -1  284.87   18.20
   4   0  -1  308.87   18.30
   4   0  -1  305.07   18.40
   4   0  -1  302.07   18.30
   3   0  -1  558.24   35.40
  -3   0   1  638.44   35.40
   3   0  -1  609.84   35.50
  -3   0   1  630.54   35.40
   3   0  -1  600.34   35.60
  -3   0   1  667.33   35.50
   3   0  -1  568.54   35.50
   2   0  -1  390.96   23.80
  -2   0   1  425.06   23.70
  -1   0  -1    4.70    0.40
   1   0   1    5.30    0.40
  -2   0  -1   15.60    1.20
   2   0   1   19.00    1.50
  -2   0  -1   18.10    1.10
  -2   0  -1   18.20    1.20
  -2   0  -1   15.90    1.30
   2   0   1   16.80    1.10
   3   0   1  107.69    6.40
   3   0   1  106.99    6.20
   3   0   1  102.69    6.30
   3   0   1  104.69    6.50
  -3   0  -1  104.49    6.30
   3   0   1   91.09    6.50
  -3   0  -1  109.89    6.40
  -3   0  -1  110.99    6.20
  -3   0  -1  108.79    6.30
   4   0   1   17.20    1.80
   4   0   1   15.00    1.70
   4   0   1   15.80    2.20
  -4   0  -1   16.30    1.30
  -4   0  -1   16.30    1.20
  -4   0  -1   16.90    1.50
   4   0   1   15.60    1.30
   4   0   1   17.00    1.60
  -4   0  -1   16.00    1.50
   4   0   1   14.70    1.80
  -5   0  -1 1583.04   89.19
   5   0   1 1546.25   89.09
  -5   0  -1 1593.04   89.29
   5   0   1 1524.05   89.39
   5   0   1 1379.56   89.09
  -5   0  -1 1524.15   89.09
  -5   0  -1 1579.84   89.29
   5   0   1 1577.84   89.09
   5   0   1 1477.25   89.29
   5   0   1 1604.04   89.19
  -6   0  -1  703.73   39.50
   6   0   1  710.53   39.50
   6   0   1  618.34   39.30
  -6   0  -1  685.13   39.20
  -6   0  -1  683.93   39.40
   6   0   1  668.83   39.30
   6   0   1  666.13   39.70
  -6   0  -1  691.53   39.40
   6   0   1  661.43   39.60
  -7   0  -1  576.84   32.80
   7   0   1  525.15   32.70
   7   0   1  556.44   33.10
   7   0   1  563.44   32.80
   7   0   1  581.04   33.00
  -7   0  -1  559.64   32.60
  -7   0  -1  581.34   33.00
   7   0   1  553.44   33.30
  -7   0  -1  564.94   32.80
   8   0   1  575.24   33.90
   8   0   1  570.64   33.90
   8   0   1  530.45   33.40
  -8   0  -1  595.74   33.80
   8   0   1  582.24   33.80
   8   0   1  578.84   33.50
  -8   0  -1  590.14   33.60
  -8   0  -1  586.94   33.50
   8   0   1  554.14   34.00
   9   0   1   -0.30    1.40
   9   0   1   -0.30    2.60
   9   0   1    0.40    2.60
   9   0   1    0.10    2.70
  -9   0  -1    1.60    1.80
   9   0   1    2.50    1.60
  -9   0  -1    0.50    2.20
  -9   0  -1   -0.80    1.60
   9   0   1    1.70    2.20
  10   0   1  526.85   31.10
  10   0   1  517.25   31.40
 -10   0  -1  535.75   31.10
  10   0   1  497.65   30.60
 -10   0  -1  529.95   30.80
  10   0   1  536.25   31.30
 -10   0  -1  521.65   30.80
  10   0   1  516.45   30.70
  10   0   1  532.05   31.20
 -11   0  -1  127.99    8.90
 -11   0  -1  122.29    8.30
  11   0   1  114.59    8.00
 -11   0  -1  123.49    8.30
  11   0   1  131.99    9.20
  11   0   1  121.39    8.10
  11   0   1  133.49    9.00
  11   0   1  130.99    9.50
  11   0   1  134.89    9.20
  12   0   1 1128.49   66.19
  12   0   1 1122.39   66.09
  12   0   1 1144.39   66.39
 -12   0  -1 1144.29   65.79
 -12   0  -1 1125.89   65.79
  12   0   1 1131.79   66.19
 -12   0  -1 1149.89   66.19
  12   0   1 1079.29   65.59
 -13   0  -1  759.32   45.00
  13   0   1  762.92   45.40
  13   0   1  731.63   44.80
  13   0   1  788.02   45.50
 -13   0  -1  759.72   45.00
 -13   0  -1  773.52   45.50
 -13   0  -1  771.32   44.90
  13   0   1  781.92   45.70
  13   0   1  769.92   45.40
 -14   0  -1   57.59    5.80
 -14   0  -1   59.49    5.80
  14   0   1   54.89    5.10
 -14   0  -1   57.59    5.40
  14   0   1   58.59    7.00
  14   0   1   61.29    7.10
  14   0   1   57.79    7.50
 -14   0  -1   54.89    6.90
  14   0   1   54.59    7.00
 -15   0  -1   13.50    3.80
 -15   0  -1   14.00    4.50
  15   0   1   12.30    4.80
  15   0   1   13.50    4.60
 -15   0  -1   11.60    4.70
 -15   0  -1   12.30    3.60
  15   0   1   12.50    4.50
  16   0   1    3.90    4.80
  16   0   1   -2.90    4.60
  16   0   1    2.80    4.90
 -16   0  -1    4.20    4.00
 -16   0  -1    2.80    3.60
 -16   0  -1   -3.10    4.90
  17   0   1  233.38   15.90
  17   0   1  241.78   15.70
 -17   0  -1  225.98   14.80
  17   0   1  208.28   15.70
 -17   0  -1  217.08   14.80
 -17   0  -1  206.58   16.10
  18   0   1   25.30    6.10
 -18   0  -1   27.20    5.20
 -18   0  -1   22.80    6.60
  18   0   1   34.80    6.20
 -18   0  -1   25.60    4.90
  18   0   1   18.60    6.00
 -19   0  -1  127.69   10.40
  19   0   1  115.39   11.20
 -19   0  -1  109.69   11.80
 -19   0  -1  116.49   10.10
  19   0   1  101.79   11.60
  19   0   1  128.89   11.80
  20   0   1   40.70    7.00
  20   0   1   35.20    7.30
 -20   0  -1   40.40    8.00
  20   0   1   47.80    7.40
 -20   0  -1   49.50    6.60
  21   0   1   71.59    8.80
 -21   0  -1   82.59   12.10
  21   0   1   94.09   11.20
  22   0   1  294.47   20.40
 -22   0  -1  280.57   21.20
  22   0   1  289.87   20.50
  22  -1  -1    7.60    6.60
 -22  -1   1   17.00    7.80
  22  -1  -1    1.70    6.50
  22  -1  -1   -3.90    7.30
  22   1  -1    6.20    6.60
  22   1  -1   11.90    6.80
 -22   1   1   19.50    8.10
 -22   1   1    8.90    7.60
  21  -1  -1  369.26   26.40
  21  -1  -1  428.46   26.10
 -21  -1   1  399.06   26.60
 -21  -1   1  415.26   25.50
  21  -1  -1  424.96   25.90
  21   1  -1  380.76   26.00
  21   1  -1  359.36   26.20
 -21   1   1  386.36   26.60
 -21   1   1  381.46   25.50
  21   1  -1  411.46   25.70
  20  -1  -1   71.39    8.00
 -20  -1   1   82.09   10.90
  20  -1  -1   97.79   10.60
  20  -1  -1   72.79    8.80
 -20  -1   1   83.79    9.30
 -20   1   1   69.29    9.10
  20   1  -1   59.29    8.40
  20   1  -1   66.59    8.50
 -20   1   1   71.39    9.40
  20   1  -1   65.19    8.10
 -19  -1   1   98.29    9.50
  19  -1  -1  110.79   10.60
 -19  -1   1   96.79   11.30
  19  -1  -1   77.19   11.20
  19  -1  -1  100.89    9.90
  19   1  -1   83.69    9.80
 -19   1   1   92.29   11.40
  19   1  -1   93.89   10.80
 -19   1   1   83.89    9.40
  19   1  -1   79.09   10.60
 -18  -1   1   66.39   10.00
  18  -1  -1   64.79    7.30
 -18  -1   1   73.69    8.30
  18  -1  -1   59.99    7.80
  18  -1  -1   76.39    9.30
  18   1  -1   70.49    8.70
  18   1  -1   71.89    8.00
  18   1  -1   71.19    8.70
  18   1  -1   67.19    9.60
 -18   1   1   78.79    7.90
 -18   1   1   68.69    8.10
 -18   1   1   60.19    8.10
 -17  -1   1   60.79    6.50
  17  -1  -1   51.99    6.90
  17  -1  -1   74.79    8.70
  17  -1  -1   57.99    6.80
 -17  -1   1   57.49    7.30
  17   1  -1   54.19    7.00
 -17   1   1   63.49    6.90
 -17   1   1   46.80    7.20
  17   1  -1   48.40    6.90
 -17   1   1   56.69    7.40
  17   1  -1   53.19    6.30
  17   1  -1   46.90    6.50
 -16  -1   1 1100.99   66.39
  16  -1  -1 1143.89   67.09
  16  -1  -1 1099.29   66.99
 -16  -1   1 1096.59   67.09
  16  -1  -1 1135.79   66.99
 -16  -1   1 1107.39   66.59
  16   1  -1 1144.19   66.99
 -16   1   1 1147.29   66.49
  16   1  -1 1162.88   66.69
 -16   1   1 1153.18   66.69
 -16   1   1 1157.28   67.29
  16   1  -1 1141.09   66.99
  16   1  -1 1153.78   67.19
 -15  -1   1  146.69    9.70
  15  -1  -1  147.09   11.20
  15  -1  -1  141.49   11.10
  15  -1  -1  145.49   10.80
 -15  -1   1  140.59   10.20
 -15  -1   1  133.59   11.20
 -15   1   1  133.99    9.80
 -15   1   1  131.79   10.10
 -15   1   1  130.99   11.00
  15   1  -1  134.49   11.20
  15   1  -1  136.29   10.50
 -15   1   1  135.29    9.60
  15   1  -1  131.59   10.70
  15   1  -1  138.69   11.10
 -14  -1   1  307.47   18.60
  14  -1  -1  288.87   18.40
 -14  -1   1  308.17   19.50
  14  -1  -1  328.37   19.70
  14  -1  -1  331.47   19.40
 -14  -1   1  302.27   19.00
  14  -1  -1  324.67   19.50
  14   1  -1  309.27   19.60
  14   1  -1  293.97   19.30
 -14   1   1  294.57   18.70
 -14   1   1  291.77   18.90
 -14   1   1  297.57   19.60
  14   1  -1  315.77   19.20
 -14   1   1  288.57   18.60
  14   1  -1  298.27   19.70
 -13  -1   1  315.37   20.30
 -13  -1   1  319.27   19.80
  13  -1  -1  326.27   20.50
  13  -1  -1  328.17   20.20
  13  -1  -1  311.17   19.40
  13  -1  -1  332.67   20.30
  13  -1  -1  311.17   19.40
 -13  -1   1  318.07   19.50
 -13   1   1  320.67   20.30
  13   1  -1  329.37   20.20
 -13   1   1  329.47   19.70
  13   1  -1  326.87   20.40
  13   1  -1  314.27   19.60
 -13   1   1  332.97   19.60
 -13   1   1  331.07   19.80
  13   1  -1  335.57   20.60
 -12  -1   1  492.45   30.40
  12  -1  -1  481.65   30.30
  12  -1  -1  491.65   30.30
 -12  -1   1  495.95   30.60
  12  -1  -1  515.65   31.00
  12  -1  -1  514.65   31.20
 -12  -1   1  499.65   31.00
  12  -1  -1  517.85   31.00
 -12   1   1  522.65   30.50
 -12   1   1  526.15   31.00
  12   1  -1  534.15   30.50
  12   1  -1  540.75   31.30
 -12   1   1  523.85   30.50
 -12   1   1  531.45   30.70
  12   1  -1  510.45   30.20
  12   1  -1  527.35   31.10
  12   1  -1  557.34   31.00
 -11  -1   1  180.68   11.60
  11  -1  -1  191.98   11.70
 -11  -1   1  184.18   11.00
  11  -1  -1  198.18   11.80
  11  -1  -1  183.78   12.00
 -11  -1   1  183.88   11.20
  11  -1  -1  185.78   10.90
  11  -1  -1  183.88   10.90
  11  -1  -1  186.68   10.90
 -11   1   1  170.28   11.70
  11   1  -1  162.28   11.10
 -11   1   1  168.18   11.20
  11   1  -1  167.98   11.80
  11   1  -1  159.18   10.60
 -11   1   1  164.48   11.00
  11   1  -1  162.78   11.90
 -11   1   1  168.28   11.00
  11   1  -1  168.98   11.60
 -10  -1   1 1812.52  104.99
  10  -1  -1 1743.83  105.39
  10  -1  -1 1799.72  105.29
  10  -1  -1 1743.83  104.79
  10  -1  -1 1812.52  105.19
 -10  -1   1 1793.62  105.19
  10  -1  -1 1777.12  104.79
 -10  -1   1 1753.82  104.89
  10  -1  -1 1763.22  104.89
 -10   1   1 1855.21  105.29
 -10   1   1 1844.62  104.99
 -10   1   1 1832.02  105.09
  10   1  -1 1830.72  105.29
  10   1  -1 1763.52  104.79
  10   1  -1 1903.91  105.29
 -10   1   1 1835.02  104.89
  10   1  -1 1883.31  105.39
  10   1  -1 1809.12  104.99
   9  -1  -1  871.51   48.10
   9  -1  -1  800.22   48.20
   9  -1  -1  828.62   47.70
  -9  -1   1  851.91   48.10
   9  -1  -1  828.72   47.80
  -9  -1   1  857.11   47.90
   9  -1  -1  847.72   47.70
  -9  -1   1  837.12   47.80
   9  -1  -1  828.42   48.20
  -9   1   1  811.72   48.10
   9   1  -1  834.42   48.10
  -9   1   1  797.82   47.80
  -9   1   1  793.62   47.90
   9   1  -1  805.12   48.20
  -9   1   1  796.82   47.80
   9   1  -1  786.02   47.70
   9   1  -1  791.92   47.80
   9   1  -1  797.52   48.20
   8  -1  -1  108.99    6.80
   8  -1  -1  100.19    6.80
   8  -1  -1   94.89    7.60
  -8  -1   1  105.49    7.30
   8  -1  -1  109.99    7.30
  -8  -1   1  101.99    7.00
  -8  -1   1  104.89    6.80
   8  -1  -1  103.19    6.90
  -8  -1   1  101.09    6.80
   8  -1  -1  100.79    7.60
  -8   1   1  116.39    7.10
   8   1  -1  118.19    7.50
   8   1  -1  127.59    7.80
  -8   1   1  117.09    6.90
   8   1  -1  117.19    7.50
   8   1  -1  118.89    7.00
   8   1  -1  118.09    6.80
  -8   1   1  117.49    7.20
  -7  -1   1 2477.75  138.19
  -7  -1   1 2433.06  138.39
   7  -1  -1 2311.17  138.09
  -7  -1   1 2423.56  138.39
   7  -1  -1 2469.15  138.19
  -7  -1   1 2540.75  138.59
   7  -1  -1 2519.05  138.39
   7  -1  -1 2447.66  138.19
   7  -1  -1 2306.67  138.39
   7  -1  -1 2351.26  138.49
  -7   1   1 2351.66  138.29
  -7   1   1 2383.26  138.39
   7   1  -1 2378.56  138.39
  -7   1   1 2308.67  138.29
   7   1  -1 2310.07  138.19
   7   1  -1 2336.67  138.39
   7   1  -1 2289.67  138.09
   7   1  -1 2315.77  138.49
  -7   1   1 2402.96  138.29
   6  -1  -1  197.38   11.90
  -6  -1   1  197.38   11.50
   6  -1  -1  202.98   11.50
   6  -1  -1  196.78   11.60
   6  -1  -1  202.38   11.70
   6  -1  -1  204.08   11.80
  -6  -1   1  196.88   11.70
  -6  -1   1  201.18   11.80
  -6  -1   1  201.28   11.50
   6  -1  -1  190.88   11.50
   6   1  -1  188.08   11.80
   6   1  -1  188.28   11.90
  -6   1   1  190.18   11.60
   6   1  -1  191.98   12.00
   6   1  -1  185.68   11.50
  -6   1   1  195.88   11.80
  -6   1   1  193.68   11.90
   5  -1  -1 3692.23  209.48
  -5  -1   1 3775.12  209.78
   5  -1  -1 3758.82  209.38
   5  -1  -1 3639.94  208.98
   5  -1  -1 3813.22  208.78
   5  -1  -1 3664.03  208.58
  -5  -1   1 3625.04  208.88
   5  -1  -1 3669.63  208.78
  -5  -1   1 3681.03  209.48
  -5  -1   1 3695.03  209.08
   5   1  -1 3530.85  209.28
  -5   1   1 3542.65  208.88
   5   1  -1 3611.34  208.68
   5   1  -1 3365.26  209.38
  -5   1   1 3467.45  208.98
  -5   1   1 3444.16  209.28
   5   1  -1 3435.16  208.58
  -5   1   1 3488.95  209.68
   4  -1  -1  206.68   12.90
  -4  -1   1  206.78   12.70
  -4  -1   1  219.58   12.90
   4  -1  -1  217.78   12.90
   4  -1  -1  213.88   12.70
  -4  -1   1  210.38   12.80
   4  -1  -1  205.98   12.80
   4  -1  -1  211.68   12.80
   4  -1  -1  212.08   12.70
  -4  -1   1  211.18   12.70
  -4   1   1  228.28   12.90
   4   1  -1  220.58   12.70
  -4   1   1  215.58   12.70
  -4   1   1  221.38   12.90
   4   1  -1  227.68   12.90
  -4   1   1  231.78   12.90
   4   1  -1  211.58   12.70
  -4   1   1  228.28   12.80
   4   1  -1  219.58   12.80
   4   1  -1  228.88   12.90
   3  -1  -1   93.89    5.80
  -3  -1   1   97.19    5.80
   3  -1  -1   92.89    5.70
  -3  -1   1   98.59    5.70
   3  -1  -1   90.99    5.90
  -3  -1   1   99.79    5.90
   3  -1  -1   98.79    5.80
  -3  -1   1   96.19    5.80
   3  -1  -1   96.29    5.70
  -2  -1   1 2040.40  107.19
   2  -1  -1 1931.61  106.99
  -2  -1   1 1914.61  107.09
   2  -1  -1 1917.01  107.09
  -2  -1   1 1894.31  106.99
   2  -1  -1 1723.13  106.79
   2  -1  -1 1949.90  107.09
   2  -1  -1 2011.70  106.99
  -2  -1   1 1961.70  107.19
  -2  -1   1 1935.31  107.09
  -2   1   1 1727.63  107.09
   2   1  -1 1682.73  106.89
  -2   1   1 1775.12  107.09
   2   1  -1 1689.33  106.99
  -2   1   1 1702.33  106.89
   2   1  -1 1845.32  106.99
  -2   1   1 1671.43  106.79
   1  -1  -1    5.00    0.60
   1  -1  -1    6.50    0.60
  -1  -1   1    6.50    0.70
   1  -1  -1    5.70    0.60
   1  -1  -1    5.80    0.70
  -1  -1   1    5.90    0.70
   1  -1  -1    7.50    0.80
  -1  -1   1    4.90    0.60
   1  -1  -1    5.80    0.70
  -1  -1   1    7.10    0.70
   1   1  -1    5.00    0.70
  -1   1   1    4.50    0.50
  -1   1   1    6.50    0.80
  -1   1   1    6.90    0.90
   1   1  -1    4.10    0.60
  -1   1   1    4.80    1.00
   0  -1   1 1106.49   57.89
   0  -1  -1 1143.09   57.99
   0  -1  -1 1130.39   57.89
   0  -1   1 1122.99   57.99
   0  -1   1  994.30   57.79
   0  -1   1 1141.89   57.89
   0   1   1  862.51   57.79
   0   1   1  925.31   57.79
   0   1  -1  929.91   57.79
   0   1  -1  874.01   57.79
   0   1   1  895.01   57.89
   0   1  -1  849.02   57.79
   1  -1   1  850.11   49.80
  -1  -1  -1  863.61   49.70
  -1  -1  -1  838.52   49.80
   1  -1   1  845.92   49.70
  -1  -1  -1  893.31   49.90
   1  -1   1  846.42   49.80
   1  -1   1  878.91   49.80
  -1  -1  -1  867.51   49.70
  -1  -1  -1  858.61   49.80
   1  -1   1  846.12   49.80
   2  -1   1  578.44   33.20
   2  -1   1  618.14   33.20
  -2  -1  -1  617.64   33.20
   2  -1   1  587.74   33.20
  -2  -1  -1  612.54   33.20
  -2  -1  -1  636.04   33.20
   2  -1   1  564.04   33.30
  -2  -1  -1  614.54   33.20
  -2  -1  -1  591.64   33.20
  -2  -1  -1  614.04   33.20
   2  -1   1  604.54   33.10
   2  -1   1  613.04   33.20
   2   1   1  537.35   33.20
   2   1   1  520.75   33.20
   2   1   1  513.05   33.20
   2   1   1  544.55   33.30
  -2   1  -1  543.25   33.10
  -2   1  -1  510.95   33.20
  -2   1  -1  536.25   33.20
  -2   1  -1  548.95   33.30
   2   1   1  506.95   33.20
  -3  -1  -1 1028.50   60.29
   3  -1   1 1018.20   60.39
   3  -1   1 1036.90   60.29
  -3  -1  -1 1110.99   60.39
  -3  -1  -1 1062.49   60.29
  -3  -1  -1 1072.49   60.29
   3  -1   1 1038.30   60.39
   3  -1   1 1015.90   60.29
   3  -1   1 1030.80   60.29
  -3  -1  -1 1064.09   60.29
   3   1   1 1057.59   60.39
  -3   1  -1 1021.00   60.39
  -3   1  -1 1058.29   60.39
   3   1   1 1037.60   60.29
   3   1   1  995.30   60.29
   3   1   1 1042.80   60.29
   3   1   1 1011.40   60.39
  -4  -1  -1 1725.13   89.09
   4  -1   1 1634.84   88.99
  -4  -1  -1 1631.04   89.09
  -4  -1  -1 1647.04   88.99
  -4  -1  -1 1662.33   89.49
   4  -1   1 1607.64   89.09
  -4  -1  -1 1654.93   89.29
   4  -1   1 1639.14   89.09
   4  -1   1 1656.83   89.09
   4  -1   1 1650.73   89.29
   4   1   1 1421.06   88.99
   4   1   1 1454.55   89.09
  -4   1  -1 1389.26   88.99
   4   1   1 1352.96   88.99
  -4   1  -1 1393.56   88.99
   4   1   1 1456.05   89.09
   4   1   1 1345.97   89.09
  -4   1  -1 1462.75   89.09
  -4   1  -1 1428.66   89.09
   5  -1   1  708.83   44.40
   5  -1   1  707.03   44.30
  -5  -1  -1  728.83   44.30
  -5  -1  -1  738.83   44.30
   5  -1   1  715.93   44.40
  -5  -1  -1  732.13   44.20
   5  -1   1  735.83   44.30
  -5  -1  -1  712.83   44.20
   5  -1   1  700.33   44.20
  -5  -1  -1  749.13   44.20
   5   1   1  813.62   44.50
  -5   1  -1  834.92   44.40
  -5   1  -1  797.02   44.30
  -5   1  -1  840.32   44.40
   5   1   1  781.72   44.40
   5   1   1  818.82   44.50
  -5   1  -1  789.22   44.20
   5   1   1  815.62   44.30
   6  -1   1 1775.72   96.99
  -6  -1  -1 1748.03   96.79
   6  -1   1 1672.53   97.09
   6  -1   1 1765.12   96.89
   6  -1   1 1685.23   96.79
  -6  -1  -1 1811.12   96.99
  -6  -1  -1 1815.22   97.09
  -6  -1  -1 1750.82   96.79
  -6  -1  -1 1795.42   97.09
   6  -1   1 1711.23   97.09
   6   1   1 1560.74   96.79
  -6   1  -1 1600.74   96.99
  -6   1  -1 1568.34   96.89
   6   1   1 1518.45   97.09
   6   1   1 1540.25   96.99
  -6   1  -1 1620.84   96.89
  -6   1  -1 1561.14   96.79
   6   1   1 1595.14   97.09
  -7  -1  -1 1168.68   63.39
   7  -1   1 1080.19   63.49
  -7  -1  -1 1157.98   63.29
  -7  -1  -1 1155.28   63.19
   7  -1   1 1161.88   63.39
   7  -1   1 1121.49   63.09
   7  -1   1 1131.49   63.29
   7  -1   1 1095.49   63.49
  -7  -1  -1 1139.19   63.19
  -7  -1  -1 1164.38   63.19
   7   1   1 1027.80   63.19
  -7   1  -1 1076.49   63.29
   7   1   1 1036.30   63.49
  -7   1  -1 1013.40   63.29
   7   1   1 1043.60   63.49
   7   1   1 1014.60   63.49
  -7   1  -1 1035.50   63.19
  -7   1  -1 1064.99   63.39
   7   1   1 1006.80   63.19
   8  -1   1   33.70    3.80
   8   1   1   25.30    3.40
   8   1   1   26.30    3.10
  -8   1  -1   21.50    3.30
   8   1   1   26.30    3.20
  -8   1  -1   26.10    3.10
  -8   1  -1   22.50    3.10
  -8   1  -1   25.40    2.60
   8   1   1   25.50    2.60
   8   1   1   24.80    2.60
   9  -1   1   73.39    5.10
  -9  -1  -1   75.79    4.90
  -9  -1  -1   73.19    4.70
   9  -1   1   66.69    4.30
  -9  -1  -1   75.49    5.20
   9  -1   1   79.79    5.50
  -9  -1  -1   76.29    5.50
   9  -1   1   74.99    4.60
   9  -1   1   72.09    6.00
   9  -1   1   66.19    6.00
  -9   1  -1   68.99    5.20
  -9   1  -1   64.99    4.90
   9   1   1   68.49    5.70
  -9   1  -1   64.39    5.60
   9   1   1   67.29    4.80
   9   1   1   69.59    6.10
   9   1   1   64.79    5.90
   9   1   1   64.29    5.00
  -9   1  -1   66.19    5.30
  10  -1   1  490.55   29.30
  10  -1   1  509.85   29.60
 -10  -1  -1  494.65   29.30
 -10  -1  -1  505.35   29.40
  10  -1   1  500.75   29.90
 -10  -1  -1  508.55   29.10
 -10  -1  -1  504.85   29.70
  10  -1   1  483.05   29.10
  10  -1   1  475.35   29.90
  10  -1   1  490.45   29.10
 -10   1  -1  508.05   29.70
  10   1   1  496.55   29.80
 -10   1  -1  503.75   29.50
 -10   1  -1  504.85   29.30
  10   1   1  496.45   29.30
  10   1   1  485.75   29.20
  10   1   1  478.45   29.70
  10   1   1  521.75   29.90
 -10   1  -1  509.75   29.40
  11  -1   1 1054.49   62.29
 -11  -1  -1 1081.49   62.09
  11  -1   1 1015.90   61.49
  11  -1   1 1051.59   61.69
 -11  -1  -1 1044.90   61.69
  11  -1   1 1099.99   61.99
 -11  -1  -1 1052.69   61.79
  11  -1   1 1070.59   62.19
 -11   1  -1 1053.59   61.69
 -11   1  -1 1070.49   61.89
  11   1   1 1029.60   61.69
 -11   1  -1 1090.49   62.09
  11   1   1 1053.39   62.09
 -11   1  -1 1053.49   61.79
  11   1   1 1024.10   61.59
  11   1   1 1057.99   62.29
  11   1   1 1105.69   62.19
 -12  -1  -1   74.49    5.80
  12  -1   1   78.29    6.80
 -12  -1  -1   68.09    6.30
  12  -1   1   75.09    7.20
 -12  -1  -1   63.59    6.80
  12  -1   1   67.89    5.80
  12  -1   1   64.79    7.30
 -12   1  -1   77.39    5.80
  12   1   1   82.39    5.50
 -12   1  -1   77.49    6.90
  12   1   1   83.69    7.50
 -12   1  -1   81.69    6.20
  12   1   1   79.89    7.40
  12   1   1   75.79    6.70
 -12   1  -1   80.39    6.10
  12   1   1   88.89    7.40
  13  -1   1   54.49    5.30
 -13  -1  -1   43.60    6.70
  13  -1   1   46.00    5.90
 -13  -1  -1   53.29    5.40
  13  -1   1   60.19    6.70
 -13  -1  -1   49.80    5.90
  13  -1   1   58.39    7.20
  13   1   1   67.59    7.40
 -13   1  -1   68.69    5.70
 -13   1  -1   60.09    6.60
  13   1   1   66.39    7.30
  13   1   1   66.99    7.00
 -13   1  -1   69.19    5.40
 -13   1  -1   65.79    6.00
  13   1   1   71.79    5.00
  14  -1   1   50.89    7.00
  14  -1   1   47.50    4.90
 -14  -1  -1   43.80    5.40
  14  -1   1   55.19    5.60
  14  -1   1   51.69    6.60
 -14  -1  -1   50.09    5.10
 -14  -1  -1   46.20    5.60
 -14   1  -1   38.80    4.70
 -14   1  -1   40.90    5.20
 -14   1  -1   30.80    5.40
  14   1   1   45.50    5.50
  14   1   1   38.70    5.40
 -14   1  -1   43.30    4.50
  14   1   1   34.60    5.60
  14   1   1   40.50    5.40
  15  -1   1   53.29    7.10
  15  -1   1   48.30    5.90
  15  -1   1   48.20    6.00
 -15  -1  -1   45.10    6.00
 -15  -1  -1   42.20    5.40
 -15  -1  -1   47.00    5.20
  15   1   1   45.40    6.30
  15   1   1   40.90    5.70
 -15   1  -1   42.40    4.60
  15   1   1   48.10    5.80
 -15   1  -1   46.80    4.90
  15   1   1   38.20    5.70
 -15   1  -1   42.80    5.00
 -15   1  -1   35.40    5.90
  16  -1   1   77.79    8.80
  16  -1   1   86.19    8.80
 -16  -1  -1   78.39    7.20
  16  -1   1   82.89    9.20
 -16  -1  -1   74.29    7.80
 -16  -1  -1   71.59    8.80
 -16   1  -1   72.89    9.30
 -16   1  -1   80.09    7.30
  16   1   1   80.99    8.70
  16   1   1   85.39    8.80
 -16   1  -1   83.99    7.30
  16   1   1   84.59    8.90
 -16   1  -1   80.99    8.00
  16   1   1   82.39    9.30
 -17  -1  -1  101.69   10.80
  17  -1   1  104.69   10.20
  17  -1   1  113.99   10.40
 -17  -1  -1   98.29    9.30
  17  -1   1  116.69   10.50
 -17   1  -1  115.09    9.40
 -17   1  -1  111.19    8.80
  17   1   1  101.59   10.80
  17   1   1   99.29    9.90
  17   1   1  107.69   10.10
  17   1   1  105.19   10.60
 -17   1  -1  105.19   10.90
  18  -1   1   10.50    5.50
  18  -1   1   12.10    5.70
 -18  -1  -1    2.80    6.00
  18  -1   1    8.50    5.60
 -18  -1  -1    8.00    5.00
  18   1   1   12.40    5.30
 -18   1  -1    5.90    5.90
  18   1   1    8.90    5.30
 -18   1  -1    6.20    4.70
  18   1   1    8.90    5.60
  18   1   1    5.70    5.70
 -19  -1  -1    7.60    5.20
  19  -1   1    4.40    5.60
  19  -1   1    1.80    5.90
 -19  -1  -1    7.10    6.40
  19  -1   1   11.80    6.00
  19   1   1   14.40    6.20
 -19   1  -1    7.90    6.50
 -19   1  -1   14.80    5.20
  19   1   1    4.50    6.00
  19   1   1   13.00    5.80
 -20  -1  -1   24.80    7.50
  20  -1   1   37.70    6.70
 -20  -1  -1   36.40    6.20
  20  -1   1   15.30    6.90
  20  -1   1   37.40    7.00
  20   1   1   31.90    6.90
 -20   1  -1   31.20    7.70
  20   1   1   30.00    6.80
 -20   1  -1   33.40    6.00
 -21  -1  -1  185.18   14.40
 -21  -1  -1  175.28   16.20
  21  -1   1  205.88   15.20
  21  -1   1  181.08   15.30
  21  -1   1  143.49   15.70
 -21   1  -1  197.28   16.50
 -21   1  -1  194.38   14.40
  21   1   1  200.88   15.40
  21   1   1  187.38   15.00
 -22  -1  -1   17.70    7.90
 -22  -1  -1   23.00    6.40
  22  -1   1   16.60    6.80
  22  -1   1    7.60    6.80
 -22   1  -1   11.20    6.70
 -22   1  -1   14.80    7.90
  22   1   1   11.70    7.10
  22   1   1    5.80    6.80
 -22  -2   1   40.60    7.10
 -22  -2   1   35.70    8.20
  22  -2  -1   22.20    7.20
  22  -2  -1    6.50    7.70
  22  -2  -1   25.40    7.00
 -22   2   1   20.30    6.80
  22   2  -1   20.30    7.30
  22   2  -1   15.60    6.80
 -22   2   1   27.70    8.30
  21  -2  -1   28.20    6.90
 -21  -2   1   24.30    6.70
  21  -2  -1   15.00    6.90
 -21  -2   1   25.80    7.90
  21  -2  -1    8.20    7.40
 -21   2   1   28.10    6.60
  21   2  -1   25.70    6.80
 -21   2   1   35.40    8.40
  21   2  -1   31.80    7.30
  20  -2  -1   36.90    7.00
 -20  -2   1   48.20    7.10
  20  -2  -1   27.20    7.60
  20  -2  -1   48.90    7.40
 -20  -2   1   38.90    8.00
 -20   2   1   44.30    6.80
 -20   2   1   43.20    8.30
  20   2  -1   38.80    7.30
  20   2  -1   38.40    7.50
  20   2  -1   45.20    7.20
  19  -2  -1   -0.10    5.70
  19  -2  -1    0.80    6.20
 -19  -2   1    7.60    5.50
 -19  -2   1    4.80    6.50
  19  -2  -1   12.50    6.00
  19   2  -1    6.10    6.00
  19   2  -1    5.20    5.90
 -19   2   1    6.80    6.70
 -19   2   1    5.90    5.30
  19   2  -1    4.30    5.60
  18  -2  -1  189.38   15.50
  18  -2  -1  191.78   15.30
  18  -2  -1  210.58   15.40
 -18  -2   1  185.38   14.60
 -18  -2   1  184.78   15.60
  18   2  -1  218.88   15.80
 -18   2   1  206.18   14.80
  18   2  -1  214.38   14.90
 -18   2   1  214.68   15.70
  18   2  -1  221.88   15.10
  18   2  -1  218.18   15.40
  17  -2  -1  324.67   21.20
  17  -2  -1  331.47   21.30
 -17  -2   1  310.17   21.60
  17  -2  -1  310.57   21.20
 -17  -2   1  311.07   20.80
  17   2  -1  331.67   20.90
  17   2  -1  329.87   21.70
  17   2  -1  325.67   21.30
 -17   2   1  325.27   20.90
 -17   2   1  334.57   21.80
  17   2  -1  337.27   21.60
  16  -2  -1  161.38   12.90
 -16  -2   1  157.98   13.00
  16  -2  -1  173.18   12.90
 -16  -2   1  157.08   12.20
  16  -2  -1  168.08   12.80
  16   2  -1  180.88   12.60
 -16   2   1  159.38   13.00
  16   2  -1  179.08   13.10
  16   2  -1  172.08   13.30
 -16   2   1  171.68   11.90
 -16   2   1  167.58   12.40
 -15  -2   1   15.00    4.30
  15  -2  -1   22.30    4.90
  15  -2  -1   20.80    5.10
 -15  -2   1   19.10    5.10
  15  -2  -1   18.40    5.00
 -15   2   1   15.30    4.30
  15   2  -1   16.60    5.10
  15   2  -1   17.90    5.10
 -15   2   1   22.70    4.00
 -15   2   1   12.00    5.10
  15   2  -1   21.20    4.80
 -14  -2   1  717.53   45.30
 -14  -2   1  731.23   44.90
  14  -2  -1  738.43   45.20
  14  -2  -1  705.73   44.60
  14  -2  -1  719.63   45.30
  14  -2  -1  678.93   45.20
 -14   2   1  806.52   44.90
  14   2  -1  813.92   45.20
  14   2  -1  801.02   45.50
 -14   2   1  781.72   45.10
 -14   2   1  772.92   44.70
  14   2  -1  800.82   45.40
 -14   2   1  810.72   45.50
  13  -2  -1  139.69   11.60
 -13  -2   1  152.78   11.10
 -13  -2   1  160.98   11.50
 -13  -2   1  155.38   11.80
  13  -2  -1  166.88   11.40
  13  -2  -1  154.68   10.40
  13  -2  -1  156.08   10.70
  13  -2  -1  167.18   11.90
  13   2  -1  177.28   11.70
  13   2  -1  171.98   11.80
 -13   2   1  171.78   12.00
  13   2  -1  175.28   10.80
 -13   2   1  171.38   10.70
 -13   2   1  171.98   11.20
  13   2  -1  170.58   12.00
 -13   2   1  168.48   11.00
 -12  -2   1  537.55   31.80
 -12  -2   1  567.64   32.20
  12  -2  -1  571.94   32.40
  12  -2  -1  551.54   31.80
 -12  -2   1  566.74   32.50
  12  -2  -1  550.34   32.50
  12  -2  -1  543.65   31.90
  12  -2  -1  532.25   32.50
  12   2  -1  551.44   32.50
 -12   2   1  542.85   32.60
  12   2  -1  530.55   32.60
  12   2  -1  503.25   31.70
 -12   2   1  529.05   31.90
 -12   2   1  527.75   32.20
 -12   2   1  536.95   32.10
  12   2  -1  536.85   32.50
  12   2  -1  523.55   32.00
 -11  -2   1  421.76   24.20
  11  -2  -1  419.66   24.90
  11  -2  -1  445.76   24.80
  11  -2  -1  430.66   24.40
 -11  -2   1  438.06   24.90
 -11  -2   1  435.96   24.60
 -11  -2   1  418.86   24.20
  11  -2  -1  429.76   24.20
  11  -2  -1  423.26   24.90
 -11   2   1  385.96   24.30
  11   2  -1  389.96   24.80
  11   2  -1  392.66   24.70
  11   2  -1  392.96   24.30
 -11   2   1  392.36   24.90
  11   2  -1  377.46   24.10
  11   2  -1  391.56   24.90
 -11   2   1  393.96   24.50
 -11   2   1  395.76   24.60
  10  -2  -1  525.85   30.80
 -10  -2   1  527.65   30.60
  10  -2  -1  525.55   31.00
 -10  -2   1  514.45   30.90
 -10  -2   1  523.75   31.10
  10  -2  -1  514.15   30.60
 -10  -2   1  508.15   30.60
  10  -2  -1  502.35   31.10
  10  -2  -1  510.75   31.10
  10   2  -1  544.25   31.30
  10   2  -1  522.35   31.10
 -10   2   1  539.55   31.20
  10   2  -1  538.45   31.10
 -10   2   1  517.05   31.00
 -10   2   1  548.75   31.00
 -10   2   1  514.65   30.70
  10   2  -1  517.95   30.50
  10   2  -1  513.45   30.70
   9  -2  -1  168.88   10.30
  -9  -2   1  173.18   10.70
   9  -2  -1  173.58   10.60
  -9  -2   1  172.18   10.20
   9  -2  -1  179.58   10.90
   9  -2  -1  167.38   10.90
   9  -2  -1  156.08    9.90
  -9  -2   1  180.08   10.40
   9  -2  -1  179.98   10.80
  -9  -2   1  171.88   10.80
  -9   2   1  169.68   10.40
   9   2  -1  166.68   10.80
   9   2  -1  168.68   11.10
   9   2  -1  170.08   11.00
  -9   2   1  167.78   10.90
  -9   2   1  168.88   10.80
  -9   2   1  164.28   10.80
   9   2  -1  159.88   10.20
  -8  -2   1    7.10    2.20
  -8  -2   1    8.80    2.40
   8  -2  -1   10.30    1.00
  -8  -2   1    9.10    1.70
   8  -2  -1   10.50    2.30
   8  -2  -1   10.40    2.20
  -8  -2   1   13.10    1.50
   8  -2  -1   10.80    1.60
   8  -2  -1    9.90    2.30
   8  -2  -1   10.40    2.20
  -8   2   1   14.90    2.30
   8   2  -1   17.30    2.70
   8   2  -1   17.70    1.70
  -8   2   1   18.30    2.50
   8   2  -1   16.70    2.60
  -8   2   1   19.00    2.70
   8   2  -1   15.90    2.30
   7  -2  -1   63.99    4.90
  -7  -2   1   58.89    4.90
   7  -2  -1   62.79    4.80
  -7  -2   1   61.69    4.20
   7  -2  -1   59.79    4.90
   7  -2  -1   59.29    4.40
   7  -2  -1   57.89    4.80
   7  -2  -1   54.59    4.00
  -7  -2   1   59.29    4.50
   7  -2  -1   59.29    4.10
   7   2  -1   76.59    5.10
   7   2  -1   72.99    4.40
  -7   2   1   78.09    4.50
   7   2  -1   73.09    5.20
  -7   2   1   80.49    5.10
   7   2  -1   75.09    4.30
   7   2  -1   77.29    4.90
  -7   2   1   74.79    5.00
  -7   2   1   76.69    5.10
   6  -2  -1 1315.57   80.79
   6  -2  -1 1376.56   81.09
  -6  -2   1 1384.76   81.09
  -6  -2   1 1387.46   80.99
  -6  -2   1 1387.16   81.09
   6  -2  -1 1368.36   80.89
   6  -2  -1 1383.56   81.09
   6  -2  -1 1380.06   80.99
   6  -2  -1 1413.26   81.09
  -6  -2   1 1399.36   81.19
   6  -2  -1 1386.26   81.09
  -6  -2   1 1339.67   80.89
   6   2  -1 1467.25   81.19
  -6   2   1 1335.67   80.89
  -6   2   1 1442.16   81.19
   6   2  -1 1434.16   80.99
   6   2  -1 1363.76   80.89
  -6   2   1 1394.56   80.99
   6   2  -1 1460.85   81.19
   6   2  -1 1391.26   81.09
  -6   2   1 1495.45   81.29
  -6   2   1 1441.56   81.19
   5  -2  -1 1945.61  115.19
  -5  -2   1 2050.09  115.49
  -5  -2   1 1984.90  115.19
   5  -2  -1 1936.21  115.19
   5  -2  -1 1913.41  115.19
   5  -2  -1 1874.21  114.99
   5  -2  -1 1948.71  115.29
   5  -2  -1 2003.40  115.09
   5  -2  -1 1936.71  115.09
  -5  -2   1 1986.70  115.19
  -5  -2   1 2015.40  115.19
   5   2  -1 1974.80  115.19
  -5   2   1 1849.71  114.99
   5   2  -1 2090.49  115.29
   5   2  -1 2042.20  115.19
   5   2  -1 2095.89  115.09
  -5   2   1 2047.60  115.29
  -5   2   1 2039.90  115.29
  -5   2   1 2121.79  115.39
   5   2  -1 1980.90  115.09
  -5   2   1 1920.51  114.99
   4  -2  -1  944.91   52.99
   4  -2  -1  939.01   52.89
   4  -2  -1  954.00   53.09
   4  -2  -1  885.11   53.09
  -4  -2   1  949.51   53.09
   4  -2  -1  912.31   52.89
   4  -2  -1  947.11   52.99
  -4  -2   1  977.30   53.09
   4  -2  -1  930.71   52.99
  -4  -2   1  952.40   52.89
  -4  -2   1  963.30   53.09
  -4  -2   1  960.40   52.99
  -4  -2   1  949.21   52.99
  -4   2   1  872.41   53.09
  -4   2   1  937.21   52.99
   4   2  -1  841.82   52.89
   4   2  -1  820.72   52.99
  -4   2   1  854.21   53.09
  -4   2   1  868.51   53.29
   4   2  -1  816.32   52.99
   4   2  -1  903.21   53.09
   3  -2  -1 1921.21  112.09
  -3  -2   1 1948.11  112.09
   3  -2  -1 1767.92  112.09
  -3  -2   1 1920.51  112.09
  -3  -2   1 1939.01  111.89
   3  -2  -1 1920.81  112.19
   3  -2  -1 1936.11  112.19
  -3  -2   1 1914.41  111.99
   3  -2  -1 1840.02  111.89
   3  -2  -1 1967.20  112.09
  -3  -2   1 2011.80  112.19
   3  -2  -1 1929.11  112.19
  -3  -2   1 1916.31  112.19
  -3   2   1 1968.90  112.09
   3   2  -1 2017.50  112.09
  -3   2   1 1939.51  112.09
  -3   2   1 2024.40  112.09
   3   2  -1 1965.50  111.89
   3   2  -1 1895.21  112.09
   2  -2  -1  408.36   24.30
  -2  -2   1  408.96   24.20
  -2  -2   1  397.06   24.10
   2  -2  -1  407.06   24.20
  -2  -2   1  400.46   24.20
   2  -2  -1  391.36   24.10
  -2  -2   1  390.76   24.20
   2  -2  -1  396.66   24.20
   2  -2  -1  404.96   24.20
  -2  -2   1  401.86   24.30
   2  -2  -1  392.06   24.20
   2   2  -1  440.56   24.30
  -2   2   1  453.55   24.40
   2   2  -1  450.15   24.30
   2   2  -1  474.05   24.40
  -2   2   1  448.86   24.40
  -2   2   1  414.66   24.50
  -2   2   1  412.76   24.30
  -1  -2   1 9392.96  550.14
   1  -2  -1 9738.23  546.65
  -1  -2   1 9408.86  546.55
   1  -2  -1 9365.66  551.54
   1  -2  -1 9680.13  546.65
   1  -2  -1 9610.44  553.04
  -1  -2   1 9686.73  546.95
  -1  -2   1 9340.67  546.65
  -1  -2   1 9999.00  546.75
   1  -2  -1 9583.54  546.65
   1  -2  -1 9916.41  546.85
  -1  -2   1 9766.82  546.65
  -1   2   1 8237.68  547.45
  -1   2   1 9498.65  547.15
  -1   2   1 8875.01  547.25
   1   2  -1 9598.54  546.65
   1   2  -1 8710.13  547.05
   1   2  -1 9555.04  547.15
   0  -2   1 2359.66  133.79
   0  -2   1 2335.37  133.69
   0  -2   1 2255.67  133.59
   0  -2  -1 2329.67  133.69
   0  -2   1 2350.26  133.49
   0  -2  -1 2318.77  133.89
   0  -2   1 2342.47  133.69
   0  -2  -1 2279.27  133.49
   0  -2  -1 2259.27  133.59
   0  -2  -1 2314.67  133.59
   0  -2   1 2273.47  133.59
   0   2  -1 2437.96  133.69
   0   2   1 2335.07  133.69
   0   2   1 2260.87  133.59
   0   2   1 2182.38  133.49
   0   2  -1 2330.07  133.59
   0   2   1 2453.05  133.99
   0   2  -1 2077.99  133.49
  -1  -2  -1 1773.72   95.19
   1  -2   1 1786.42   94.89
  -1  -2  -1 1777.02   94.99
  -1  -2  -1 1771.72   94.89
   1  -2   1 1729.93   94.99
  -1  -2  -1 1775.82   95.19
   1  -2   1 1746.63   95.09
   1  -2   1 1767.52   95.09
  -1  -2  -1 1734.73   94.99
   1  -2   1 1705.73   94.89
  -1  -2  -1 1786.92   95.39
   1   2   1 1439.46   94.89
  -1   2  -1 1466.15   94.89
   1   2   1 1411.26   94.79
  -1   2  -1 1522.05   94.99
  -1   2  -1 1395.36   95.09
   1   2   1 1479.95   94.99
   1   2   1 1442.06   94.89
   2  -2   1 5903.71  317.37
  -2  -2  -1 5654.33  317.17
   2  -2   1 5495.35  317.37
  -2  -2  -1 5668.23  317.47
   2  -2   1 5444.66  317.07
   2  -2   1 5774.42  317.67
  -2  -2  -1 5850.81  317.57
  -2  -2  -1 5754.52  317.47
   2  -2   1 4955.30  317.47
  -2  -2  -1 5775.82  317.47
   2  -2   1 5687.33  317.47
  -2  -2  -1 5873.51  317.87
  -2  -2  -1 5708.23  316.87
   2  -2   1 5645.44  317.27
   2   2   1 5129.49  317.57
   2   2   1 5398.36  317.57
  -2   2  -1 5033.60  317.27
  -2   2  -1 5354.56  317.77
   2   2   1 4964.70  317.17
   2   2   1 5165.68  317.57
  -2   2  -1 5146.68  318.17
  -2   2  -1 5142.29  317.67
   3  -2   1  575.04   35.30
  -3  -2  -1  598.24   35.30
   3  -2   1  591.64   35.30
   3  -2   1  598.64   35.40
  -3  -2  -1  601.84   35.50
   3  -2   1  578.64   35.60
   3  -2   1  591.44   35.50
  -3  -2  -1  623.74   35.50
  -3  -2  -1  595.24   35.50
   3  -2   1  604.74   35.40
   3  -2   1  603.04   35.50
  -3  -2  -1  617.44   35.40
  -3  -2  -1  600.34   35.40
   3   2   1  665.83   35.70
   3   2   1  614.34   35.50
  -3   2  -1  608.64   35.30
  -3   2  -1  625.94   35.50
   3   2   1  635.64   35.50
  -3   2  -1  616.24   35.50
  -3   2  -1  654.23   35.70
   4  -2   1  257.47   16.60
   4  -2   1  254.97   16.60
  -4  -2  -1  261.17   16.60
  -4  -2  -1  273.27   16.70
  -4  -2  -1  276.17   16.80
  -4  -2  -1  264.57   16.80
   4  -2   1  257.17   17.00
   4  -2   1  259.17   16.80
  -4  -2  -1  278.67   16.80
   4  -2   1  264.57   16.80
  -4  -2  -1  266.07   16.80
   4  -2   1  272.27   16.70
   4   2   1  334.97   16.90
  -4   2  -1  316.87   16.60
   4   2   1  316.37   16.80
  -4   2  -1  323.27   16.90
   4   2   1  315.87   16.90
   4   2   1  320.77   16.80
  -4   2  -1  323.87   16.90
   5  -2   1  751.82   45.50
  -5  -2  -1  771.22   45.50
  -5  -2  -1  756.42   45.40
   5  -2   1  748.23   45.40
   5  -2   1  734.43   45.60
  -5  -2  -1  732.33   45.30
   5  -2   1  722.23   45.40
   5  -2   1  747.53   45.50
  -5  -2  -1  758.72   45.50
  -5   2  -1  809.22   45.60
   5   2   1  801.32   45.50
   5   2   1  789.82   45.40
   5   2   1  827.02   45.40
  -5   2  -1  779.62   45.30
   5   2   1  850.61   45.70
   5   2   1  820.32   45.50
  -5   2  -1  827.02   45.50
  -5   2  -1  847.42   45.70
   6  -2   1 1378.06   81.19
  -6  -2  -1 1410.06   81.09
  -6  -2  -1 1404.06   80.99
   6  -2   1 1349.77   80.99
   6  -2   1 1372.86   81.19
  -6  -2  -1 1364.16   80.99
   6  -2   1 1351.66   81.19
   6  -2   1 1375.56   81.09
  -6  -2  -1 1448.36   81.09
  -6  -2  -1 1405.46   81.19
  -6   2  -1 1394.16   81.19
   6   2   1 1368.96   80.99
   6   2   1 1425.16   81.09
   6   2   1 1432.06   81.19
  -6   2  -1 1431.56   81.19
   6   2   1 1455.35   81.29
  -6   2  -1 1459.15   81.29
  -6   2  -1 1356.56   80.99
   6   2   1 1387.46   81.19
   7  -2   1   58.49    4.40
   7  -2   1   60.19    4.50
  -7  -2  -1   59.59    3.90
  -7  -2  -1   57.79    4.50
   7  -2   1   59.19    3.90
  -7  -2  -1   56.29    4.40
   7  -2   1   59.99    4.50
  -7  -2  -1   57.99    4.10
  -7  -2  -1   60.09    4.30
   7  -2   1   64.39    4.70
   7   2   1   60.49    4.60
  -7   2  -1   60.19    4.70
   7   2   1   57.59    4.20
  -7   2  -1   58.29    4.50
  -7   2  -1   56.49    3.90
  -7   2  -1   61.29    4.80
   7   2   1   56.69    4.00
   7   2   1   59.79    4.70
   7   2   1   56.59    4.90
  -8  -2  -1  229.68   13.90
   8  -2   1  228.78   14.00
  -8  -2  -1  220.58   14.10
   8  -2   1  223.28   14.00
  -8  -2  -1  218.68   13.60
   8  -2   1  236.88   14.20
   8  -2   1  219.88   13.60
   8  -2   1  221.38   14.00
  -8  -2  -1  228.38   13.70
  -8  -2  -1  222.48   13.90
  -8   2  -1  236.08   14.20
  -8   2  -1  225.08   13.60
  -8   2  -1  246.78   14.10
   8   2   1  241.48   14.40
  -8   2  -1  237.38   14.10
   8   2   1  241.38   14.10
   8   2   1  233.08   13.70
   8   2   1  239.68   14.30
   9  -2   1  646.24   38.10
  -9  -2  -1  649.74   38.20
   9  -2   1  633.24   38.00
  -9  -2  -1  647.94   38.10
  -9  -2  -1  631.34   37.80
  -9  -2  -1  646.74   37.80
   9  -2   1  628.64   38.20
  -9  -2  -1  661.43   38.00
   9  -2   1  637.14   37.80
   9  -2   1  622.54   38.20
   9   2   1  649.43   37.90
  -9   2  -1  669.33   38.20
   9   2   1  683.93   38.40
  -9   2  -1  673.63   38.20
   9   2   1  638.74   38.20
  -9   2  -1  637.04   37.80
   9   2   1  644.74   38.40
  -9   2  -1  677.03   38.30
  10  -2   1  370.96   21.00
  10  -2   1  382.66   21.20
 -10  -2  -1  369.06   20.70
  10  -2   1  373.76   20.70
 -10  -2  -1  373.56   20.70
 -10  -2  -1  383.06   21.30
  10  -2   1  364.66   21.30
  10  -2   1  371.46   21.30
 -10  -2  -1  382.86   21.00
  10   2   1  322.77   20.70
  10   2   1  323.27   21.40
  10   2   1  333.47   21.20
 -10   2  -1  330.47   21.20
 -10   2  -1  340.77   21.10
 -10   2  -1  324.57   21.10
  10   2   1  309.57   20.70
  10   2   1  332.57   21.40
 -10   2  -1  320.67   20.70
  11  -2   1  138.99    8.10
  11  -2   1  137.99    8.60
 -11  -2  -1  142.69    8.70
 -11  -2  -1  145.29    8.20
  11  -2   1  132.09    9.20
 -11  -2  -1  139.79    9.10
  11  -2   1  154.58    9.10
 -11  -2  -1  147.29    8.20
  11  -2   1  135.19    9.30
 -11   2  -1  111.89    8.80
  11   2   1  112.89    9.50
 -11   2  -1  108.39    8.20
  11   2   1  116.39    9.10
  11   2   1  115.09    9.50
  11   2   1  114.19    8.20
 -11   2  -1  109.59    8.70
 -11   2  -1  114.69    9.10
  11   2   1  111.29    8.20
 -12  -2  -1  148.19   10.50
  12  -2   1  129.39   11.50
  12  -2   1  135.89   10.80
  12  -2   1  142.89   11.20
 -12  -2  -1  137.69   11.40
 -12  -2  -1  135.29   11.10
 -12  -2  -1  142.29   10.50
 -12   2  -1  194.48   10.70
  12   2   1  193.68   12.00
 -12   2  -1  200.28   11.40
  12   2   1  186.68   10.80
  12   2   1  201.28   11.90
  12   2   1  189.28   10.50
 -12   2  -1  192.38   11.30
 -12   2  -1  181.18   11.60
  12   2   1  195.58   11.70
 -13  -2  -1  124.19    9.70
  13  -2   1  102.29    9.60
  13  -2   1  129.29    9.80
 -13  -2  -1  125.09    9.00
  13  -2   1  131.89    9.50
 -13  -2  -1  123.39    8.40
 -13  -2  -1  119.39    8.20
  13  -2   1  121.39    8.70
  13   2   1  130.79    9.80
 -13   2  -1  125.39    9.20
 -13   2  -1  126.49    8.60
 -13   2  -1  131.29    9.10
  13   2   1  133.39   10.10
  13   2   1  129.49    8.30
 -13   2  -1  126.29    9.90
  13   2   1  131.69   10.00
 -14  -2  -1   24.50    4.30
  14  -2   1   24.20    3.70
 -14  -2  -1   22.50    4.90
  14  -2   1   22.20    4.80
  14  -2   1   23.10    5.00
  14  -2   1   25.10    4.50
  14   2   1   24.10    5.00
  14   2   1   22.80    5.00
  14   2   1   25.30    4.90
 -14   2  -1   17.30    4.90
 -14   2  -1   25.00    4.30
 -14   2  -1   21.70    4.00
  15  -2   1  245.18   16.90
 -15  -2  -1  243.08   16.90
  15  -2   1  231.18   15.80
  15  -2   1  253.37   16.80
 -15  -2  -1  245.38   16.30
  15  -2   1  257.07   16.90
 -15   2  -1  261.07   17.20
 -15   2  -1  251.97   16.20
  15   2   1  252.97   16.90
  15   2   1  263.27   17.20
 -15   2  -1  258.77   16.50
  15   2   1  258.87   16.90
  16  -2   1   14.20    5.30
  16  -2   1   14.80    5.10
 -16  -2  -1   14.10    4.60
  16  -2   1   17.50    5.30
 -16  -2  -1   14.50    5.60
  16   2   1   21.80    5.50
  16   2   1   19.50    5.50
 -16   2  -1   15.50    4.10
  16   2   1   10.90    5.50
 -16   2  -1   16.20    4.60
 -16   2  -1   11.70    5.70
  17  -2   1   40.60    6.80
  17  -2   1   47.90    6.70
 -17  -2  -1   41.90    6.10
 -17  -2  -1   42.60    7.00
  17  -2   1   38.50    6.50
 -17   2  -1   60.49    7.80
  17   2   1   48.10    6.70
 -17   2  -1   50.29    7.40
 -17   2  -1   51.49    5.60
  17   2   1   47.70    7.10
  17   2   1   46.80    6.60
  17   2   1   52.79    6.60
  18  -2   1   33.70    6.60
  18  -2   1   35.60    6.50
 -18  -2  -1   31.90    5.90
 -18  -2  -1   29.20    6.80
  18  -2   1   35.00    6.50
  18   2   1   32.80    6.40
  18   2   1   31.60    6.70
  18   2   1   39.40    6.40
  18   2   1   33.80    6.30
 -18   2  -1   30.60    7.10
 -18   2  -1   39.10    6.00
 -19  -2  -1   43.30    7.70
 -19  -2  -1   49.99    6.80
  19  -2   1   47.40    7.40
  19  -2   1   44.30    7.30
  19  -2   1   58.89    7.30
  19   2   1   38.50    6.90
 -19   2  -1   39.00    7.90
 -19   2  -1   41.50    6.50
  19   2   1   40.90    7.30
  19   2   1   41.70    7.00
  20  -2   1   10.90    6.80
 -20  -2  -1   15.10    7.10
  20  -2   1    8.90    6.40
  20  -2   1   19.50    6.50
 -20  -2  -1   19.30    6.00
 -20   2  -1   24.00    7.70
 -20   2  -1   15.20    5.90
  20   2   1   14.10    7.60
  20   2   1   18.90    7.00
  20   2   1   18.00    6.50
 -21  -2  -1   33.80    6.80
  21  -2   1   17.60    7.00
 -21  -2  -1   22.80    8.00
  21  -2   1   16.00    7.50
  21  -2   1   32.80    7.10
 -21   2  -1   51.89    8.80
 -21   2  -1   45.40    7.00
  21   2   1   37.10    7.30
  21   2   1   46.30    7.80
  22  -2   1  120.59   12.30
  22  -2   1   88.89   11.00
 -22  -2  -1  123.99   11.80
 -22  -2  -1  111.79   13.40
  22  -2   1  101.69   12.80
  22   2   1  119.29   13.10
  22   2   1  110.79   12.50
 -22   2  -1  112.19   13.70
 -22   2  -1  119.19   12.00
 -21  -3   1  181.38   15.20
  21  -3  -1  182.48   14.30
 -21  -3   1  183.28   13.70
  21  -3  -1  149.88   15.10
  21  -3  -1  142.99   14.70
 -21   3   1  148.69   14.20
  21   3  -1  136.39   14.90
 -21   3   1  159.58   15.30
  21   3  -1  138.49   14.40
  20  -3  -1  137.99   14.50
 -20  -3   1  175.28   14.50
 -20  -3   1  162.28   13.50
  20  -3  -1  166.08   13.90
  20  -3  -1  141.89   14.20
 -20   3   1  170.78   15.00
  20   3  -1  148.79   14.10
 -20   3   1  164.78   13.90
  20   3  -1  147.79   14.50
  19  -3  -1   18.70    6.70
 -19  -3   1   15.10    6.10
  19  -3  -1   14.30    6.60
 -19  -3   1   25.20    7.00
  19  -3  -1   18.70    6.40
 -19   3   1   25.80    7.40
  19   3  -1   23.00    7.10
 -19   3   1   20.20    6.10
  19   3  -1   33.00    9.40
  19   3  -1   25.40    6.90
 -18  -3   1   21.60    5.90
 -18  -3   1   29.00    6.70
  18  -3  -1   32.00    6.60
  18  -3  -1   29.70    6.40
  18  -3  -1   25.70    6.40
 -18   3   1   14.30    5.80
 -18   3   1   20.00    6.80
  18   3  -1   19.10    6.00
  18   3  -1   24.60    6.30
  18   3  -1   16.40    6.60
  17  -3  -1   23.70    5.90
 -17  -3   1   22.10    6.20
  17  -3  -1   21.80    6.00
  17  -3  -1   18.20    6.10
 -17  -3   1   18.60    5.50
 -17   3   1   20.60    5.50
 -17   3   1   27.20    5.00
  17   3  -1   24.30    6.10
  17   3  -1   26.50    5.90
  17   3  -1   21.60    6.10
 -17   3   1   22.60    6.60
  16  -3  -1  100.19   10.00
 -16  -3   1   99.89   10.10
  16  -3  -1  110.29    9.90
 -16  -3   1  100.99    9.30
  16  -3  -1   90.79   10.00
  16   3  -1  100.89   10.10
 -16   3   1   99.19   10.50
 -16   3   1  103.49    9.00
 -16   3   1   94.39    9.70
  16   3  -1  103.19   10.10
  16   3  -1  119.19   10.20
  15  -3  -1  247.78   15.50
 -15  -3   1  247.18   16.50
 -15  -3   1  250.97   16.00
  15  -3  -1  245.18   16.50
  15  -3  -1  255.67   16.40
  15  -3  -1  254.97   16.50
 -15   3   1  226.68   15.90
 -15   3   1  235.48   16.20
  15   3  -1  233.28   16.60
 -15   3   1  224.18   16.70
  15   3  -1  239.98   16.40
  15   3  -1  234.18   16.40
 -14  -3   1   99.39    9.20
  14  -3  -1  103.19    9.60
  14  -3  -1   97.39    9.30
  14  -3  -1  103.09    8.20
  14  -3  -1  116.19    9.00
 -14  -3   1  100.19    8.90
 -14   3   1  101.39    9.60
  14   3  -1  112.59    9.40
  14   3  -1  106.39    9.60
 -14   3   1   97.39    9.00
  14   3  -1  106.59    9.20
 -14   3   1  105.89    8.80
 -13  -3   1  133.19   10.30
 -13  -3   1  132.39   10.70
  13  -3  -1  133.69   10.00
  13  -3  -1  129.89   10.90
  13  -3  -1  143.99   10.50
  13  -3  -1  137.39   10.70
  13  -3  -1  139.39    9.50
 -13   3   1  160.18   10.50
 -13   3   1  143.79   10.90
  13   3  -1  152.68    9.80
 -13   3   1  151.48   10.50
  13   3  -1  153.98   10.70
  13   3  -1  156.78   10.90
  13   3  -1  145.49   11.10
 -12  -3   1  208.08   13.40
  12  -3  -1  208.98   12.50
  12  -3  -1  218.88   13.00
 -12  -3   1  206.88   13.20
 -12  -3   1  210.38   12.60
  12  -3  -1  210.48   13.40
  12  -3  -1  210.58   13.40
  12  -3  -1  207.88   13.40
  12   3  -1  185.88   12.40
  12   3  -1  199.68   13.50
  12   3  -1  190.28   12.70
 -12   3   1  192.98   13.20
  12   3  -1  191.28   13.70
  12   3  -1  201.28   13.30
 -12   3   1  189.38   13.40
 -12   3   1  192.08   13.70
  11  -3  -1  280.77   17.80
  11  -3  -1  283.67   17.70
  11  -3  -1  272.17   17.10
 -11  -3   1  276.37   17.80
  11  -3  -1  276.57   17.50
  11  -3  -1  275.87   17.60
 -11  -3   1  272.17   17.60
 -11  -3   1  284.87   17.20
 -11   3   1  295.47   17.80
  11   3  -1  289.67   17.70
  11   3  -1  280.37   17.00
 -11   3   1  291.97   18.00
  11   3  -1  296.37   18.00
  11   3  -1  307.77   17.90
 -11   3   1  291.77   17.80
  10  -3  -1 1228.78   73.29
  10  -3  -1 1282.97   73.69
 -10  -3   1 1257.97   73.59
  10  -3  -1 1249.57   73.49
  10  -3  -1 1221.68   73.59
 -10  -3   1 1273.77   73.69
  10  -3  -1 1251.27   73.59
 -10  -3   1 1248.18   73.29
  10   3  -1 1274.97   73.79
  10   3  -1 1214.18   73.19
 -10   3   1 1270.77   73.79
 -10   3   1 1296.37   73.79
  10   3  -1 1291.27   73.69
 -10   3   1 1294.67   73.69
  10   3  -1 1265.77   73.69
   9  -3  -1  118.79    8.30
  -9  -3   1  110.59    7.90
   9  -3  -1  120.39    7.80
   9  -3  -1  115.29    8.40
   9  -3  -1  111.99    8.20
   9  -3  -1  126.69    8.40
  -9  -3   1  110.19    8.40
  -9  -3   1  116.99    8.50
   9   3  -1  128.09    7.80
  -9   3   1  130.99    8.60
   9   3  -1  123.79    7.60
   9   3  -1  128.09    8.60
   9   3  -1  131.29    8.40
  -9   3   1  126.29    8.70
   9   3  -1  129.19    8.70
  -9   3   1  133.39    8.70
  -8  -3   1   37.20    4.20
   8  -3  -1   44.20    3.70
   8  -3  -1   47.30    4.40
  -8  -3   1   44.10    3.80
   8  -3  -1   40.30    2.80
   8  -3  -1   54.59    4.70
  -8  -3   1   44.40    4.40
   8  -3  -1   55.29    4.50
   8  -3  -1   42.30    4.10
   8   3  -1   43.00    4.60
  -8   3   1   45.60    4.80
   8   3  -1   46.90    4.50
  -8   3   1   38.20    4.50
   8   3  -1   44.50    3.70
   8   3  -1   41.30    4.20
   8   3  -1   43.20    3.30
  -8   3   1   40.10    4.60
   7  -3  -1   89.29    6.10
  -7  -3   1   84.19    5.70
   7  -3  -1   84.59    6.30
   7  -3  -1   83.99    5.70
  -7  -3   1   80.59    6.10
   7  -3  -1   84.79    5.90
   7  -3  -1   85.99    5.30
   7  -3  -1   81.89    5.20
  -7  -3   1   83.89    6.20
   7  -3  -1   92.09    6.00
  -7  -3   1   86.79    6.10
   7   3  -1   85.89    5.50
   7   3  -1   87.19    6.50
  -7   3   1   91.39    6.50
   7   3  -1   89.79    6.00
   7   3  -1   85.19    6.10
  -7   3   1   87.49    6.30
  -7   3   1   90.39    6.70
   7   3  -1   90.29    5.70
  -6  -3   1    9.40    2.10
  -6  -3   1   12.00    2.00
   6  -3  -1   11.70    1.80
   6  -3  -1    9.40    2.40
  -6  -3   1   10.30    1.20
   6  -3  -1    9.10    1.10
   6  -3  -1   10.90    1.80
   6  -3  -1   13.90    1.70
  -6  -3   1   13.50    2.20
   6  -3  -1    9.90    1.20
   6  -3  -1   10.70    2.00
  -6  -3   1    7.80    1.60
  -6   3   1    1.70    2.50
  -6   3   1    3.80    2.20
  -6   3   1    6.30    2.20
   6   3  -1    3.50    1.80
   6   3  -1    5.10    1.80
   5  -3  -1 2273.27  133.29
   5  -3  -1 2283.57  133.19
  -5  -3   1 2297.17  133.29
   5  -3  -1 2286.47  133.19
  -5  -3   1 2324.67  133.49
  -5  -3   1 2262.57  132.99
   5  -3  -1 2290.17  133.19
   5  -3  -1 2285.47  133.19
  -5  -3   1 2319.27  133.19
   5  -3  -1 2251.07  133.39
   5  -3  -1 2214.68  132.99
  -5  -3   1 2276.37  133.29
  -5  -3   1 2342.07  133.19
  -5   3   1 2306.07  133.39
  -5   3   1 2340.77  133.39
  -5   3   1 2401.06  133.49
   5   3  -1 2258.67  133.29
   5   3  -1 2293.97  133.29
   5   3  -1 2256.07  133.19
   5   3  -1 2398.16  133.39
  -5   3   1 2341.57  133.59
   4  -3  -1  172.98   10.90
  -4  -3   1  173.98   10.80
   4  -3  -1  168.68   11.00
   4  -3  -1  177.38   11.20
  -4  -3   1  174.78   11.00
  -4  -3   1  176.98   11.10
   4  -3  -1  164.88   11.00
   4  -3  -1  162.98   10.80
  -4  -3   1  174.48   11.10
  -4  -3   1  171.58   11.10
   4  -3  -1  168.38   11.00
  -4   3   1  216.38   11.40
   4   3  -1  204.88   11.10
   4   3  -1  201.28   11.10
  -4   3   1  208.48   11.80
  -4   3   1  214.18   11.30
  -4   3   1  212.88   11.50
  -3  -3   1  150.38    8.30
   3  -3  -1  147.69    8.60
  -3  -3   1  140.49    8.50
   3  -3  -1  146.29    8.40
   3  -3  -1  152.48    8.50
  -3  -3   1  150.28    8.50
  -3  -3   1  144.59    8.60
  -3  -3   1  148.99    8.70
   3  -3  -1  152.98    8.70
   3  -3  -1  148.29    8.60
  -3   3   1  113.29    8.90
   3   3  -1  112.89    8.60
   3   3  -1  113.79    8.80
   2  -3  -1  172.28   10.40
  -2  -3   1  167.18   10.40
   2  -3  -1  167.58   10.30
   2  -3  -1  167.88   10.30
  -2  -3   1  171.78   10.30
  -2  -3   1  166.18   10.40
   2  -3  -1  173.38   10.30
   2  -3  -1  165.08   10.20
  -2  -3   1  167.68   10.30
  -2  -3   1  165.38   10.20
  -2  -3   1  169.98   10.50
   2  -3  -1  169.48   10.40
  -2   3   1  194.58   10.70
  -2   3   1  178.68   10.80
   2   3  -1  183.68   10.60
   2   3  -1  187.38   10.60
  -2   3   1  169.68   10.30
  -2   3   1  164.98   11.00
   2   3  -1  173.88   10.20
   2   3  -1  184.98   10.40
   1  -3  -1  119.09    7.10
   1  -3  -1  115.89    7.10
   1  -3  -1  114.79    6.90
  -1  -3   1  118.49    7.10
  -1  -3   1  116.49    6.90
   1  -3  -1  115.49    7.10
  -1  -3   1  119.79    7.10
  -1  -3   1  113.79    7.00
  -1  -3   1  119.79    7.20
   1  -3  -1  116.89    7.00
  -1   3   1  105.59    7.50
  -1   3   1  114.49    7.10
   1   3  -1  118.09    7.40
  -1   3   1  116.19    7.40
   1   3  -1  115.79    7.10
   1   3  -1  110.99    7.20
   1   3  -1  114.89    7.50
   0  -3  -1  129.49    8.00
   0  -3   1  124.39    7.80
   0  -3  -1  128.39    8.00
   0  -3  -1  129.49    7.90
   0  -3   1  130.99    7.90
   0  -3  -1  129.79    7.90
   0  -3  -1  126.09    7.80
   0  -3   1  127.39    7.90
   0  -3   1  131.19    7.80
   0  -3  -1  131.99    7.80
   0  -3   1  128.29    8.00
   0  -3   1  127.49    7.90
   0   3   1  137.79    8.40
   0   3   1  130.79    8.00
   0   3  -1  131.09    8.10
   0   3  -1  136.39    7.90
   0   3  -1  138.49    8.20
   0   3  -1  130.89    8.50
   0   3   1  126.79    8.10
   0   3   1  140.39    8.30
   1  -3   1  948.21   56.69
   1  -3   1  935.81   56.59
  -1  -3  -1  946.51   56.59
  -1  -3  -1  977.40   56.69
   1  -3   1  945.91   56.69
   1  -3   1  963.80   56.59
  -1  -3  -1  953.60   56.69
   1  -3   1  959.40   56.69
  -1  -3  -1  950.00   56.69
  -1  -3  -1  958.10   56.59
  -1  -3  -1  934.11   56.49
  -1   3  -1  961.90   56.99
  -1   3  -1 1043.70   56.79
   1   3   1 1010.20   56.89
   1   3   1 1014.50   56.69
   1   3   1 1099.69   56.89
   1   3   1  999.20   56.59
   2  -3   1  955.20   55.79
   2  -3   1  938.71   55.79
   2  -3   1  943.31   55.79
   2  -3   1  920.51   55.69
   2  -3   1  966.80   55.69
  -2  -3  -1  946.01   55.89
  -2  -3  -1  958.30   55.79
  -2  -3  -1  955.50   55.79
  -2  -3  -1  930.21   55.69
  -2  -3  -1  951.80   55.79
  -2  -3  -1  965.40   55.79
  -2  -3  -1  948.71   55.79
   2   3   1  937.21   55.69
  -2   3  -1  970.40   55.79
  -2   3  -1  951.90   56.19
   2   3   1  987.90   55.99
  -2   3  -1 1006.70   55.99
   2   3   1  971.40   55.89
  -2   3  -1 1007.20   55.99
   2   3   1 1021.60   55.99
   3  -3   1  153.68    8.60
   3  -3   1  154.38    8.80
  -3  -3  -1  152.38    8.50
   3  -3   1  150.78    8.70
   3  -3   1  148.09    8.50
  -3  -3  -1  146.19    8.40
   3  -3   1  154.78    8.70
  -3  -3  -1  149.29    8.70
   3  -3   1  157.08    8.60
   3  -3   1  145.89    9.10
   3   3   1  133.79    9.10
  -3   3  -1  132.99    9.00
   3   3   1  125.89    8.80
   3   3   1  124.89    8.70
  -3   3  -1  136.59    9.40
  -3   3  -1  130.19    8.90
  -3   3  -1  126.39    8.60
  -4  -3  -1 1257.77   74.99
   4  -3   1 1276.37   75.09
   4  -3   1 1240.08   75.19
   4  -3   1 1210.68   74.99
  -4  -3  -1 1306.37   75.19
  -4  -3  -1 1261.27   75.19
   4  -3   1 1252.37   74.99
   4  -3   1 1189.38   75.39
   4  -3   1 1279.77   75.09
  -4  -3  -1 1265.77   75.09
  -4  -3  -1 1291.87   75.19
  -4  -3  -1 1286.67   75.09
   4  -3   1 1272.27   75.19
  -4   3  -1 1367.16   75.29
   4   3   1 1336.07   75.19
  -4   3  -1 1332.57   75.19
  -4   3  -1 1383.86   75.39
   4   3   1 1423.56   75.39
   4   3   1 1333.87   75.19
   4   3   1 1350.36   75.19
   5  -3   1   38.60    2.70
   5  -3   1   36.60    4.20
   5  -3   1   38.60    2.60
  -5  -3  -1   40.80    3.40
  -5  -3  -1   37.80    3.10
   5  -3   1   44.30    3.30
   5  -3   1   42.80    3.60
  -5  -3  -1   41.40    3.30
  -5  -3  -1   40.60    2.60
  -5  -3  -1   39.20    3.20
   5  -3   1   42.70    3.10
   5  -3   1   44.80    3.10
  -5  -3  -1   36.80    3.40
   5   3   1   36.30    3.30
   5   3   1   34.70    3.40
   5   3   1   36.00    3.20
   5   3   1   36.90    4.00
  -5   3  -1   36.00    4.40
  -5   3  -1   33.40    3.40
  -5   3  -1   31.40    3.60
   5   3   1   38.80    3.50
  -6  -3  -1 1031.90   62.39
   6  -3   1 1075.29   62.69
  -6  -3  -1 1120.89   62.79
   6  -3   1 1086.39   62.59
   6  -3   1 1078.49   62.59
   6  -3   1 1065.89   62.69
  -6  -3  -1 1095.99   62.69
   6  -3   1 1009.80   62.39
   6  -3   1 1091.29   62.89
  -6  -3  -1 1104.69   62.69
  -6  -3  -1 1110.09   62.59
  -6   3  -1 1119.79   63.09
  -6   3  -1 1060.19   62.79
  -6   3  -1 1057.59   62.79
   6   3   1 1082.49   62.89
  -6   3  -1 1096.69   62.39
   6   3   1 1061.59   62.69
   6   3   1 1076.99   62.79
   6   3   1 1085.39   62.69
   6   3   1 1056.19   62.59
   7  -3   1   21.10    3.10
   7  -3   1   21.70    2.60
  -7  -3  -1   17.80    1.90
  -7  -3  -1   14.50    2.40
   7  -3   1   19.30    2.30
   7  -3   1   26.30    3.10
  -7  -3  -1   17.30    2.60
  -7  -3  -1   19.80    2.30
   7  -3   1   19.70    2.10
  -7  -3  -1   19.30    2.60
   7   3   1   30.40    3.30
  -7   3  -1   26.50    2.90
  -7   3  -1   25.70    3.30
   7   3   1   28.90    3.40
   7   3   1   28.40    3.30
   7   3   1   28.70    3.00
   8  -3   1  566.04   35.90
   8  -3   1  557.94   36.00
  -8  -3  -1  581.54   35.80
  -8  -3  -1  590.74   36.00
   8  -3   1  581.44   36.20
  -8  -3  -1  576.74   36.00
   8  -3   1  590.74   36.00
   8  -3   1  557.94   35.80
  -8  -3  -1  568.74   36.00
  -8  -3  -1  542.55   35.60
  -8   3  -1  666.63   36.20
  -8   3  -1  680.53   36.40
  -8   3  -1  639.64   35.70
   8   3   1  661.63   35.90
   8   3   1  662.13   36.30
   8   3   1  667.63   36.10
   8   3   1  636.94   35.80
  -8   3  -1  668.03   36.20
   8   3   1  661.63   36.10
  -9  -3  -1  210.38   13.60
   9  -3   1  215.28   13.60
  -9  -3  -1  211.48   13.60
  -9  -3  -1  214.58   13.20
   9  -3   1  209.68   13.40
   9  -3   1  220.78   13.70
   9  -3   1  215.88   13.10
   9  -3   1  222.38   13.70
  -9  -3  -1  217.98   13.10
  -9  -3  -1  213.98   13.50
  -9   3  -1  218.38   13.80
  -9   3  -1  218.18   13.70
   9   3   1  226.58   14.10
   9   3   1  214.28   13.10
   9   3   1  223.98   13.70
   9   3   1  226.68   13.20
   9   3   1  223.98   13.80
  -9   3  -1  227.38   13.90
  10  -3   1   68.19    5.60
 -10  -3  -1   72.39    5.00
  10  -3   1   67.99    5.90
  10  -3   1   70.29    4.90
  10  -3   1   69.09    5.90
 -10  -3  -1   68.39    5.80
 -10  -3  -1   58.79    5.90
  10  -3   1   76.09    6.20
 -10   3  -1   45.20    5.90
  10   3   1   46.30    5.70
  11  -3   1  384.76   24.80
  11  -3   1  382.16   24.70
 -11  -3  -1  381.26   24.70
 -11  -3  -1  383.66   24.80
  11  -3   1  373.06   24.20
 -11  -3  -1  381.16   24.30
  11  -3   1  363.96   24.60
  11  -3   1  389.46   24.90
 -11   3  -1  451.95   25.10
  11   3   1  450.65   25.20
 -11   3  -1  445.56   24.90
 -11   3  -1  444.66   25.00
  11   3   1  429.96   24.30
  11   3   1  461.55   25.30
  11   3   1  450.75   25.00
 -12  -3  -1   39.90    4.60
 -12  -3  -1   34.00    4.70
  12  -3   1   42.60    5.30
  12  -3   1   45.10    6.00
  12  -3   1   42.80    4.80
 -12  -3  -1   42.60    5.10
  12  -3   1   43.80    5.10
  12  -3   1   42.70    4.70
  12   3   1   48.30    4.50
 -12   3  -1   48.20    5.70
  12   3   1   60.19    6.10
 -12   3  -1   54.69    5.90
  12   3   1   51.59    6.60
 -12   3  -1   45.60    6.30
  12   3   1   55.69    6.90
  13  -3   1   30.80    4.50
  13  -3   1   35.30    4.30
 -13  -3  -1   24.90    4.80
 -13  -3  -1   23.00    4.40
 -13  -3  -1   28.40    3.50
  13  -3   1   27.70    4.50
  13  -3   1   31.80    5.00
  13   3   1   30.40    5.10
 -13   3  -1   30.40    4.40
 -13   3  -1   24.30    5.00
 -13   3  -1   29.90    4.50
  13   3   1   30.10    4.80
  13   3   1   34.00    4.90
  13   3   1   26.10    5.20
  14  -3   1   65.79    6.60
 -14  -3  -1   57.69    7.10
 -14  -3  -1   60.99    7.70
  14  -3   1   57.69    6.70
 -14  -3  -1   64.49    5.70
  14  -3   1   70.69    7.60
  14  -3   1   64.29    7.50
  14   3   1   67.49    7.70
 -14   3  -1   63.79    7.40
 -14   3  -1   60.89    8.00
  14   3   1   73.79    8.30
  14   3   1   67.79    7.90
 -14   3  -1   66.29    7.30
  15  -3   1  183.28   13.90
 -15  -3  -1  182.38   13.60
  15  -3   1  182.68   12.60
  15  -3   1  201.28   13.50
  15  -3   1  188.58   13.40
 -15  -3  -1  185.88   13.10
 -15   3  -1  184.98   13.10
  15   3   1  191.48   13.90
 -15   3  -1  178.18   13.30
 -15   3  -1  181.98   13.90
  15   3   1  179.08   13.80
  15   3   1  186.58   13.60
  16  -3   1   73.29    9.30
  16  -3   1   79.69    9.40
 -16  -3  -1   60.89    8.70
  16  -3   1   62.49    8.20
 -16  -3  -1   71.39    9.60
 -16   3  -1   97.29    9.30
 -16   3  -1  103.89    8.80
  16   3   1  102.69    9.90
 -16   3  -1  102.99    9.70
  16   3   1  112.99   10.00
  16   3   1  106.19   10.00
  17  -3   1  430.46   27.70
  17  -3   1  447.06   27.70
  17  -3   1  415.06   27.50
 -17  -3  -1  440.56   27.80
 -17  -3  -1  433.96   27.20
 -17   3  -1  446.06   28.10
  17   3   1  448.06   28.00
 -17   3  -1  449.36   27.30
 -17   3  -1  437.66   27.40
  17   3   1  445.66   27.80
  17   3   1  426.36   27.70
 -18  -3  -1  126.29   11.10
  18  -3   1  120.19   11.50
 -18  -3  -1  130.89   11.90
  18  -3   1  130.09   12.00
  18  -3   1  115.99   12.30
 -18   3  -1  111.79   10.60
 -18   3  -1  117.29   12.40
 -18   3  -1  118.29   11.30
  18   3   1  123.09   12.60
  18   3   1  118.39   11.80
  19  -3   1   15.30    6.10
  19  -3   1   12.60    6.70
 -19  -3  -1   14.90    6.60
  19  -3   1   11.40    6.70
 -19  -3  -1   13.20    5.90
 -19   3  -1   15.10    7.10
  19   3   1   15.00    6.30
  19   3   1   10.80    7.00
 -19   3  -1   12.00    5.90
  20  -3   1   -2.50    6.70
 -20  -3  -1   15.60    7.00
  20  -3   1    9.20    6.20
  20  -3   1    0.40    6.80
 -20  -3  -1    7.10    6.00
  20   3   1    1.20    6.30
 -20   3  -1    6.60    7.30
 -20   3  -1    0.50    6.00
  20   3   1   -1.10    7.00
  20   3   1    0.40    6.90
  21  -3   1   90.49   10.90
  21  -3   1   60.89    9.30
  21  -3   1   62.29    9.50
 -21  -3  -1   96.39   10.60
 -21  -3  -1   88.99   11.70
 -21   3  -1  100.99   12.50
  21   3   1   71.39    9.50
  21   3   1   78.19    9.30
 -21   3  -1   74.19    8.90
 -21  -4   1   32.00    7.40
 -21  -4   1   49.50    9.90
  21  -4  -1   13.70    7.90
  21  -4  -1   13.50    8.20
  21   4  -1   29.70    8.30
 -21   4   1   50.99    8.60
  21   4  -1   22.80    7.50
 -21   4   1   33.80    7.60
  20  -4  -1   87.69   12.90
  20  -4  -1   79.19   10.40
 -20  -4   1  108.79   11.70
  20  -4  -1  109.89   11.80
 -20  -4   1  124.79   12.50
  20   4  -1   99.59   13.10
 -20   4   1  136.59   13.20
 -20   4   1  120.29   12.50
 -19  -4   1   16.30    6.60
  19  -4  -1   12.90    6.20
  19  -4  -1   -3.60    6.60
 -19  -4   1    4.30    6.10
  19  -4  -1    5.60    6.80
  19   4  -1   -0.70    6.70
 -19   4   1    6.30    6.40
 -19   4   1   20.30    7.10
  18  -4  -1  152.88   14.20
  18  -4  -1  161.78   14.00
 -18  -4   1  158.48   13.00
 -18  -4   1  166.98   13.90
  18  -4  -1  157.78   13.30
 -18   4   1  162.18   12.80
 -18   4   1  174.38   14.60
  18   4  -1  156.28   14.60
  18   4  -1  161.98   13.50
 -18   4   1  163.98   13.80
  18   4  -1  154.28   13.90
  17  -4  -1  223.18   15.60
 -17  -4   1  230.28   16.10
  17  -4  -1  214.78   16.30
  17  -4  -1  215.28   16.00
 -17  -4   1  215.18   15.50
  17   4  -1  204.48   15.70
 -17   4   1  211.18   16.40
  17   4  -1  211.28   16.00
  17   4  -1  211.18   15.90
 -17   4   1  202.88   15.20
 -17   4   1  207.98   15.80
  16  -4  -1  198.38   14.30
  16  -4  -1  183.38   14.30
  16  -4  -1  208.18   14.00
 -16  -4   1  201.08   14.30
 -16  -4   1  185.88   13.80
 -16   4   1  173.18   13.60
  16   4  -1  179.28   14.20
  16   4  -1  184.98   14.30
  16   4  -1  176.58   14.20
 -16   4   1  188.68   14.50
 -16   4   1  181.88   14.20
  15  -4  -1   12.60    5.50
 -15  -4   1   18.00    5.10
  15  -4  -1   16.20    5.00
 -15  -4   1   24.20    5.50
  15  -4  -1   21.60    5.20
  15  -4  -1   24.70    4.60
 -15   4   1   20.20    5.80
  15   4  -1   22.70    5.60
  15   4  -1   16.70    5.30
 -15   4   1   18.20    5.20
 -15   4   1   18.60    5.00
  15   4  -1   19.60    5.50
 -14  -4   1   15.60    4.70
  14  -4  -1   19.10    4.80
  14  -4  -1   21.30    4.60
 -14  -4   1   18.90    5.00
  14  -4  -1   12.80    5.00
  14  -4  -1   23.10    4.40
  14   4  -1   15.80    4.50
 -14   4   1   12.80    4.70
  14   4  -1   15.90    5.10
 -14   4   1   11.20    5.20
 -14   4   1   16.80    4.60
  14   4  -1   16.40    5.20
  13  -4  -1   60.09    5.70
  13  -4  -1   47.90    5.70
 -13  -4   1   49.90    7.10
 -13  -4   1   56.39    5.80
  13  -4  -1   58.89    7.10
 -13  -4   1   46.70    5.90
  13  -4  -1   53.19    7.20
  13  -4  -1   57.69    6.70
  13   4  -1   57.99    7.20
  13   4  -1   59.09    7.70
  13   4  -1   68.49    7.10
 -13   4   1   65.59    7.50
 -13   4   1   58.49    7.60
 -13   4   1   61.89    7.10
 -12  -4   1  778.22   46.40
  12  -4  -1  772.52   45.90
  12  -4  -1  767.92   46.20
 -12  -4   1  786.82   46.00
  12  -4  -1  765.42   46.40
  12  -4  -1  762.02   46.20
 -12  -4   1  753.42   46.50
  12  -4  -1  778.12   46.40
  12   4  -1  808.12   46.40
  12   4  -1  811.92   46.60
  12   4  -1  802.62   46.50
 -12   4   1  784.82   46.50
 -12   4   1  797.52   46.70
 -12   4   1  798.82   46.60
 -11  -4   1  567.94   33.50
  11  -4  -1  558.04   33.90
 -11  -4   1  549.54   33.90
  11  -4  -1  544.05   33.70
 -11  -4   1  538.45   34.00
  11  -4  -1  565.54   33.80
  11  -4  -1  534.05   33.80
  11  -4  -1  552.84   33.50
 -11   4   1  592.74   34.10
 -11   4   1  595.84   34.20
  11   4  -1  562.24   33.40
  11   4  -1  604.94   34.00
  11   4  -1  590.94   34.10
  11   4  -1  577.74   34.00
 -11   4   1  586.44   34.20
 -10  -4   1  138.59   10.40
  10  -4  -1  142.79   10.10
  10  -4  -1  146.89   10.60
 -10  -4   1  149.69   10.00
  10  -4  -1  153.28    9.90
  10  -4  -1  148.49   10.50
 -10  -4   1  144.89   10.50
  10  -4  -1  163.88   10.40
 -10   4   1  149.88   10.90
  10   4  -1  165.18   10.50
  10   4  -1  155.28   10.70
  10   4  -1  160.08    9.80
 -10   4   1  157.68   10.70
  10   4  -1  158.08   10.60
 -10   4   1  164.38   11.10
  -9  -4   1  300.97   17.40
  -9  -4   1  310.67   17.80
  -9  -4   1  301.17   17.80
   9  -4  -1  310.37   17.90
   9  -4  -1  308.97   17.30
   9  -4  -1  320.57   17.70
   9  -4  -1  306.37   17.80
   9  -4  -1  307.47   17.50
  -9   4   1  276.57   18.10
   9   4  -1  258.37   17.10
   9   4  -1  274.57   17.80
   9   4  -1  267.47   17.30
   9   4  -1  277.77   17.70
  -9   4   1  274.17   17.90
   9   4  -1  268.17   17.90
  -9   4   1  268.87   17.90
  -9   4   1  261.47   17.90
  -8  -4   1   61.79    5.00
  -8  -4   1   58.39    5.60
   8  -4  -1   64.09    5.20
   8  -4  -1   66.59    5.50
  -8  -4   1   62.79    5.60
   8  -4  -1   66.29    5.10
   8  -4  -1   69.39    5.40
  -8  -4   1   63.19    5.60
   8   4  -1   64.59    5.60
  -8   4   1   65.59    6.30
   8   4  -1   67.99    5.50
  -8   4   1   66.19    6.60
   8   4  -1   63.19    5.20
   8   4  -1   62.49    6.00
   8   4  -1   63.19    4.70
  -8   4   1   62.09    6.00
  -8   4   1   62.89    6.30
   7  -4  -1  455.05   27.20
   7  -4  -1  452.95   27.10
   7  -4  -1  454.15   27.10
  -7  -4   1  462.85   27.30
  -7  -4   1  467.15   27.30
  -7  -4   1  458.95   26.80
   7  -4  -1  457.15   27.30
   7  -4  -1  454.45   26.80
   7  -4  -1  424.16   26.70
  -7  -4   1  476.75   27.30
  -7  -4   1  477.45   27.10
   7   4  -1  481.95   27.50
  -7   4   1  462.65   27.60
  -7   4   1  462.25   27.50
  -7   4   1  448.66   27.50
   7   4  -1  434.86   26.90
  -7   4   1  472.85   27.90
   7   4  -1  456.15   27.30
   7   4  -1  466.55   27.10
   7   4  -1  469.65   27.20
  -6  -4   1  567.54   34.40
   6  -4  -1  577.74   34.60
  -6  -4   1  575.14   34.80
   6  -4  -1  579.84   34.70
  -6  -4   1  593.44   34.80
   6  -4  -1  572.94   34.50
   6  -4  -1  573.74   34.80
   6  -4  -1  558.34   34.40
  -6  -4   1  590.74   34.60
  -6  -4   1  583.14   34.70
  -6  -4   1  573.34   34.80
   6  -4  -1  577.04   34.60
   6   4  -1  610.84   34.80
  -6   4   1  613.94   35.10
   6   4  -1  626.04   35.10
   6   4  -1  594.84   34.80
  -6   4   1  609.44   35.00
  -6   4   1  639.34   35.40
   6   4  -1  600.94   34.60
  -6   4   1  624.74   35.10
  -5  -4   1  821.42   46.30
   5  -4  -1  786.52   45.90
   5  -4  -1  782.62   46.10
  -5  -4   1  805.22   45.90
  -5  -4   1  821.62   46.20
   5  -4  -1  816.72   46.10
  -5  -4   1  814.72   46.10
  -5  -4   1  815.92   46.10
  -5  -4   1  778.92   46.20
   5  -4  -1  807.52   46.20
   5  -4  -1  798.92   46.10
   5  -4  -1  793.12   46.00
  -5   4   1  790.52   46.70
  -5   4   1  796.92   46.50
   5   4  -1  766.72   46.20
   5   4  -1  789.42   46.40
  -5   4   1  750.02   46.30
  -5   4   1  779.22   46.50
   5   4  -1  750.82   46.20
   5   4  -1  748.03   46.10
   4  -4  -1  878.11   51.49
  -4  -4   1  931.81   51.59
  -4  -4   1  913.91   51.59
   4  -4  -1  913.01   51.49
  -4  -4   1  764.12   51.39
  -4  -4   1  919.41   51.49
  -4  -4   1  898.91   51.49
   4  -4  -1  879.81   51.49
  -4  -4   1  892.41   51.29
   4  -4  -1  888.41   51.29
   4  -4  -1  900.61   51.59
   4  -4  -1  891.41   51.39
  -4   4   1  891.21   51.89
  -4   4   1  892.61   52.09
  -4   4   1  890.51   51.89
   4   4  -1  884.01   51.59
  -4   4   1  804.12   51.59
   4   4  -1  857.31   51.59
   4   4  -1  917.41   51.79
  -3  -4   1   81.29    5.30
   3  -4  -1   79.39    5.30
   3  -4  -1   78.79    5.30
   3  -4  -1   80.49    5.20
   3  -4  -1   77.79    5.00
  -3  -4   1   76.39    4.90
  -3  -4   1   82.19    5.30
  -3  -4   1   85.09    5.40
  -3  -4   1   84.19    5.60
   3  -4  -1   81.19    5.20
   3  -4  -1   80.69    5.50
   3   4  -1   74.39    5.40
   3   4  -1   72.59    5.70
   3   4  -1   67.89    4.70
  -3   4   1   71.49    6.30
  -3   4   1   69.69    5.10
  -3   4   1   75.39    6.10
  -3   4   1   71.69    6.50
   3   4  -1   76.09    5.90
   2  -4  -1  152.88    9.20
  -2  -4   1  142.79    9.10
   2  -4  -1  145.89    9.40
  -2  -4   1  146.19    9.40
   2  -4  -1  149.59    9.40
  -2  -4   1  152.88    9.30
   2  -4  -1  150.08    9.40
  -2  -4   1  144.89    9.50
  -2  -4   1  143.89    9.30
   2  -4  -1  145.29    9.00
  -2  -4   1  150.38    9.40
  -2   4   1  182.98   10.30
  -2   4   1  188.98   10.10
   1  -4  -1  159.78    9.90
   1  -4  -1  158.88    9.60
   1  -4  -1  161.08    9.90
  -1  -4   1  153.88    9.80
   1  -4  -1  159.68    9.70
   1  -4  -1  156.68    9.90
  -1  -4   1  152.68   10.00
   1  -4  -1  160.88    9.70
  -1  -4   1  158.08    9.90
  -1  -4   1  157.18    9.90
  -1  -4   1  151.48    9.60
  -1  -4   1  161.18    9.90
  -1   4   1  202.28   10.80
  -1   4   1  182.78   10.40
   0  -4  -1  224.98   13.20
   0  -4   1  238.28   13.30
   0  -4  -1  223.58   13.10
   0  -4  -1  229.68   13.30
   0  -4   1  229.68   13.30
   0  -4  -1  229.78   13.00
   0  -4   1  230.18   13.20
   0  -4  -1  227.48   13.10
   0  -4   1  232.28   13.20
   0  -4  -1  229.18   13.30
   0  -4   1  236.18   13.10
   0  -4   1  227.58   13.20
   0   4   1  206.38   13.60
   0   4  -1  210.28   13.70
   0   4   1  204.38   13.30
   0   4   1  207.38   13.40
   0   4   1  197.78   13.80
   0   4  -1  203.88   13.90
   0   4  -1  203.08   13.20
  -1  -4  -1  670.83   37.70
   1  -4   1  671.83   37.60
   1  -4   1  668.53   37.70
  -1  -4  -1  663.33   37.80
  -1  -4  -1  655.13   37.50
  -1  -4  -1  660.13   37.60
   1  -4   1  649.34   37.60
   1  -4   1  664.43   37.70
   1  -4   1  657.23   37.70
  -1  -4  -1  663.63   37.70
   1  -4   1  566.44   37.60
  -1  -4  -1  652.83   37.60
   1   4   1  635.74   37.60
  -1   4  -1  668.73   38.00
   1   4   1  649.74   38.00
  -1   4  -1  632.74   37.90
   1   4   1  635.44   37.70
  -1   4  -1  624.14   37.70
  -1   4  -1  578.04   38.10
   2  -4   1  448.86   27.00
  -2  -4  -1  451.05   27.00
  -2  -4  -1  443.36   27.00
   2  -4   1  454.45   26.90
  -2  -4  -1  432.86   26.80
   2  -4   1  452.65   27.00
  -2  -4  -1  447.26   27.00
  -2  -4  -1  447.06   27.10
   2  -4   1  442.06   26.90
   2  -4   1  440.06   27.00
  -2  -4  -1  440.96   27.00
  -2   4  -1  512.05   27.40
   2   4   1  494.35   27.10
  -2   4  -1  469.15   27.70
   2   4   1  482.75   27.30
  -2   4  -1  483.75   27.30
   2   4   1  458.75   26.80
   2   4   1  499.65   27.40
  -3  -4  -1   93.99    5.60
  -3  -4  -1   92.59    5.80
  -3  -4  -1   91.49    5.10
   3  -4   1   87.79    5.50
   3  -4   1   86.19    5.70
   3  -4   1   87.39    5.30
   3  -4   1   92.49    5.50
  -3  -4  -1   92.69    5.60
   3  -4   1   85.89    5.30
  -3   4  -1   65.99    6.20
   3   4   1   65.89    6.20
  -3   4  -1   71.99    5.50
   3   4   1   67.39    5.90
  -3   4  -1   64.89    6.10
  -3   4  -1   61.79    6.80
   4  -4   1  467.45   28.40
   4  -4   1  454.95   28.30
  -4  -4  -1  476.05   28.50
  -4  -4  -1  471.85   28.40
   4  -4   1  470.65   28.30
  -4  -4  -1  473.55   28.30
  -4  -4  -1  466.55   28.40
   4  -4   1  464.25   28.20
  -4  -4  -1  462.75   28.30
   4  -4   1  468.85   28.40
  -4  -4  -1  456.95   28.10
   4  -4   1  449.16   28.20
   4  -4   1  465.75   28.50
  -4   4  -1  525.95   28.70
  -4   4  -1  506.75   29.10
   4   4   1  524.25   28.50
  -4   4  -1  515.75   28.50
   4   4   1  507.85   28.50
   4   4   1  524.75   28.80
  -4   4  -1  527.75   28.90
  -5  -4  -1    5.30    2.10
  -5  -4  -1    5.20    1.90
   5  -4   1    8.30    1.40
   5  -4   1    7.40    2.20
  -5  -4  -1    9.60    1.90
   5  -4   1    7.30    1.90
   5  -4   1    6.50    1.90
  -5  -4  -1    8.30    1.20
   5  -4   1    6.60    1.70
  -5  -4  -1    8.70    2.10
  -5  -4  -1    7.00    2.20
   5  -4   1    5.60    1.50
   5  -4   1    6.70    3.10
   5   4   1   10.10    2.10
   5   4   1    9.70    2.10
   5   4   1    7.70    2.00
  -5   4  -1   11.70    2.90
   5   4   1    8.20    3.00
  -5   4  -1    8.40    2.20
  -5   4  -1    7.70    2.60
  -5   4  -1   10.00    3.30
   6  -4   1   46.40    4.40
  -6  -4  -1   40.20    2.70
   6  -4   1   38.30    2.70
   6  -4   1   41.00    3.40
  -6  -4  -1   39.90    3.70
   6  -4   1   42.70    4.00
  -6  -4  -1   42.70    3.70
  -6  -4  -1   39.90    3.70
  -6  -4  -1   38.40    4.00
   6  -4   1   48.40    3.90
   6  -4   1   38.30    3.00
   6  -4   1   40.10    3.60
  -6  -4  -1   37.00    4.10
   6   4   1   27.20    4.00
  -6   4  -1   23.90    4.20
   6   4   1   30.00    3.40
   6   4   1   27.20    3.70
   6   4   1   28.80    3.90
  -6   4  -1   24.70    4.00
   6   4   1   29.10    3.60
  -6   4  -1   31.00    3.70
  -6   4  -1   28.80    3.90
  -7  -4  -1   56.89    5.00
  -7  -4  -1   52.89    5.00
   7  -4   1   63.29    5.20
   7  -4   1   55.99    4.50
  -7  -4  -1   60.89    3.70
  -7  -4  -1   56.99    4.80
   7  -4   1   64.59    5.00
  -7  -4  -1   56.39    4.50
   7  -4   1   56.49    3.90
   7  -4   1   59.49    4.50
   7  -4   1   63.59    6.00
  -7   4  -1   48.00    5.30
  -7   4  -1   50.39    6.20
   7   4   1   53.59    4.90
   7   4   1   50.69    4.40
   7   4   1   51.39    4.90
   7   4   1   54.79    5.10
   7   4   1   59.39    5.80
  -7   4  -1   51.29    5.60
  -7   4  -1   49.80    5.10
  -8  -4  -1  718.23   43.60
   8  -4   1  707.83   43.80
  -8  -4  -1  737.93   43.60
   8  -4   1  726.33   43.60
   8  -4   1  708.43   43.40
   8  -4   1  715.93   43.70
  -8  -4  -1  734.73   43.40
  -8  -4  -1  713.13   43.60
   8  -4   1  722.43   43.40
   8   4   1  751.42   43.90
   8   4   1  767.12   43.70
   8   4   1  770.22   43.50
   8   4   1  740.23   43.40
  -8   4  -1  769.22   43.90
  -8   4  -1  795.42   44.20
   8   4   1  796.82   43.70
  -8   4  -1  764.02   43.80
   9  -4   1  266.57   15.60
   9  -4   1  257.17   15.00
   9  -4   1  261.37   14.90
  -9  -4  -1  263.67   15.30
  -9  -4  -1  257.67   15.30
  -9  -4  -1  265.17   15.00
   9  -4   1  266.67   15.20
  -9  -4  -1  262.87   15.30
   9  -4   1  255.37   15.30
   9   4   1  222.68   14.70
   9   4   1  228.08   15.30
   9   4   1  223.48   15.30
  -9   4  -1  222.58   15.50
   9   4   1  220.38   15.70
   9   4   1  223.08   14.90
  -9   4  -1  233.78   15.80
  -9   4  -1  227.18   15.40
  10  -4   1  509.55   28.80
 -10  -4  -1  519.25   28.60
  10  -4   1  516.25   28.40
  10  -4   1  529.95   28.70
  10  -4   1  492.65   28.60
 -10  -4  -1  508.85   28.60
 -10  -4  -1  500.75   28.70
 -10  -4  -1  521.55   28.30
  10  -4   1  503.25   28.20
 -10   4  -1  435.66   28.70
 -10   4  -1  458.75   29.00
  10   4   1  434.76   28.90
  10   4   1  422.66   28.20
  10   4   1  454.65   28.70
  10   4   1  442.46   28.70
 -10   4  -1  439.66   28.80
  10   4   1  433.36   28.20
  11  -4   1  192.08   12.80
  11  -4   1  203.48   13.60
  11  -4   1  211.58   13.50
  11  -4   1  193.58   13.10
  11  -4   1  205.78   13.60
 -11  -4  -1  202.88   13.60
 -11  -4  -1  197.28   12.90
 -11  -4  -1  181.28   13.50
  11   4   1  218.28   13.80
 -11   4  -1  213.58   13.90
  11   4   1  217.58   13.70
 -11   4  -1  218.58   13.80
 -11   4  -1  224.08   14.10
  11   4   1  218.58   14.10
  11   4   1  213.88   12.90
  12  -4   1  349.57   20.90
 -12  -4  -1  335.87   21.10
  12  -4   1  354.36   21.00
 -12  -4  -1  350.06   20.40
  12  -4   1  343.67   20.40
 -12  -4  -1  343.07   20.90
  12  -4   1  349.67   21.00
  12  -4   1  352.56   20.70
 -12   4  -1  336.37   21.20
 -12   4  -1  321.17   21.30
 -12   4  -1  321.47   21.20
  12   4   1  323.27   21.20
  12   4   1  333.87   21.40
  12   4   1  329.57   21.00
  12   4   1  314.07   20.30
  13  -4   1   70.79    7.50
  13  -4   1   82.19    7.60
 -13  -4  -1   56.19    7.50
 -13  -4  -1   61.59    6.00
 -13  -4  -1   58.59    7.10
  13  -4   1   66.79    7.10
  13  -4   1   62.69    6.70
 -13   4  -1   57.19    7.30
 -13   4  -1   61.89    6.40
  13   4   1   61.99    8.00
  13   4   1   66.69    8.30
 -13   4  -1   51.59    7.70
  13   4   1   67.09    7.40
 -14  -4  -1    6.00    4.40
  14  -4   1    7.30    4.50
 -14  -4  -1    3.00    3.30
 -14  -4  -1    3.30    4.50
  14  -4   1    6.00    4.00
  14  -4   1    4.10    4.90
  14  -4   1    8.90    4.40
  14   4   1   10.70    4.90
  14   4   1   12.40    4.70
 -14   4  -1    2.40    4.40
  14   4   1   11.50    5.30
 -14   4  -1    6.10    4.90
 -14   4  -1    8.20    4.50
  15  -4   1  106.09    9.30
  15  -4   1  107.89    9.20
 -15  -4  -1  101.59    9.90
 -15  -4  -1   98.29    9.30
  15  -4   1  104.29   10.00
  15  -4   1   92.09   10.50
 -15  -4  -1  103.89    8.10
  15   4   1  112.59   10.40
 -15   4  -1  109.69   10.50
 -15   4  -1   99.89   10.00
 -15   4  -1  111.79    9.80
  15   4   1  105.39   10.40
  15   4   1  111.69   10.00
  16  -4   1   30.50    5.30
 -16  -4  -1   28.00    5.80
 -16  -4  -1   29.00    6.10
  16  -4   1   17.30    6.10
  16  -4   1   31.40    6.00
  16  -4   1   27.60    5.50
 -16   4  -1   37.80    6.70
  16   4   1   30.90    8.40
  16   4   1   34.70    6.20
 -16   4  -1   31.20    5.80
  16   4   1   39.30    6.80
 -16   4  -1   37.60    5.90
  17  -4   1  221.38   15.70
  17  -4   1  220.28   15.00
  17  -4   1  195.98   15.70
 -17  -4  -1  218.88   15.70
 -17  -4  -1  208.28   14.90
 -17   4  -1  203.28   15.90
  17   4   1  200.38   15.70
  17   4   1  197.88   15.80
 -17   4  -1  211.08   15.20
 -17   4  -1  195.58   15.20
  18  -4   1   54.59    8.30
  18  -4   1   68.59    8.20
 -18  -4  -1   78.49   10.10
 -18  -4  -1   68.69    7.80
  18  -4   1   60.19    7.50
 -18   4  -1   71.09   10.50
 -18   4  -1   51.89    7.60
 -18   4  -1   61.39    7.40
  18   4   1   54.49    8.10
  18   4   1   72.69    8.30
  19  -4   1    5.80    7.10
  19  -4   1   14.00    7.10
 -19  -4  -1   24.20    6.60
 -19  -4  -1   31.50    7.10
 -19   4  -1   21.70    6.80
 -19   4  -1   19.80    6.90
  19   4   1   17.30    7.20
 -19   4  -1   32.00    7.60
  19   4   1   18.20    7.00
 -20  -4  -1   37.10    7.50
  20  -4   1    9.30    7.50
 -20  -4  -1   18.30    6.70
  20  -4   1    7.10    7.40
 -20   4  -1   30.60    8.00
  20   4   1    5.30    7.40
 -20   4  -1   14.70    6.90
  20   4   1   15.10    9.40
  20  -5  -1  -13.60    7.00
  20  -5  -1    2.80    7.50
 -20  -5   1   12.60    6.80
  20   5  -1    7.80    7.50
 -20   5   1   10.20    6.90
 -20   5   1   23.70    8.20
  19  -5  -1   -9.60    6.90
  19  -5  -1   -2.60    6.90
 -19  -5   1   -2.10    6.40
 -19   5   1   -2.20    5.70
  19   5  -1   -3.30    6.60
 -19   5   1    2.50    6.60
  18  -5  -1   23.00    7.20
  18  -5  -1   30.60    7.20
 -18  -5   1   33.90    7.00
 -18   5   1   44.10    7.40
  18   5  -1   32.30    7.30
 -18   5   1   28.80    6.30
 -18   5   1   23.00    7.00
  18   5  -1   21.70    7.00
  17  -5  -1   11.20    5.30
  17  -5  -1   10.30    6.10
  17  -5  -1    1.30    6.30
 -17  -5   1   10.00    6.10
 -17   5   1   16.50    6.20
 -17   5   1   14.70    6.30
  17   5  -1   13.80    6.30
 -17   5   1   29.30    6.80
  17   5  -1   19.70    6.50
 -17   5   1   12.70    5.70
  16  -5  -1  164.38   13.50
  16  -5  -1  175.88   13.40
  16  -5  -1  179.58   12.80
 -16  -5   1  172.08   13.10
  16   5  -1  159.18   13.60
  16   5  -1  162.88   13.60
 -16   5   1  177.08   13.20
 -16   5   1  174.58   13.80
 -16   5   1  158.18   13.80
 -16   5   1  168.08   13.30
  16   5  -1  156.58   13.50
 -15  -5   1  170.88   13.40
  15  -5  -1  170.18   13.50
  15  -5  -1  172.98   13.50
  15  -5  -1  175.88   12.90
  15   5  -1  176.58   13.80
 -15   5   1  189.08   14.00
  15   5  -1  169.18   13.90
 -15   5   1  179.38   13.60
 -15   5   1  172.08   13.60
 -15   5   1  183.48   13.50
  15   5  -1  176.78   13.50
 -14  -5   1   57.39    6.70
  14  -5  -1   61.29    7.30
  14  -5  -1   61.99    7.90
 -14  -5   1   45.20    6.60
  14  -5  -1   60.49    7.00
  14   5  -1   60.39    7.20
  14   5  -1   58.59    8.20
  14   5  -1   60.29    8.50
 -14   5   1   69.69    8.70
 -14   5   1   60.39    7.10
 -14   5   1   61.99    7.10
 -14   5   1   71.69    8.50
  13  -5  -1   18.90    5.00
  13  -5  -1   13.50    4.60
  13  -5  -1   11.00    3.90
  13  -5  -1    8.20    3.50
 -13  -5   1    4.70    4.70
 -13  -5   1    8.20    3.70
 -13   5   1    6.10    4.90
 -13   5   1   10.30    5.00
  13   5  -1   10.40    5.00
  13   5  -1   15.20    4.60
 -13   5   1   14.50    4.90
 -13   5   1   12.70    5.00
  13   5  -1    9.20    4.80
  12  -5  -1   22.10    3.70
 -12  -5   1   17.30    3.80
  12  -5  -1   22.90    4.60
  12  -5  -1   32.00    4.70
 -12  -5   1   19.90    4.80
  12  -5  -1   22.50    4.00
  12   5  -1   19.30    5.20
 -12   5   1   20.90    5.10
  12   5  -1   17.90    4.50
 -12   5   1   24.90    5.00
 -12   5   1   23.70    5.20
 -12   5   1   14.70    4.90
  12   5  -1   19.20    4.70
 -11  -5   1   62.79    7.20
  11  -5  -1   67.39    6.00
  11  -5  -1   69.79    6.30
 -11  -5   1   60.59    6.20
  11  -5  -1   71.19    6.80
  11  -5  -1   76.39    7.30
 -11   5   1   55.49    6.60
 -11   5   1   57.49    7.50
  11   5  -1   64.89    7.40
  11   5  -1   59.29    7.30
  11   5  -1   60.29    5.80
 -11   5   1   68.79    7.60
  11   5  -1   68.79    7.00
 -11   5   1   63.59    7.70
  10  -5  -1  529.25   33.20
 -10  -5   1  554.04   32.90
  10  -5  -1  528.55   32.80
  10  -5  -1  531.45   32.90
 -10  -5   1  546.85   33.20
  10  -5  -1  552.54   33.20
  10   5  -1  551.84   33.40
 -10   5   1  580.14   33.60
 -10   5   1  594.44   33.90
  10   5  -1  568.34   33.40
 -10   5   1  549.15   33.60
  10   5  -1  577.84   33.30
  10   5  -1  550.74   32.80
 -10   5   1  571.44   33.60
   9  -5  -1  602.04   34.60
   9  -5  -1  592.84   34.30
  -9  -5   1  594.64   34.60
  -9  -5   1  615.54   34.40
   9  -5  -1  585.64   34.60
   9  -5  -1  584.44   34.30
  -9   5   1  568.84   34.90
  -9   5   1  594.44   35.20
   9   5  -1  588.44   34.60
  -9   5   1  525.15   34.90
  -9   5   1  601.14   35.10
   9   5  -1  550.74   34.30
   9   5  -1  576.34   34.60
   9   5  -1  561.74   34.80
  -8  -5   1  184.18   10.70
  -8  -5   1  183.78   11.20
   8  -5  -1  186.38   11.20
   8  -5  -1  186.08   10.60
   8  -5  -1  189.58   11.00
   8  -5  -1  180.38   10.60
  -8   5   1  144.89   11.60
   8   5  -1  149.39   11.60
   8   5  -1  152.28   11.00
   8   5  -1  150.58   10.70
  -8   5   1  149.79   11.50
  -8   5   1  155.88   11.80
   8   5  -1  152.88   11.10
   8   5  -1  143.39   10.30
  -8   5   1  156.58   12.00
  -7  -5   1    1.00    3.10
   7  -5  -1    5.80    2.90
  -7  -5   1    0.70    2.40
   7  -5  -1    6.20    2.30
  -7  -5   1    3.20    2.70
  -7  -5   1    7.30    1.70
  -7  -5   1    4.90    2.70
   7  -5  -1    6.00    2.50
   7  -5  -1    6.50    2.60
   7   5  -1    4.30    2.70
   7   5  -1    5.80    2.20
  -7   5   1    7.10    3.70
  -7   5   1    2.20    3.70
  -7   5   1    1.90    4.00
   7   5  -1    2.60    3.60
   7   5  -1    4.60    2.60
  -6  -5   1  109.09    6.50
   6  -5  -1  110.29    7.10
  -6  -5   1  102.29    7.60
   6  -5  -1  106.39    6.90
  -6  -5   1  106.39    7.60
  -6  -5   1  113.79    7.40
   6  -5  -1  109.99    7.00
   6  -5  -1  105.89    6.60
   6  -5  -1  113.19    7.20
  -6  -5   1  109.39    7.30
   6  -5  -1  110.29    7.50
   6   5  -1   89.99    7.10
  -6   5   1   90.29    8.40
   6   5  -1   91.49    7.50
  -6   5   1   86.09    8.70
   6   5  -1   97.89    7.40
  -6   5   1   88.39    8.50
   6   5  -1   90.49    8.10
  -5  -5   1  209.68   13.10
  -5  -5   1  215.78   13.50
   5  -5  -1  210.78   13.40
  -5  -5   1  210.68   13.80
   5  -5  -1  215.68   13.50
   5  -5  -1  207.08   13.60
   5  -5  -1  210.88   13.40
  -5  -5   1  211.68   13.60
   5  -5  -1  203.28   13.20
  -5  -5   1  215.28   13.80
   5  -5  -1  215.78   13.80
  -5   5   1  237.68   14.80
   5   5  -1  252.27   14.30
  -5   5   1  241.38   14.50
   5   5  -1  233.78   13.70
  -5   5   1  241.28   14.60
   5   5  -1  248.68   13.70
   4  -5  -1  245.68   15.70
  -4  -5   1  259.87   15.80
   4  -5  -1  259.17   15.70
  -4  -5   1  249.88   15.40
  -4  -5   1  259.57   16.00
   4  -5  -1  259.87   15.60
   4  -5  -1  254.47   15.50
   4  -5  -1  259.37   15.80
  -4  -5   1  260.37   15.70
  -4  -5   1  262.67   15.90
  -4   5   1  253.77   16.60
  -4   5   1  273.47   16.90
  -4   5   1  266.47   16.40
   4   5  -1  277.17   16.40
   4   5  -1  266.47   15.90
   4   5  -1  269.37   16.00
  -3  -5   1   15.80    2.80
  -3  -5   1   18.20    2.10
  -3  -5   1   20.70    2.90
   3  -5  -1   19.40    2.60
  -3  -5   1   18.00    2.50
   3  -5  -1   20.70    2.50
   3  -5  -1   18.40    2.70
  -3  -5   1   20.30    2.70
   3  -5  -1   21.50    2.40
   3  -5  -1   20.20    2.30
   3   5  -1   26.20    3.30
  -3   5   1   24.50    2.90
  -3   5   1   27.50    4.00
  -3   5   1   26.50    3.80
   3   5  -1   23.10    3.50
  -3   5   1   22.50    4.10
   3   5  -1   28.30    3.50
  -2  -5   1  199.38   11.40
   2  -5  -1  198.98   11.50
  -2  -5   1  204.08   11.60
  -2  -5   1  195.68   11.70
   2  -5  -1  195.78   11.30
  -2  -5   1  195.38   11.20
   2  -5  -1  201.98   11.30
   2  -5  -1  198.58   11.60
   2  -5  -1  199.58   11.60
  -2  -5   1  193.68   11.60
  -2  -5   1  207.88   11.60
   2   5  -1  166.68   11.50
   2   5  -1  172.28   12.10
   2   5  -1  170.18   12.20
   2   5  -1  156.68   11.20
  -2   5   1  163.68   11.60
  -2   5   1  170.18   12.20
  -2   5   1  152.48   12.50
  -1  -5   1  116.69    8.10
   1  -5  -1  125.19    7.70
   1  -5  -1  125.49    7.80
  -1  -5   1  122.09    8.10
  -1  -5   1  122.89    8.10
   1  -5  -1  124.09    8.10
  -1  -5   1  117.89    7.90
   1  -5  -1  119.19    8.10
   1  -5  -1  124.09    8.10
  -1  -5   1  115.49    8.20
   1  -5  -1  125.59    7.80
  -1  -5   1  122.09    7.70
   1   5  -1  132.39    8.00
  -1   5   1  131.19    8.90
   1   5  -1  122.89    8.90
   1   5  -1  129.39    8.10
  -1   5   1  127.79    8.20
  -1   5   1  118.49    8.50
  -1   5   1  126.69    9.20
   1   5  -1  131.09    9.00
   0  -5  -1  424.66   26.00
   0  -5   1  399.76   26.00
   0  -5  -1  428.66   25.90
   0  -5   1  433.66   26.10
   0  -5   1  427.76   26.10
   0  -5   1  436.16   25.80
   0  -5   1  426.36   25.90
   0  -5  -1  437.36   25.80
   0  -5   1  434.06   26.00
   0  -5  -1  441.06   26.10
   0  -5  -1  426.56   25.90
   0  -5  -1  430.76   26.10
   0   5   1  451.05   26.10
   0   5  -1  482.55   26.50
   0   5   1  457.05   26.70
   0   5  -1  464.55   26.80
   0   5  -1  461.45   26.10
   0   5   1  475.45   26.60
   0   5  -1  444.86   26.30
   0   5   1  456.05   26.10
   1  -5   1  919.21   54.59
  -1  -5  -1  953.50   54.69
  -1  -5  -1  954.60   54.69
  -1  -5  -1  933.21   54.79
  -1  -5  -1  931.11   54.59
   1  -5   1  917.41   54.59
   1  -5   1  938.41   54.49
  -1  -5  -1  943.91   54.49
   1  -5   1  918.51   54.69
  -1  -5  -1  927.71   54.59
   1  -5   1  941.01   54.69
  -1   5  -1  858.71   54.99
   1   5   1  910.81   54.59
   1   5   1  981.40   55.09
   1   5   1  966.70   54.79
   1   5   1  949.51   55.09
  -1   5  -1  947.01   54.69
  -1   5  -1  925.71   55.29
  -1   5  -1 1006.80   55.09
  -2  -5  -1   77.39    5.10
  -2  -5  -1   77.29    5.90
   2  -5   1   80.59    5.30
   2  -5   1   77.89    5.60
  -2  -5  -1   74.49    5.60
  -2  -5  -1   80.29    5.70
  -2  -5  -1   76.99    5.60
  -2  -5  -1   72.69    5.70
   2  -5   1   75.19    5.70
   2  -5   1   78.09    5.40
   2  -5   1   75.79    5.70
   2   5   1   79.69    6.60
  -2   5  -1   83.09    6.80
   2   5   1   77.19    5.10
   2   5   1   84.39    6.60
  -2   5  -1   76.29    5.70
   2   5   1   83.19    5.90
  -2   5  -1   75.09    6.70
  -2   5  -1   72.49    7.30
   3  -5   1  110.89    7.10
  -3  -5  -1  112.29    7.20
  -3  -5  -1  108.99    7.10
  -3  -5  -1   98.99    6.50
   3  -5   1  104.09    6.80
  -3  -5  -1  111.19    7.00
  -3  -5  -1  105.79    7.10
  -3  -5  -1  104.39    7.40
   3  -5   1  111.49    7.30
   3  -5   1  116.19    7.20
   3  -5   1  108.09    6.80
  -3   5  -1   93.19    8.80
   3   5   1   95.79    7.30
   3   5   1   92.99    8.00
  -3   5  -1   96.99    8.00
  -3   5  -1   97.19    8.10
   3   5   1  107.69    7.70
   4  -5   1  388.76   22.20
   4  -5   1  376.06   22.10
   4  -5   1  378.96   22.20
  -4  -5  -1  390.16   22.50
   4  -5   1  382.06   22.40
  -4  -5  -1  381.86   22.30
  -4  -5  -1  383.96   22.40
  -4  -5  -1  383.06   22.30
  -4  -5  -1  373.36   22.00
   4  -5   1  372.36   22.30
  -4   5  -1  363.46   22.90
  -4   5  -1  366.26   23.30
   4   5   1  361.06   22.40
   4   5   1  354.76   22.50
   4   5   1  377.46   22.90
  -4   5  -1  370.66   22.90
  -5  -5  -1  250.87   14.80
  -5  -5  -1  247.28   14.60
  -5  -5  -1  251.57   14.50
  -5  -5  -1  252.07   14.60
   5  -5   1  247.38   14.50
   5  -5   1  238.08   14.50
   5  -5   1  231.48   14.20
  -5  -5  -1  236.98   14.10
   5  -5   1  260.37   14.40
   5  -5   1  238.78   14.40
  -5   5  -1  236.18   15.80
  -5   5  -1  225.38   15.20
   5   5   1  222.78   14.70
  -5   5  -1  216.58   15.30
   5   5   1  216.88   14.60
   5   5   1  228.68   15.30
  -6  -5  -1  601.44   33.80
   6  -5   1  579.14   33.50
  -6  -5  -1  601.84   33.60
  -6  -5  -1  605.24   33.70
   6  -5   1  599.94   33.50
   6  -5   1  576.84   33.70
   6  -5   1  586.84   33.50
  -6  -5  -1  593.54   33.30
  -6  -5  -1  595.54   33.80
   6  -5   1  597.54   33.80
   6  -5   1  584.94   33.60
   6   5   1  546.55   34.10
   6   5   1  531.05   33.70
   6   5   1  512.95   33.60
  -6   5  -1  513.65   34.10
  -6   5  -1  559.24   34.50
   6   5   1  538.65   33.70
  -6   5  -1  548.55   34.10
   7  -5   1  185.18   12.30
   7  -5   1  185.88   11.80
   7  -5   1  184.38   12.00
  -7  -5  -1  180.08   12.10
   7  -5   1  184.58   12.20
   7  -5   1  182.08   11.80
  -7  -5  -1  193.08   12.30
  -7  -5  -1  186.08   12.40
  -7  -5  -1  181.08   12.20
   7   5   1  209.08   12.40
   7   5   1  193.68   12.30
  -7   5  -1  205.28   13.60
   7   5   1  203.58   13.10
  -7   5  -1  205.28   13.10
   7   5   1  199.18   12.00
  -7   5  -1  204.08   12.90
   7   5   1  194.78   12.20
  -8  -5  -1  249.88   14.50
   8  -5   1  238.38   14.30
   8  -5   1  231.78   14.80
  -8  -5  -1  239.28   14.90
   8  -5   1  235.38   14.60
   8  -5   1  244.28   14.50
  -8  -5  -1  246.88   14.90
  -8   5  -1  218.78   15.50
  -8   5  -1  229.88   15.20
   8   5   1  235.88   14.90
   8   5   1  231.08   14.80
   8   5   1  233.68   14.70
   8   5   1  223.98   14.40
  -8   5  -1  232.68   15.90
   8   5   1  233.28   15.50
  -8   5  -1  230.58   15.20
   9  -5   1  108.59    7.50
   9  -5   1  104.69    8.30
  -9  -5  -1  110.79    7.60
  -9  -5  -1  103.99    8.20
   9  -5   1  108.39    7.40
   9  -5   1  113.49    7.90
  -9  -5  -1  108.69    8.20
  -9   5  -1   90.29    9.00
   9   5   1   99.59    7.90
  -9   5  -1  101.89    8.80
  -9   5  -1   99.29    8.30
   9   5   1  102.39    7.80
  -9   5  -1  105.19    9.30
   9   5   1  106.49    8.20
   9   5   1   98.29    8.20
   9   5   1  102.79    9.10
 -10  -5  -1    1.80    3.70
  10  -5   1    5.30    3.40
  10  -5   1    3.70    3.60
 -10  -5  -1    0.70    3.10
 -10  -5  -1    3.40    2.90
  10  -5   1    2.10    2.80
  10  -5   1    4.10    2.70
 -10   5  -1    4.20    4.50
  10   5   1    5.70    3.50
 -10   5  -1    2.70    4.00
 -10   5  -1    6.00    3.90
 -10   5  -1    6.60    4.50
  10   5   1    4.50    4.50
  10   5   1    7.90    3.70
  10   5   1    4.60    3.00
 -11  -5  -1   54.29    6.90
  11  -5   1   67.39    6.80
  11  -5   1   62.89    5.90
  11  -5   1   75.79    7.10
 -11  -5  -1   61.39    5.90
  11  -5   1   66.19    6.60
  11  -5   1   61.09    5.90
 -11   5  -1   61.49    7.30
  11   5   1   55.39    6.70
  11   5   1   69.09    7.00
 -11   5  -1   56.09    7.60
 -11   5  -1   65.79    8.00
 -11   5  -1   59.89    6.70
  11   5   1   58.79    5.80
  11   5   1   63.09    7.10
  12  -5   1   17.20    4.90
  12  -5   1   19.90    4.50
  12  -5   1   19.50    4.10
 -12  -5  -1   14.20    3.70
  12  -5   1   24.60    4.70
  12  -5   1   20.80    3.70
 -12  -5  -1   17.60    4.70
 -12   5  -1   23.90    5.00
 -12   5  -1   32.50    5.20
  12   5   1   28.30    4.80
 -12   5  -1   27.90    5.30
 -12   5  -1   26.60    5.40
  12   5   1   25.00    3.80
  12   5   1   29.50    4.90
  12   5   1   25.90    5.60
 -13  -5  -1   33.20    4.50
  13  -5   1   39.90    5.70
  13  -5   1   38.50    5.60
  13  -5   1   38.40    4.70
  13  -5   1   34.90    5.60
 -13  -5  -1   32.80    5.60
 -13   5  -1   46.10    6.20
  13   5   1   46.50    5.80
 -13   5  -1   34.90    5.70
  13   5   1   39.70    6.40
 -13   5  -1   47.50    6.10
  13   5   1   42.30    5.90
 -13   5  -1   43.50    6.20
  14  -5   1   62.19    6.80
  14  -5   1   58.89    6.50
 -14  -5  -1   54.49    6.60
 -14  -5  -1   61.99    6.70
  14  -5   1   59.69    8.30
  14  -5   1   72.29    8.60
 -14   5  -1   57.69    7.10
 -14   5  -1   58.59    6.90
  14   5   1   50.19    7.10
  14   5   1   49.90    6.80
  14   5   1   52.19    6.70
 -14   5  -1   46.00    6.60
  15  -5   1  102.39   10.00
 -15  -5  -1   97.49    8.50
 -15  -5  -1   93.79    9.60
  15  -5   1   98.19   10.50
  15  -5   1   99.69    9.60
 -15   5  -1  100.59   10.10
 -15   5  -1   95.59   10.40
  15   5   1  111.49   10.20
  15   5   1  106.69   10.90
 -15   5  -1  113.49   10.70
  16  -5   1   64.19    8.20
 -16  -5  -1   59.49    7.80
  16  -5   1   75.39   10.00
  16   5   1   90.79   10.40
 -16   5  -1   98.09   10.10
 -16   5  -1   75.39    8.00
 -16   5  -1   68.09    8.10
  16   5   1   77.59    9.80
  17  -5   1  249.38   18.40
  17  -5   1  244.38   16.70
  17  -5   1  251.67   18.60
 -17  -5  -1  252.37   17.90
 -17   5  -1  271.37   18.60
 -17   5  -1  256.77   18.10
  17   5   1  265.77   18.60
 -17   5  -1  248.38   18.20
  17   5   1  262.77   18.90
  18  -5   1    5.50    7.00
 -18  -5  -1   24.00    6.50
  18  -5   1   17.70    6.90
  18  -5   1   15.30    5.20
 -18   5  -1   13.10    6.20
  18   5   1   16.20    7.00
  18   5   1    6.90    6.80
 -18   5  -1   30.70    7.10
 -18   5  -1   23.10    6.90
  19  -5   1    6.30    7.40
 -19  -5  -1   25.30    6.90
  19  -5   1   16.20    5.60
  19  -5   1   12.20    7.40
  19   5   1   31.90    7.70
  19   5   1   22.60    7.50
 -19   5  -1   29.80    6.80
 -19   5  -1   29.10    7.30
  18  -6  -1    2.20    5.60
  18  -6  -1    6.10    7.10
  18  -6  -1    1.30    7.20
 -18  -6   1   12.60    6.80
  18   6  -1    2.40    6.80
  18   6  -1   17.20    7.10
 -18   6   1   13.30    6.80
 -18   6   1   10.60    6.10
  17  -6  -1   43.30    8.00
  17  -6  -1   54.99    8.10
  17  -6  -1   49.99    6.60
 -17  -6   1   65.79    8.00
  17   6  -1   55.09    8.10
 -17   6   1   51.39    7.50
 -17   6   1   45.80    7.90
  17   6  -1   48.70    7.90
 -16  -6   1   55.09    7.50
  16  -6  -1   40.90    7.40
  16  -6  -1   39.70    7.40
 -16   6   1   53.49    7.70
 -16   6   1   49.40    7.30
 -16   6   1   52.09    7.30
  16   6  -1   48.00    7.30
  16   6  -1   52.49    7.90
  15  -6  -1   43.40    6.90
 -15  -6   1   42.70    6.90
  15  -6  -1   47.90    6.80
 -15   6   1   33.60    7.00
  15   6  -1   40.00    6.90
 -15   6   1   38.50    6.70
 -15   6   1   41.20    6.80
  15   6  -1   37.00    6.60
  15   6  -1   38.70    7.10
 -14  -6   1  162.38   11.80
  14  -6  -1  175.08   13.10
  14  -6  -1  161.68   12.70
 -14  -6   1  160.88   13.00
  14   6  -1  158.88   12.90
  14   6  -1  165.68   12.90
 -14   6   1  164.48   13.20
  14   6  -1  163.78   13.00
 -14   6   1  149.99   13.60
 -14   6   1  164.68   13.50
 -13  -6   1    4.40    4.00
  13  -6  -1    4.40    3.90
 -13  -6   1    6.20    5.20
  13  -6  -1    6.00    4.90
  13  -6  -1    7.00    5.00
  13  -6  -1    7.50    4.90
  13   6  -1    9.60    5.10
 -13   6   1    7.60    5.50
 -13   6   1    2.70    5.60
  13   6  -1    8.40    5.00
 -13   6   1    5.40    5.60
  13   6  -1    5.00    5.40
  12  -6  -1   67.29    7.50
  12  -6  -1   52.29    6.80
  12  -6  -1   58.39    6.40
 -12  -6   1   58.59    6.50
 -12  -6   1   52.69    6.70
  12  -6  -1   57.79    7.50
 -12   6   1   54.29    7.10
  12   6  -1   56.69    6.90
 -12   6   1   50.39    7.10
  12   6  -1   60.19    7.80
 -12   6   1   61.29    7.10
  12   6  -1   60.59    7.80
  11  -6  -1   53.79    6.30
 -11  -6   1   48.40    5.00
 -11  -6   1   46.40    6.00
  11  -6  -1   49.60    5.70
  11  -6  -1   53.99    6.80
  11  -6  -1   58.19    6.70
  11   6  -1   43.20    6.30
 -11   6   1   39.40    6.50
 -11   6   1   45.70    6.40
  11   6  -1   42.80    5.70
  11   6  -1   49.60    7.00
 -11   6   1   38.30    6.50
 -10  -6   1  117.09    8.60
  10  -6  -1  113.39    9.30
  10  -6  -1  117.19    8.50
  10  -6  -1  108.09    8.20
  10  -6  -1  116.09    8.80
 -10  -6   1  114.79    9.40
  10   6  -1  101.49    9.90
  10   6  -1  102.69    8.30
 -10   6   1  103.89   10.10
  10   6  -1  111.29    9.20
  10   6  -1  108.69    9.10
 -10   6   1  103.79   10.30
 -10   6   1  114.89   10.70
   9  -6  -1  161.78   11.10
   9  -6  -1  154.98   11.60
   9  -6  -1  149.88   11.00
  -9  -6   1  148.69   11.60
   9  -6  -1  154.38   10.70
  -9  -6   1  154.68   10.90
   9   6  -1  172.78   12.00
   9   6  -1  170.48   11.60
  -9   6   1  182.48   12.70
   9   6  -1  174.88   11.00
  -9   6   1  173.68   12.70
   9   6  -1  178.78   11.50
  -9   6   1  150.68   12.40
   8  -6  -1   35.40    4.60
  -8  -6   1   33.50    4.10
   8  -6  -1   36.70    4.30
   8  -6  -1   43.70    3.90
  -8  -6   1   35.40    4.10
   8  -6  -1   40.60    5.20
  -8  -6   1   37.30    4.90
   8  -6  -1   34.30    4.50
   8   6  -1   34.60    4.40
   8   6  -1   30.70    4.40
  -8   6   1   32.80    5.70
   8   6  -1   33.00    5.30
   8   6  -1   34.30    4.50
  -8   6   1   33.10    5.60
  -8   6   1   32.90    5.80
   7  -6  -1  107.09    8.20
   7  -6  -1  103.29    7.70
  -7  -6   1  113.39    7.90
   7  -6  -1  101.99    7.30
  -7  -6   1  107.89    8.30
  -7  -6   1  107.89    8.50
  -7  -6   1  111.79    7.80
   7  -6  -1  109.49    7.80
   7   6  -1  101.99    8.10
  -7   6   1  105.29    9.80
   7   6  -1   98.29    8.20
  -7   6   1   92.99    9.40
   7   6  -1   97.39    9.30
   7   6  -1   94.39    7.60
  -7   6   1  102.69    9.50
   6  -6  -1  115.09    7.50
  -6  -6   1  115.09    7.80
  -6  -6   1  110.99    7.70
   6  -6  -1  110.19    7.80
  -6  -6   1  105.89    8.40
  -6  -6   1  113.79    8.20
  -6  -6   1  115.19    7.40
   6  -6  -1  114.89    8.00
  -6   6   1   94.39    9.50
   6   6  -1   97.79    8.10
   6   6  -1  102.59    8.10
   6   6  -1   93.59    9.00
   6   6  -1   96.89    7.80
  -6   6   1  108.29    9.70
  -6   6   1   99.09    9.10
  -5  -6   1  215.68   12.60
  -5  -6   1  197.28   12.60
   5  -6  -1  198.78   11.80
   5  -6  -1  201.58   12.20
  -5  -6   1  208.78   12.20
  -5  -6   1  193.58   11.60
   5  -6  -1  190.68   12.20
  -5  -6   1  201.68   12.20
   5  -6  -1  204.38   11.90
   5  -6  -1  197.38   12.10
   5   6  -1  186.08   12.40
   5   6  -1  169.08   12.40
  -5   6   1  176.58   13.40
  -5   6   1  168.48   13.30
  -5   6   1  167.38   12.50
   5   6  -1  178.08   13.10
  -5   6   1  176.28   13.70
   4  -6  -1  104.69    8.00
   4  -6  -1  104.49    8.00
   4  -6  -1  101.49    7.60
  -4  -6   1  106.19    7.30
   4  -6  -1  100.79    8.10
  -4  -6   1  106.79    8.10
  -4  -6   1  106.99    8.50
  -4  -6   1  116.79    8.40
  -4  -6   1  108.59    8.10
   4  -6  -1  102.69    7.50
  -4   6   1  138.79    9.50
   4   6  -1  137.39    9.30
   4   6  -1  141.69    8.70
  -4   6   1  131.99    8.40
  -4   6   1  139.29   10.20
  -4   6   1  132.79    9.80
   3  -6  -1   12.20    2.80
  -3  -6   1   10.30    2.20
   3  -6  -1   10.80    2.40
  -3  -6   1   11.00    3.20
   3  -6  -1    8.40    2.90
  -3  -6   1    9.60    2.90
   3  -6  -1   11.30    2.70
  -3  -6   1    9.70    3.00
  -3  -6   1    7.50    2.80
   3  -6  -1   10.10    2.40
  -3   6   1   14.70    3.10
  -3   6   1   10.10    4.60
   3   6  -1   15.90    3.00
  -3   6   1   16.40    4.40
  -3   6   1   11.20    3.90
   3   6  -1   12.20    3.70
   3   6  -1   12.40    4.00
   2  -6  -1  352.86   20.60
   2  -6  -1  345.37   20.80
  -2  -6   1  352.66   20.40
  -2  -6   1  358.56   21.00
   2  -6  -1  351.26   20.50
  -2  -6   1  361.36   20.70
   2  -6  -1  352.76   20.80
  -2  -6   1  364.86   20.90
   2  -6  -1  359.46   20.90
  -2   6   1  322.27   21.90
   2   6  -1  346.67   21.50
  -2   6   1  333.77   20.90
   2   6  -1  345.67   20.90
   2   6  -1  329.97   21.50
  -2   6   1  314.67   21.20
  -2   6   1  338.07   21.70
   1  -6  -1 1333.17   75.49
  -1  -6   1 1324.27   75.49
  -1  -6   1 1319.57   75.39
   1  -6  -1 1318.67   75.29
   1  -6  -1 1310.47   75.49
  -1  -6   1 1299.47   75.19
   1  -6  -1 1327.27   75.49
  -1  -6   1 1321.07   75.59
   1  -6  -1 1345.57   75.19
  -1  -6   1 1360.56   75.49
   1   6  -1 1259.47   75.49
  -1   6   1 1219.48   75.49
  -1   6   1 1282.47   75.99
   1   6  -1 1282.97   75.89
  -1   6   1 1208.68   75.59
   1   6  -1 1267.67   75.89
  -1   6   1 1246.78   76.09
   0  -6  -1   15.00    2.50
   0  -6   1   13.00    2.90
   0  -6   1   11.80    2.50
   0  -6  -1   15.80    2.90
   0  -6  -1   12.80    2.80
   0  -6  -1   16.60    2.30
   0  -6   1   14.30    2.80
   0  -6   1   10.50    2.80
   0  -6  -1   13.00    2.90
   0  -6   1    9.90    2.30
   0   6   1   -0.60    4.00
   0   6   1    4.00    2.70
   0   6  -1    5.00    3.80
   0   6  -1   10.40    4.30
   0   6   1    7.60    4.30
   0   6  -1    4.30    2.60
  -1  -6  -1  430.16   25.90
   1  -6   1  426.36   26.00
   1  -6   1  410.76   25.70
  -1  -6  -1  428.56   25.50
  -1  -6  -1  435.46   25.80
   1  -6   1  428.26   25.90
   1  -6   1  416.36   25.90
   1  -6   1  416.06   25.60
  -1  -6  -1  429.36   26.00
  -1  -6  -1  434.66   26.00
  -1   6  -1  441.06   26.90
  -1   6  -1  418.66   26.20
   1   6   1  451.65   26.00
  -1   6  -1  460.45   26.50
   1   6   1  463.55   26.70
  -1   6  -1  454.55   26.00
   1   6   1  459.05   26.70
  -2  -6  -1  620.64   38.00
  -2  -6  -1  633.64   38.30
   2  -6   1  630.64   38.40
   2  -6   1  626.34   38.40
  -2  -6  -1  627.24   38.40
  -2  -6  -1  624.44   38.40
  -2  -6  -1  625.34   38.50
   2  -6   1  622.54   38.30
   2  -6   1  631.34   38.10
   2  -6   1  631.54   38.20
  -2  -6  -1  639.34   38.40
   2   6   1  715.43   38.50
  -2   6  -1  656.93   39.30
  -2   6  -1  655.23   38.90
   2   6   1  701.53   38.90
  -2   6  -1  741.83   39.10
   2   6   1  700.43   39.00
  -2   6  -1  677.03   38.50
   3  -6   1  107.79    7.20
   3  -6   1  105.19    7.40
   3  -6   1  105.59    7.50
  -3  -6  -1  111.69    7.70
  -3  -6  -1  102.19    6.80
   3  -6   1  103.99    7.70
   3  -6   1  104.19    7.10
  -3  -6  -1  106.99    7.50
  -3  -6  -1  100.99    7.90
  -3  -6  -1  103.79    7.60
   3   6   1   99.09    8.80
   3   6   1  122.09    8.50
   3   6   1  105.19    7.80
  -3   6  -1  100.69    8.80
  -3   6  -1  105.29    9.00
  -3   6  -1  100.89    7.70
  -3   6  -1   96.49    9.40
  -4  -6  -1  263.27   16.70
  -4  -6  -1  256.77   15.90
  -4  -6  -1  264.07   16.30
   4  -6   1  256.27   16.40
  -4  -6  -1  277.27   16.50
   4  -6   1  255.17   16.40
   4  -6   1  259.57   16.10
  -4  -6  -1  265.37   16.50
   4  -6   1  266.97   16.20
   4  -6   1  265.37   16.50
  -4   6  -1  267.87   16.60
   4   6   1  289.17   16.70
   4   6   1  283.07   17.40
  -4   6  -1  274.57   17.30
   4   6   1  273.97   16.80
  -4   6  -1  275.07   18.00
  -4   6  -1  272.47   17.50
   5  -6   1  118.39    8.40
   5  -6   1  122.39    7.90
   5  -6   1  122.89    8.40
  -5  -6  -1  121.59    8.30
  -5  -6  -1  121.89    8.30
  -5  -6  -1  122.29    8.50
  -5  -6  -1  120.19    8.70
   5   6   1  111.29    8.60
   5   6   1  113.99    8.60
  -5   6  -1  108.59    9.80
  -5   6  -1  119.09   10.30
   5   6   1  112.49    9.90
  -5   6  -1  108.49    9.90
   6  -6   1  668.53   40.70
  -6  -6  -1  679.93   40.90
  -6  -6  -1  697.43   40.90
   6  -6   1  668.13   40.50
  -6  -6  -1  693.73   40.70
  -6  -6  -1  696.83   40.70
   6  -6   1  652.33   40.70
  -6   6  -1  717.73   41.50
   6   6   1  712.53   41.40
   6   6   1  684.03   40.80
  -6   6  -1  737.43   41.80
   6   6   1  685.83   40.90
   6   6   1  707.73   40.90
  -6   6  -1  690.13   41.50
   7  -6   1   60.79    5.90
   7  -6   1   61.89    5.40
  -7  -6  -1   61.69    5.80
  -7  -6  -1   58.89    6.20
  -7  -6  -1   55.59    5.60
  -7  -6  -1   56.69    6.40
   7  -6   1   60.49    6.00
  -7   6  -1   57.89    7.60
   7   6   1   58.19    5.50
  -7   6  -1   56.79    6.80
   7   6   1   55.29    6.00
   7   6   1   56.79    6.50
   7   6   1   59.89    6.20
  -7   6  -1   59.79    7.60
   7   6   1   53.59    6.30
   8  -6   1   77.29    6.60
  -8  -6  -1   72.59    6.70
   8  -6   1   77.39    7.10
   8  -6   1   84.99    6.30
  -8  -6  -1   76.39    7.30
  -8  -6  -1   71.29    7.10
   8  -6   1   82.99    6.60
   8   6   1   78.89    7.20
  -8   6  -1   73.59    8.20
  -8   6  -1   65.39    7.60
   8   6   1   79.69    8.40
  -8   6  -1   75.89    8.50
   8   6   1   74.79    7.00
   8   6   1   67.79    7.10
   9  -6   1    9.90    4.00
   9  -6   1    9.80    3.40
  -9  -6  -1    8.40    3.30
   9  -6   1   10.50    3.50
   9  -6   1   13.90    3.80
  -9  -6  -1    5.20    4.10
   9  -6   1    4.40    3.20
  -9  -6  -1   10.60    3.60
   9   6   1   20.60    3.80
  -9   6  -1   20.20    5.40
   9   6   1   16.80    5.00
   9   6   1   15.90    4.10
  -9   6  -1   13.10    5.10
  -9   6  -1   10.70    4.80
   9   6   1   16.30    4.00
  10  -6   1  222.88   13.90
 -10  -6  -1  221.58   14.00
  10  -6   1  225.88   14.00
  10  -6   1  229.38   14.60
  10  -6   1  220.08   14.70
 -10  -6  -1  223.58   14.70
  10   6   1  209.08   14.60
 -10   6  -1  216.38   15.40
 -10   6  -1  197.48   15.50
  10   6   1  220.78   14.70
  10   6   1  208.08   15.20
  10   6   1  213.28   14.00
 -10   6  -1  226.68   15.90
  11  -6   1   91.59    8.50
  11  -6   1   97.89    7.70
 -11  -6  -1   89.59    7.60
  11  -6   1   93.79    7.60
  11  -6   1   99.39    8.30
 -11  -6  -1   92.59    8.50
 -11   6  -1   78.59    9.40
  11   6   1   95.19    8.70
 -11   6  -1   91.89    9.90
  11   6   1   89.19    7.70
  11   6   1   96.29    8.90
 -11   6  -1   75.89    9.60
  11   6   1   84.49    9.40
  12  -6   1  220.98   15.40
  12  -6   1  228.98   14.70
 -12  -6  -1  229.28   14.90
  12  -6   1  241.18   15.40
 -12  -6  -1  229.58   15.60
  12   6   1  229.18   15.70
 -12   6  -1  226.78   16.60
  12   6   1  225.88   15.50
 -12   6  -1  225.48   16.20
  12   6   1  228.68   16.00
 -12   6  -1  219.58   16.30
  13  -6   1  140.49   11.50
  13  -6   1  139.89   11.50
 -13  -6  -1  146.29   11.40
  13  -6   1  135.09   10.20
 -13  -6  -1  138.09   10.40
  13   6   1  146.99   12.40
  13   6   1  134.19   11.70
 -13   6  -1  141.89   12.10
  13   6   1  134.29   11.60
 -13   6  -1  141.59   12.50
 -13   6  -1  126.89   12.20
  14  -6   1   72.49    6.40
  14  -6   1   67.59    8.60
 -14  -6  -1   66.29    7.40
  14  -6   1   77.89    9.20
 -14  -6  -1   64.69    7.40
  14   6   1   61.39    8.00
 -14   6  -1   67.29    7.90
  14   6   1   63.09    9.00
 -14   6  -1   56.39    7.70
 -14   6  -1   52.99    7.60
 -15  -6  -1  236.18   17.90
  15  -6   1  230.68   16.90
  15  -6   1  229.58   18.00
  15  -6   1  232.88   17.90
 -15  -6  -1  229.18   16.80
 -15   6  -1  296.27   18.70
 -15   6  -1  294.07   18.40
 -15   6  -1  294.17   18.80
  15   6   1  292.07   18.40
  15   6   1  284.17   18.70
 -16  -6  -1   15.10    6.20
  16  -6   1    7.20    6.30
  16  -6   1   15.50    5.20
  16  -6   1   15.20    6.30
  16   6   1    8.50    6.70
 -16   6  -1   13.40    6.50
 -16   6  -1   11.60    6.40
  16   6   1    9.10    6.20
 -16   6  -1    4.20    6.10
  17  -6   1   17.60    7.10
 -17  -6  -1   22.10    6.70
  17  -6   1   24.70    5.60
  17  -6   1   24.00    7.10
 -17   6  -1   19.30    6.70
 -17   6  -1   23.00    7.10
  17   6   1   16.30    6.80
 -17   6  -1   21.10    6.50
  17   6   1   32.40    7.60
  18  -6   1   45.70    8.20
 -18  -6  -1   55.59    7.90
  18  -6   1   41.00    6.40
  18  -6   1   45.40    8.20
 -18   6  -1   51.19    7.70
  18   6   1   46.10    8.30
  18   6   1   38.30    8.30
 -18   6  -1   35.10    8.00
 -16  -7   1   22.10    6.70
  16  -7  -1   14.90    6.80
  16  -7  -1    5.50    6.70
  16  -7  -1    6.50    5.40
 -16   7   1   12.20    6.80
 -16   7   1    6.10    6.40
  16   7  -1    6.00    6.50
  16   7  -1   10.20    6.80
  15  -7  -1   65.89    8.10
  15  -7  -1   72.49    8.20
 -15  -7   1   79.39   10.00
  15  -7  -1   70.79    7.10
 -15   7   1   49.99    8.00
 -15   7   1   67.39    8.50
  15   7  -1   62.99    8.10
  15   7  -1   53.29    8.40
 -15   7   1   60.89    8.50
 -14  -7   1   13.00    4.70
  14  -7  -1   17.40    6.10
 -14  -7   1   22.10    6.40
  14  -7  -1   19.10    5.20
  14  -7  -1   16.80    6.10
 -14   7   1   30.50    7.00
 -14   7   1   21.90    7.00
  14   7  -1   22.30    6.70
 -14   7   1   19.10    6.50
  14   7  -1   19.50    6.00
  13  -7  -1   98.39    8.60
 -13  -7   1  100.19    9.00
  13  -7  -1  100.29   10.20
 -13  -7   1  118.99   10.20
  13  -7  -1  101.09   10.10
 -13   7   1   84.09   10.80
  13   7  -1   83.49   10.10
  13   7  -1   89.69   10.10
 -13   7   1   84.99   11.10
  13   7  -1   81.79   10.70
 -13   7   1   72.69    9.00
  12  -7  -1   19.70    4.50
  12  -7  -1   19.60    5.50
  12  -7  -1   16.80    5.20
  12  -7  -1   17.70    4.60
 -12  -7   1   20.30    4.60
 -12  -7   1   20.30    5.80
  12   7  -1   17.40    6.20
 -12   7   1   10.50    6.30
  12   7  -1   18.20    5.40
 -12   7   1   19.00    6.30
  12   7  -1   20.80    5.50
 -12   7   1   20.30    6.40
  11  -7  -1   45.90    6.20
 -11  -7   1   50.99    6.70
  11  -7  -1   51.19    5.40
 -11  -7   1   49.60    5.60
  11  -7  -1   55.19    6.10
  11  -7  -1   49.10    5.60
  11   7  -1   45.80    7.10
  11   7  -1   50.29    6.30
 -11   7   1   48.10    7.20
 -11   7   1   53.59    7.40
  11   7  -1   48.20    6.30
 -11   7   1   52.59    7.30
  10  -7  -1   87.39    8.70
 -10  -7   1   94.69    9.20
  10  -7  -1   86.59    7.60
  10  -7  -1   86.29    8.10
 -10  -7   1   79.39    7.80
  10   7  -1   83.29    9.80
  10   7  -1   96.59    8.90
 -10   7   1   96.59   10.40
 -10   7   1   77.09   10.20
  10   7  -1   94.69    8.90
  10   7  -1   85.29    7.90
 -10   7   1   94.29   10.60
  -9  -7   1   67.29    8.40
  -9  -7   1   62.39    7.40
   9  -7  -1   67.09    7.60
   9  -7  -1   75.79    7.90
   9  -7  -1   63.19    6.90
   9   7  -1   85.09    7.60
  -9   7   1   75.59    8.10
   9   7  -1   88.19    8.30
  -9   7   1   94.69    9.90
   9   7  -1   92.89    8.30
   9   7  -1   86.19    9.40
  -9   7   1   91.99    9.90
  -8  -7   1   55.29    6.90
  -8  -7   1   62.09    7.80
   8  -7  -1   57.69    7.00
  -8  -7   1   66.49    7.10
   8  -7  -1   52.19    5.50
   8  -7  -1   56.39    6.80
   8   7  -1   78.19    7.80
   8   7  -1   65.49    7.30
   8   7  -1   76.69    9.00
   8   7  -1   88.99    7.60
  -8   7   1   90.09    9.60
  -8   7   1   86.99    9.60
  -8   7   1   71.29    9.30
  -7  -7   1  221.28   14.40
  -7  -7   1  215.88   13.80
   7  -7  -1  212.48   13.90
   7  -7  -1  220.68   13.80
   7  -7  -1  214.88   13.30
  -7  -7   1  219.18   13.70
  -7   7   1  190.08   15.00
   7   7  -1  210.88   14.10
  -7   7   1  193.28   14.30
  -7   7   1  219.68   15.30
  -7   7   1  207.38   15.60
   7   7  -1  204.68   14.20
   7   7  -1  202.18   15.10
   6  -7  -1   76.29    7.00
   6  -7  -1   78.09    6.50
  -6  -7   1   77.99    7.30
   6  -7  -1   74.19    7.40
  -6  -7   1   74.69    7.90
  -6  -7   1   70.69    6.90
  -6   7   1   84.59    9.10
   6   7  -1   76.99    9.20
  -6   7   1   84.09    9.30
   6   7  -1   85.69    7.70
   6   7  -1   95.59    7.60
  -6   7   1   86.69    7.70
   6   7  -1   79.69    7.10
  -6   7   1   80.19    9.70
  -5  -7   1  146.79   10.70
   5  -7  -1  145.59    9.70
  -5  -7   1  150.08   10.20
   5  -7  -1  146.49   10.10
   5  -7  -1  151.68   10.40
  -5  -7   1  147.89   10.10
   5   7  -1  147.69   10.50
  -5   7   1  136.09   10.50
   5   7  -1  146.89   10.60
  -5   7   1  139.89   12.40
  -5   7   1  141.69   11.80
  -5   7   1  154.18   12.20
   5   7  -1  149.79   11.90
  -4  -7   1   89.89    6.30
   4  -7  -1   90.39    6.80
  -4  -7   1   86.29    7.90
   4  -7  -1   89.79    6.60
   4  -7  -1   96.59    7.50
   4  -7  -1   89.09    7.60
  -4  -7   1   81.09    7.30
  -4  -7   1   76.99    7.10
   4  -7  -1   89.39    7.20
  -4   7   1   89.29    7.60
  -4   7   1   96.39    9.70
  -4   7   1   78.09    8.80
   4   7  -1   90.89    7.60
   4   7  -1   94.49    8.10
  -4   7   1   96.49   10.40
   4   7  -1   94.89    9.00
   3  -7  -1  151.98   10.50
   3  -7  -1  149.79   10.60
  -3  -7   1  146.79    9.70
   3  -7  -1  150.38   10.10
   3  -7  -1  146.49    9.90
  -3  -7   1  148.29   10.50
  -3  -7   1  147.49   10.30
  -3  -7   1  143.59   10.80
   3  -7  -1  148.79   10.50
  -3   7   1  150.58   10.60
   3   7  -1  166.68   11.90
  -3   7   1  164.88   12.70
  -3   7   1  164.08   12.30
  -3   7   1  157.18   12.80
   3   7  -1  170.38   10.80
   3   7  -1  170.68   11.50
   2  -7  -1   42.90    4.70
  -2  -7   1   51.09    5.70
   2  -7  -1   45.40    5.00
   2  -7  -1   38.80    4.60
   2  -7  -1   45.10    5.70
   2  -7  -1   44.90    4.60
  -2  -7   1   43.70    6.00
  -2  -7   1   43.50    4.50
  -2  -7   1   46.30    5.40
  -2   7   1   64.99    7.60
   2   7  -1   64.19    7.80
  -2   7   1   70.99    8.70
  -1  -7   1   58.39    6.30
   1  -7  -1   57.49    5.70
  -1  -7   1   58.89    5.70
   1  -7  -1   59.79    5.50
   1  -7  -1   56.49    5.10
   1  -7  -1   58.29    6.30
  -1  -7   1   60.39    6.00
  -1  -7   1   56.29    4.90
   1  -7  -1   55.69    5.90
  -1   7   1   50.99    6.90
   1   7  -1   59.19    6.10
  -1   7   1   63.59    7.00
   1   7  -1   58.69    6.60
   1   7  -1   59.99    6.60
  -1   7   1   63.89    6.10
   0  -7  -1    5.20    2.50
   0  -7   1    5.50    3.20
   0  -7   1    2.40    3.20
   0  -7   1    4.80    3.20
   0  -7  -1    4.70    3.20
   0  -7   1    6.50    3.00
   0  -7  -1    3.90    2.80
   0  -7  -1    5.50    3.10
   0  -7  -1    7.70    3.20
   0  -7   1    3.90    2.50
   0   7  -1   -1.50    3.00
   0   7   1    0.70    4.60
   0   7   1    0.40    4.70
   0   7  -1   -1.20    4.40
   0   7   1    0.90    3.20
   0   7  -1    5.70    5.00
  -1  -7  -1   31.70    3.80
  -1  -7  -1   26.70    4.00
  -1  -7  -1   31.50    4.10
   1  -7   1   28.20    4.00
   1  -7   1   33.70    3.70
  -1  -7  -1   32.30    3.90
  -1  -7  -1   35.80    3.20
   1  -7   1   29.60    3.40
   1  -7   1   31.80    4.00
   1  -7   1   30.20    4.00
   1   7   1   25.60    5.30
   1   7   1   28.60    5.60
  -1   7  -1   26.60    3.90
  -1   7  -1   29.40    5.70
  -1   7  -1   21.70    5.10
   1   7   1   31.10    4.10
  -2  -7  -1    7.40    3.20
  -2  -7  -1   13.00    2.50
   2  -7   1    8.40    3.40
   2  -7   1   13.60    3.20
   2  -7   1   12.80    3.00
   2  -7   1   12.10    3.30
   2  -7   1   14.00    2.90
  -2  -7  -1    9.70    3.40
  -2  -7  -1   11.20    3.40
   2   7   1    1.70    5.00
   2   7   1    9.00    4.50
   2   7   1    7.50    3.50
  -2   7  -1    6.50    5.20
  -2   7  -1    5.40    3.20
  -2   7  -1    3.60    4.90
   3  -7   1   55.39    5.90
   3  -7   1   55.59    5.10
  -3  -7  -1   49.20    6.40
  -3  -7  -1   46.50    4.60
   3  -7   1   54.19    5.90
  -3  -7  -1   45.00    6.00
   3  -7   1   53.09    5.40
   3  -7   1   51.39    6.00
  -3  -7  -1   47.60    5.50
   3   7   1   62.79    6.90
  -3   7  -1   57.69    7.10
  -3   7  -1   62.39    6.00
   3   7   1   62.09    6.30
  -3   7  -1   53.59    6.40
   3   7   1   64.69    7.10
   4  -7   1   17.30    3.70
  -4  -7  -1   20.00    3.80
  -4  -7  -1   18.70    3.60
   4  -7   1   21.00    3.30
  -4  -7  -1   19.00    3.90
   4  -7   1   16.40    3.80
   4   7   1   26.50    4.50
   4   7   1   32.80    4.20
  -4   7  -1   18.90    5.90
  -4   7  -1   37.40    5.50
   4   7   1   21.10    5.50
  -4   7  -1   32.40    4.10
  -4   7  -1   25.80    5.60
  -5  -7  -1   44.00    4.80
   5  -7   1   49.60    5.10
   5  -7   1   45.00    5.70
   5  -7   1   40.10    4.80
  -5  -7  -1   35.80    5.00
  -5  -7  -1   42.10    4.80
   5   7   1   50.89    6.40
   5   7   1   61.49    6.40
  -5   7  -1   58.59    7.30
  -5   7  -1   59.89    6.60
  -5   7  -1   51.89    6.50
  -5   7  -1   49.60    6.00
   5   7   1   55.79    6.30
  -6  -7  -1  191.58   12.20
  -6  -7  -1  183.98   12.10
   6  -7   1  171.08   12.10
   6  -7   1  176.18   12.00
   6  -7   1  173.08   11.50
  -6  -7  -1  180.48   12.40
  -6  -7  -1  170.88   12.50
   6   7   1  175.38   12.10
  -6   7  -1  178.58   13.80
  -6   7  -1  189.78   13.70
   6   7   1  181.58   12.40
  -6   7  -1  174.18   12.40
   6   7   1  191.38   12.50
   6   7   1  174.88   13.40
  -6   7  -1  185.48   14.10
   7  -7   1   11.70    3.80
  -7  -7  -1    4.90    4.20
   7  -7   1    4.50    3.60
   7  -7   1    5.00    3.30
  -7  -7  -1    2.20    3.70
  -7  -7  -1    6.70    3.70
  -7  -7  -1    4.90    3.50
  -7   7  -1    6.20    5.30
   7   7   1   -0.10    5.30
  -7   7  -1    8.60    5.40
   7   7   1    5.00    3.90
   7   7   1   -2.10    4.20
  -7   7  -1    6.00    5.60
   7   7   1    4.90    4.00
  -8  -7  -1   -2.50    3.70
  -8  -7  -1   -2.50    3.50
  -8  -7  -1    2.00    3.80
  -8  -7  -1    1.50    4.30
   8  -7   1    3.70    3.70
   8  -7   1    2.10    3.80
   8  -7   1    4.40    3.40
   8   7   1    6.30    5.30
   8   7   1    2.20    4.20
   8   7   1   -0.40    4.00
  -8   7  -1   -1.20    5.30
   8   7   1    1.50    3.90
  -8   7  -1    3.50    5.40
  -8   7  -1    1.50    5.60
   9  -7   1   18.80    4.20
  -9  -7  -1   22.10    5.00
   9  -7   1   15.60    4.40
   9  -7   1   16.10    3.80
  -9  -7  -1   19.60    4.20
   9   7   1   21.30    4.50
  -9   7  -1   16.50    6.10
   9   7   1   17.10    4.80
   9   7   1   19.80    5.70
  -9   7  -1   14.00    6.20
   9   7   1   22.30    4.70
  -9   7  -1   20.10    5.90
  10  -7   1   75.29    6.80
 -10  -7  -1   66.89    7.50
  10  -7   1   74.39    7.40
  10  -7   1   75.39    8.00
 -10  -7  -1   79.99    8.40
 -10   7  -1   68.69    8.20
  10   7   1   77.29    8.30
  10   7   1   62.79    7.90
 -10   7  -1   78.19    8.50
  10   7   1   74.99    7.70
 -10   7  -1   79.69    9.80
  10   7   1   72.29    8.40
  11  -7   1  125.49    9.40
  11  -7   1  123.79   10.30
 -11  -7  -1  123.89    9.60
  11  -7   1  118.09    9.70
 -11  -7  -1  126.29   10.70
 -11   7  -1  121.39   12.20
  11   7   1  123.99   10.60
 -11   7  -1  115.09   11.90
 -11   7  -1  123.39   11.90
  11   7   1  114.29   11.40
  11   7   1  133.79   10.70
  12  -7   1   55.89    5.70
  12  -7   1   56.09    6.80
  12  -7   1   53.69    6.40
 -12  -7  -1   60.69    6.90
 -12  -7  -1   58.59    5.80
  12   7   1   46.20    6.60
  12   7   1   45.20    7.50
 -12   7  -1   38.70    7.60
 -12   7  -1   48.20    7.60
 -12   7  -1   49.80    7.40
 -13  -7  -1   21.00    6.00
  13  -7   1   22.50    5.90
  13  -7   1   23.70    4.90
 -13  -7  -1   23.00    4.80
  13  -7   1   20.10    5.70
 -13   7  -1   21.20    6.80
 -13   7  -1   19.00    6.60
  13   7   1   21.90    6.00
  13   7   1   21.00    6.70
 -13   7  -1   18.50    6.60
  14  -7   1    6.50    5.90
  14  -7   1    4.70    4.80
 -14  -7  -1   13.10    6.00
  14  -7   1    4.90    5.80
 -14  -7  -1    3.70    4.70
 -14   7  -1    5.90    6.60
  14   7   1   16.60    6.80
 -14   7  -1    6.20    6.40
  14   7   1    5.50    5.80
 -14   7  -1    5.80    6.50
  15  -7   1   14.10    6.30
 -15  -7  -1   11.90    4.90
 -15  -7  -1   16.40    6.30
  15  -7   1   14.60    5.10
  15  -7   1   10.70    6.20
  15   7   1    6.20    6.00
 -15   7  -1    7.30    6.50
 -15   7  -1    1.30    6.70
 -15   7  -1   10.50    6.70
  15   7   1   16.30    7.30
  16  -7   1    4.70    6.60
  16  -7   1    8.10    5.40
  16  -7   1    8.40    6.60
 -16  -7  -1   21.60    6.60
  16   7   1    3.90    6.60
 -16   7  -1    5.40    6.60
 -16   7  -1    7.00    6.60
  16   7   1   11.30    7.20
 -16   7  -1    8.40    6.80
  14  -8  -1    3.80    5.20
  14  -8  -1   -2.10    6.00
 -14   8   1    1.70    6.70
 -14   8   1    0.90    6.90
  14   8  -1   13.30    7.00
 -14   8   1    6.90    6.70
  14   8  -1    0.30    6.20
  13  -8  -1    9.80    6.00
 -13  -8   1    8.20    4.90
 -13  -8   1   26.30    6.40
  13  -8  -1   -0.20    4.90
  13   8  -1    5.30    6.10
 -13   8   1    5.70    7.00
 -13   8   1    8.60    6.70
  13   8  -1   10.10    6.70
 -13   8   1    4.10    7.00
  12  -8  -1   42.90    5.80
  12  -8  -1   45.30    6.30
 -12  -8   1   58.89    7.40
 -12  -8   1   51.09    6.10
  12  -8  -1   55.19    6.80
  12   8  -1   47.00    8.00
 -12   8   1   48.30    8.20
 -12   8   1   45.90    7.90
  12   8  -1   49.70    7.80
  12   8  -1   38.20    6.70
 -12   8   1   57.49    8.00
 -11  -8   1   14.90    5.10
  11  -8  -1   16.70    5.50
  11  -8  -1   18.70    4.80
  11  -8  -1   18.30    5.30
 -11  -8   1   26.50    6.30
 -11   8   1   24.10    7.10
 -11   8   1   42.30    7.20
  11   8  -1   33.60    6.00
 -11   8   1   32.10    7.10
  11   8  -1   30.70    6.00
  11   8  -1   37.60    7.00
  10  -8  -1   19.90    5.20
  10  -8  -1   20.00    4.50
 -10  -8   1   15.40    4.70
  10  -8  -1   17.80    4.90
 -10   8   1    9.30    5.60
  10   8  -1   20.80    5.50
 -10   8   1    6.90    6.70
 -10   8   1   22.00    6.70
  10   8  -1   14.60    5.40
 -10   8   1   13.20    6.70
  10   8  -1   22.80    6.40
   9  -8  -1   47.10    5.40
   9  -8  -1   49.99    6.00
  -9  -8   1   45.00    5.70
   9  -8  -1   52.69    6.00
   9   8  -1   46.60    6.00
   9   8  -1   46.90    7.40
  -9   8   1   51.49    7.80
  -9   8   1   44.80    6.50
   9   8  -1   53.89    6.60
  -9   8   1   55.49    7.60
  -9   8   1   48.60    8.00
   9   8  -1   50.99    6.50
   8  -8  -1   32.10    4.50
   8  -8  -1   27.80    4.90
   8  -8  -1   34.20    5.10
  -8  -8   1   29.20    5.10
  -8  -8   1   31.60    4.80
   8   8  -1   19.40    5.20
  -8   8   1   31.70    6.50
   8   8  -1   22.60    5.40
   8   8  -1   27.30    5.40
   8   8  -1   21.50    6.50
  -8   8   1   25.30    6.80
  -8   8   1   24.50    5.50
  -8   8   1   28.30    7.30
   7  -8  -1  104.49    9.50
  -7  -8   1  106.59    9.10
   7  -8  -1  108.69    9.30
  -7  -8   1  103.59    9.40
   7  -8  -1  104.69    8.60
  -7   8   1  133.39   11.60
   7   8  -1  112.59   11.20
  -7   8   1  122.79   10.10
   7   8  -1  125.79   10.10
  -7   8   1  117.59   12.20
   7   8  -1  121.89   10.20
  -7   8   1  125.09   12.10
  -6  -8   1   33.40    4.80
  -6  -8   1   34.60    4.90
   6  -8  -1   37.80    4.90
   6  -8  -1   38.30    4.30
   6  -8  -1   36.10    5.10
   6   8  -1   36.20    5.30
   6   8  -1   35.50    5.40
  -6   8   1   30.40    5.20
  -6   8   1   32.40    6.90
  -6   8   1   25.30    7.20
   6   8  -1   25.50    6.40
   5  -8  -1   55.09    7.20
  -5  -8   1   63.09    6.70
  -5  -8   1   61.09    6.90
   5  -8  -1   55.09    5.80
   5  -8  -1   60.29    7.00
  -5   8   1   50.49    7.20
   5   8  -1   49.50    7.40
   5   8  -1   63.69    7.30
  -5   8   1   47.80    8.10
  -5   8   1   52.69    7.70
   4  -8  -1   21.80    4.20
   4  -8  -1   19.00    4.30
   4  -8  -1   22.80    3.70
  -4  -8   1   16.20    4.10
  -4  -8   1   19.30    4.20
   4   8  -1   19.20    6.20
   4   8  -1   16.30    4.60
  -4   8   1   17.60    6.30
   4   8  -1   16.90    4.70
  -4   8   1   18.30    4.40
  -4   8   1    5.90    6.40
  -3  -8   1  116.19    9.40
   3  -8  -1  113.59    9.00
  -3  -8   1  108.59    8.40
   3  -8  -1  109.19    8.50
   3  -8  -1  108.49    7.80
  -3  -8   1  107.19    8.70
   3   8  -1   93.49   10.90
   3   8  -1  100.89    9.80
  -3   8   1   93.09    8.80
  -3   8   1   98.69   10.90
  -3   8   1   96.89   11.70
   3   8  -1  111.79    9.00
   2  -8  -1   11.10    3.20
   2  -8  -1   10.90    4.00
   2  -8  -1    7.80    3.70
   2  -8  -1   11.10    3.60
  -2  -8   1   11.30    3.70
  -2  -8   1    9.50    3.80
   2  -8  -1   12.20    3.90
  -2  -8   1    7.00    3.00
  -2   8   1    3.20    5.90
   2   8  -1    5.60    5.00
  -2   8   1    1.90    3.80
   2   8  -1    4.10    4.10
   2   8  -1    1.50    5.40
  -2   8   1    8.90    6.10
   1  -8  -1   93.39    7.20
  -1  -8   1   83.39    7.10
   1  -8  -1   96.69    7.90
  -1  -8   1   94.49    7.80
   1  -8  -1   94.69    7.70
   1  -8  -1   92.39    8.40
   1  -8  -1   94.49    8.30
  -1  -8   1  101.59    8.20
  -1   8   1   93.79   10.70
   1   8  -1   86.39   10.00
  -1   8   1   96.39   10.90
   1   8  -1   89.79    8.30
  -1   8   1   90.09    8.30
   1   8  -1  101.19   10.00
   0  -8   1  131.49    9.00
   0  -8  -1  130.19    9.70
   0  -8   1  133.69    9.50
   0  -8  -1  125.49   10.00
   0  -8  -1  127.49    8.80
   0  -8  -1  126.39    9.50
   0  -8  -1  124.59    9.70
   0  -8   1  131.79    9.70
   0   8  -1  125.79   11.80
   0   8  -1  134.99    9.90
   0   8   1  127.09   10.00
   0   8   1  132.09   11.80
   0   8  -1  124.89   11.90
   0   8   1  135.19   11.90
  -1  -8  -1   79.89    7.50
   1  -8   1   74.69    6.30
   1  -8   1   82.89    7.10
  -1  -8  -1   75.99    7.10
  -1  -8  -1   79.49    6.20
  -1  -8  -1   83.89    8.00
   1  -8   1   88.19    7.50
  -1   8  -1   70.89    7.40
   1   8   1   72.09    7.60
   1   8   1   59.29    8.10
  -1   8  -1   77.49    8.50
   1   8   1   68.29    7.90
  -1   8  -1   81.09   10.10
   2  -8   1  108.19    7.90
   2  -8   1  103.39    8.40
  -2  -8  -1  105.39    9.30
   2  -8   1  107.79    8.40
   2  -8   1  109.39    8.90
  -2  -8  -1  105.89    8.50
  -2  -8  -1  103.89    8.60
  -2   8  -1  107.09   11.60
   2   8   1  106.19   11.00
  -2   8  -1  108.89   11.10
  -2   8  -1  103.99    8.70
   2   8   1  109.79   10.40
   2   8   1  115.29    9.20
   3  -8   1   25.90    4.80
   3  -8   1   30.70    4.10
  -3  -8  -1   34.30    4.90
   3  -8   1   33.00    4.60
  -3  -8  -1   34.60    4.60
  -3  -8  -1   30.60    4.70
   3   8   1   35.80    4.90
  -3   8  -1   37.70    6.60
   3   8   1   43.90    5.70
   3   8   1   34.50    6.60
  -3   8  -1   38.60    4.80
  -3   8  -1   34.60    7.10
   4  -8   1   77.59    7.00
  -4  -8  -1   77.79    7.80
   4  -8   1   81.09    7.80
   4  -8   1   74.09    7.50
  -4  -8  -1   77.69    8.40
  -4  -8  -1   77.39    7.70
   4   8   1  105.09    8.50
   4   8   1   91.29   10.80
   4   8   1   99.49    8.80
  -4   8  -1   99.19   10.60
  -4   8  -1   80.39    9.20
  -4   8  -1   91.89    8.00
  -5  -8  -1  209.28   14.20
   5  -8   1  198.48   13.10
  -5  -8  -1  202.28   13.60
   5  -8   1  199.18   13.70
   5  -8   1  196.98   13.70
  -5  -8  -1  200.28   13.70
  -5   8  -1  208.38   14.10
  -5   8  -1  201.58   15.40
  -5   8  -1  204.58   16.40
   5   8   1  213.28   14.10
   5   8   1  201.08   15.70
   5   8   1  207.58   14.20
   5   8   1  208.18   14.10
   6  -8   1  103.89    7.80
  -6  -8  -1  107.09    9.20
   6  -8   1  100.59    8.60
  -6  -8  -1   99.49    8.30
   6  -8   1  100.69    8.80
  -6  -8  -1  105.29    8.80
   6   8   1   86.09   11.10
   6   8   1   89.79    9.20
  -6   8  -1   86.59    9.80
  -6   8  -1   95.69   11.50
  -6   8  -1   86.69   11.10
   6   8   1   93.09    9.10
  -7  -8  -1   32.70    4.90
   7  -8   1   32.60    5.10
   7  -8   1   34.60    4.50
  -7  -8  -1   38.50    5.20
   7  -8   1   34.70    5.00
   7   8   1   39.20    5.50
  -7   8  -1   32.50    7.50
  -7   8  -1   41.00    7.00
   7   8   1   28.10    7.00
   7   8   1   36.30    5.60
   7   8   1   27.30    5.70
  -7   8  -1   34.10    7.00
   8  -8   1    5.00    4.30
   8  -8   1    2.50    3.70
   8  -8   1    1.80    4.30
  -8  -8  -1    3.50    4.30
  -8  -8  -1   -0.30    4.10
   8   8   1   -0.40    4.60
  -8   8  -1    1.10    6.60
  -8   8  -1    3.50    6.30
   8   8   1   -0.70    6.10
   8   8   1    2.00    4.70
   8   8   1   -0.20    4.70
  -8   8  -1    3.90    6.10
   9  -8   1   81.49    7.50
   9  -8   1   82.59    8.70
   9  -8   1   84.89    8.50
  -9  -8  -1   80.89    8.30
   9   8   1   88.09   10.90
   9   8   1   83.99    9.30
  -9   8  -1   84.59    9.40
  -9   8  -1   95.89   11.20
   9   8   1   93.29    9.50
  -9   8  -1   66.89    8.90
   9   8   1   78.29    8.60
 -10  -8  -1  196.48   13.70
  10  -8   1  177.28   12.20
 -10  -8  -1  185.88   12.60
  10  -8   1  187.78   13.20
  10  -8   1  180.78   12.90
  10   8   1  148.89   14.50
  10   8   1  170.88   13.70
  10   8   1  166.98   12.90
 -10   8  -1  193.38   14.90
 -10   8  -1  175.78   15.50
 -10   8  -1  159.38   14.60
  10   8   1  182.98   15.70
  11  -8   1   62.69    6.00
 -11  -8  -1   53.59    6.10
 -11  -8  -1   78.19    9.10
  11  -8   1   67.69    8.30
  11  -8   1   57.59    6.70
  11   8   1   50.69    7.20
  11   8   1   48.90    8.00
 -11   8  -1   40.10    8.10
 -11   8  -1   46.40    8.20
 -11   8  -1   58.79    8.20
 -12  -8  -1  135.39   11.00
 -12  -8  -1  159.18   12.40
  12  -8   1  141.49   12.00
 -12   8  -1  155.58   13.60
  12   8   1  130.19   12.40
 -12   8  -1  116.69   13.40
 -12   8  -1  134.69   13.50
  12   8   1  137.19   12.90
 -13  -8  -1   55.19    7.30
  13  -8   1   35.80    5.60
  13  -8   1   31.60    6.60
 -13  -8  -1   38.60    5.80
  13   8   1   37.10    7.10
  13   8   1   41.40    7.90
 -13   8  -1   35.50    8.00
 -13   8  -1   34.90    7.60
 -13   8  -1   48.10    7.90
 -14  -8  -1   14.40    5.30
  14  -8   1   14.20    5.30
 -14  -8  -1   27.60    6.80
  14  -8   1   19.60    6.40
 -14   8  -1    5.70    7.10
  14   8   1   13.70    7.40
  14   8   1   13.10    6.60
 -14   8  -1    6.30    6.80
 -14   8  -1   20.50    7.10
  11  -9  -1   -2.10    5.30
  11  -9  -1    1.20    4.70
 -11  -9   1    3.70    4.90
  11  -9  -1    7.30    5.50
 -11   9   1    7.60    7.40
  11   9  -1    8.80    7.10
  11   9  -1   -3.30    6.00
 -11   9   1   -4.80    7.30
  10  -9  -1    7.10    5.40
  10  -9  -1    9.40    5.30
 -10  -9   1    3.40    5.10
  10  -9  -1    6.40    4.60
 -10   9   1    2.00    7.50
  10   9  -1    1.70    5.90
 -10   9   1    3.80    7.50
  10   9  -1    9.80    6.90
  10   9  -1   12.10    6.00
   9  -9  -1   53.49    6.00
  -9  -9   1   50.59    6.50
   9  -9  -1   50.99    6.60
   9  -9  -1   52.49    6.70
   9   9  -1   55.19    8.50
  -9   9   1   54.89    8.70
   9   9  -1   60.19    7.30
   9   9  -1   75.09    9.60
  -9   9   1   53.99    9.10
  -8  -9   1   15.80    5.00
   8  -9  -1   13.10    5.10
  -8  -9   1   15.60    5.00
   8  -9  -1   13.60    4.40
   8  -9  -1   11.80    5.10
  -8   9   1   12.00    7.50
   8   9  -1   13.70    5.70
   8   9  -1   16.10    7.10
  -8   9   1   10.00    7.70
   8   9  -1    5.10    5.50
   8   9  -1   13.80    5.60
  -7  -9   1   31.50    5.30
  -7  -9   1   34.20    5.50
   7  -9  -1   29.20    5.50
   7  -9  -1   28.60    5.40
   7  -9  -1   27.90    4.60
   7   9  -1   21.40    5.60
  -7   9   1   13.40    7.80
   7   9  -1   24.60    5.90
  -7   9   1   18.20    7.60
   7   9  -1   26.80    7.50
  -6  -9   1    8.30    4.70
   6  -9  -1    3.70    4.80
  -6  -9   1    0.70    4.40
   6  -9  -1    8.40    4.00
   6  -9  -1    8.20    4.60
  -6   9   1    0.40    7.30
   6   9  -1    2.80    6.80
  -6   9   1    1.40    6.80
   6   9  -1    3.60    5.30
  -6   9   1    5.00    6.60
   6   9  -1    4.60    5.20
   5  -9  -1   45.50    5.90
  -5  -9   1   49.80    5.90
   5  -9  -1   63.09    7.50
   5  -9  -1   48.50    5.10
  -5  -9   1   45.60    5.70
  -5   9   1   44.50    8.70
  -5   9   1   37.10    5.90
  -5   9   1   45.90    8.40
   5   9  -1   33.40    7.80
   5   9  -1   44.20    6.50
   5   9  -1   44.70    6.30
   4  -9  -1   31.70    4.30
   4  -9  -1   25.40    5.20
  -4  -9   1   35.40    5.20
  -4  -9   1   28.40    5.00
   4  -9  -1   33.20    5.20
   4   9  -1   29.20    7.30
  -4   9   1   25.00    7.80
  -4   9   1   21.00    7.60
  -4   9   1   23.20    5.20
   4   9  -1   20.90    5.60
   3  -9  -1   43.00    5.70
   3  -9  -1   41.20    5.50
   3  -9  -1   46.00    4.90
  -3  -9   1   44.60    5.50
  -3  -9   1   53.09    5.60
  -3   9   1   39.60    5.70
  -3   9   1   46.10    8.20
  -3   9   1   31.90    8.00
   3   9  -1   38.30    7.70
   3   9  -1   47.40    6.40
   3   9  -1   42.00    6.40
  -2  -9   1   16.70    4.60
   2  -9  -1   20.80    3.80
   2  -9  -1   14.20    4.60
  -2  -9   1   21.60    4.50
   2  -9  -1   17.00    4.70
  -2   9   1   15.90    5.00
  -2   9   1    8.90    7.00
  -2   9   1   18.30    7.00
   2   9  -1   18.30    6.00
   2   9  -1   14.50    7.00
  -1  -9   1   13.30    4.40
   1  -9  -1   16.80    4.30
   1  -9  -1   13.30    3.70
   1  -9  -1   14.50    4.50
  -1  -9   1   13.10    4.50
  -1  -9   1   12.70    3.70
  -1   9   1   13.70    4.80
   1   9  -1   19.20    6.30
   1   9  -1    9.00    6.90
  -1   9   1   15.00    6.80
  -1   9   1   11.00    7.00
   0  -9   1  118.29    9.60
   0  -9   1  117.59    9.90
   0  -9  -1  118.89    9.60
   0  -9   1  115.79    8.80
   0  -9  -1  107.99    9.30
   0  -9  -1  118.79   10.00
   0   9   1  141.09   13.30
   0   9  -1  129.79   12.60
   0   9   1  124.29   12.40
   0   9  -1  117.99   12.60
   0   9   1  127.09   10.20
   1  -9   1   37.30    5.20
   1  -9   1   37.20    4.40
  -1  -9  -1   36.10    5.00
  -1  -9  -1   37.10    5.30
   1   9   1   33.70    6.80
   1   9   1   35.20    5.60
  -1   9  -1   35.10    7.40
  -1   9  -1   34.60    7.60
   1   9   1   32.60    7.80
   2  -9   1    0.40    4.40
   2  -9   1    4.70    3.60
  -2  -9  -1    1.90    4.40
  -2  -9  -1    5.90    4.20
  -2   9  -1    3.60    6.70
   2   9   1    5.20    5.80
   2   9   1    3.20    4.60
   2   9   1   -4.00    6.90
  -2   9  -1   -1.30    6.60
  -3  -9  -1   11.30    4.70
   3  -9   1   13.50    4.50
   3  -9   1   16.70    3.80
  -3  -9  -1   15.20    4.50
   3   9   1   13.20    5.60
   3   9   1    6.20    6.80
   3   9   1    7.80    5.00
  -3   9  -1    0.90    7.00
  -3   9  -1   14.40    7.20
  -4  -9  -1   91.39    8.90
  -4  -9  -1  102.99    8.80
   4  -9   1   98.49    7.70
   4  -9   1   94.09    8.70
   4   9   1   87.29   10.40
  -4   9  -1   67.49    9.80
   4   9   1   77.69    9.70
  -4   9  -1   95.89   12.00
   4   9   1   87.89    9.50
   5  -9   1   19.60    4.90
  -5  -9  -1   21.20    4.90
   5  -9   1   19.80    4.40
  -5  -9  -1   25.50    5.10
   5  -9   1   18.10    5.00
   5   9   1   34.20    5.80
  -5   9  -1   26.00    7.50
   5   9   1   40.80    5.80
  -5   9  -1   33.60    8.10
   5   9   1   32.20    7.60
  -6  -9  -1   42.70    5.60
   6  -9   1   39.60    4.90
   6  -9   1   36.80    5.40
  -6  -9  -1   42.70    5.50
   6  -9   1   34.30    5.60
   6   9   1   31.40    7.70
  -6   9  -1   22.00    8.00
  -6   9  -1   30.40    7.80
   6   9   1   32.40    6.10
   6   9   1   34.10    6.10
   7  -9   1   69.39    8.20
  -7  -9  -1   73.49    8.30
   7  -9   1   65.69    6.90
  -7  -9  -1   71.39    8.00
   7  -9   1   68.99    8.00
   7   9   1   47.40    7.20
   7   9   1   48.10    6.90
   7   9   1   49.80    6.80
  -7   9  -1   50.59    9.00
   7   9   1   42.70    8.40
  -7   9  -1   53.39    8.60
   8  -9   1   24.80    5.40
   8  -9   1   30.10    4.90
   8  -9   1   27.90    5.50
  -8  -9  -1   26.50    5.30
   8   9   1   22.50    5.90
  -8   9  -1   20.30    7.90
  -8   9  -1   24.20    7.70
   8   9   1   25.70    6.20
   8   9   1   28.40    6.20
   8   9   1   27.40    7.70
   9  -9   1   11.10    4.50
  -9  -9  -1   12.00    5.00
   9  -9   1   12.30    5.20
   9  -9   1   17.80    5.30
  -9   9  -1    4.40    7.50
   9   9   1    7.30    5.90
  -9   9  -1    3.90    7.20
   9   9   1   11.60    7.00
   9   9   1    6.80    5.30
 -10  -9  -1   39.70    5.80
  10  -9   1   38.70    6.00
  10  -9   1   32.60    5.80
  10  -9   1   33.10    5.20
  10   9   1   21.70    6.50
 -10   9  -1   14.10    7.90
  10   9   1   25.40    7.70
 -10   9  -1   30.00    8.20
  11  -9   1   49.70    6.00
 -11  -9  -1   44.90    6.40
 -11   9  -1   49.80    8.70
   5 -10  -1   41.90    5.20
  -5 -10   1   33.40    6.00
  -5 -10   1   54.29    6.10
   5 -10  -1   40.60    6.00
   5  10  -1   26.70    8.30
  -5  10   1   28.50    8.70
  -5  10   1   24.40    8.90
   5  10  -1   34.40    6.80
  -4 -10   1    4.80    5.10
  -4 -10   1    9.80    5.20
   4 -10  -1    8.90    5.30
   4 -10  -1    8.70    4.20
  -4  10   1    7.50    8.00
   4  10  -1   14.90    6.20
   4  10  -1    9.70    7.70
  -4  10   1    7.10    8.20
  -3 -10   1   23.60    5.30
   3 -10  -1   18.60    4.30
   3 -10  -1   15.60    5.20
  -3 -10   1   13.70    5.30
   3  10  -1   10.60    7.90
  -3  10   1   10.60    8.10
  -3  10   1   12.50    7.90
  -2 -10   1   15.90    5.20
  -2 -10   1   13.80    5.10
   2 -10  -1   14.60    5.00
  -2  10   1   11.00    8.10
   2  10  -1    8.00    7.70
  -2  10   1   15.20    7.80
  -1 -10   1   57.29    6.40
   1 -10  -1   53.39    6.40
   1  10  -1   52.29    8.00
   1  10  -1   49.00    9.00
  -1  10   1   46.30    8.70
  -1  10   1   50.09    9.20
   0 -10  -1   78.39    8.70
   0 -10   1   71.19    8.50
   0  10   1   73.39   10.10
   0  10   1   68.39    9.00
   0  10  -1   65.39    9.00
   0  10  -1   71.19    9.80
   1 -10   1   76.09    7.20
  -1 -10  -1   70.49    8.50
   1 -10   1   77.79    8.70
  -1 -10  -1   87.99    8.30
   1  10   1   59.89    8.50
  -1  10  -1   61.59    9.50
   1  10   1   60.29    9.80
  -1  10  -1   57.29    9.10
  -2 -10  -1   34.40    5.50
   2 -10   1   29.40    4.70
   2 -10   1   31.30    5.60
  -2 -10  -1   30.10    5.50
  -2  10  -1   21.10    8.10
  -2  10  -1   25.90    8.00
   2  10   1   15.30    8.30
   2  10   1   25.40    6.70
   3 -10   1   49.99    6.40
  -3 -10  -1   51.89    6.60
  -3 -10  -1   58.19    6.30
   3 -10   1   56.99    5.70
  -3  10  -1   47.90    9.10
   3  10   1   42.70    9.20
   3  10   1   53.39    8.20
  -3  10  -1   48.00    9.00
   4 -10   1    8.30    4.40
  -4 -10  -1    8.00    5.20
   4 -10   1   13.20    5.10
  -4 -10  -1    8.20    4.90
   4  10   1    2.50    5.70
  -4  10  -1    7.20    7.80
   4  10   1    2.60    5.60
  -4  10  -1    0.20    7.80
   4  10   1    4.10    7.90
   5 -10   1   60.99    6.80
  -5 -10  -1   58.39    6.80
   5 -10   1   70.49    7.20
  -5 -10  -1   69.59    8.00
  -5  10  -1   50.09    9.70
   5  10   1   58.59    7.60
   5  10   1   55.59    7.50
  -5  10  -1   53.79    9.70
   5  10   1   61.69    9.60
 -23   0   2   91.99   12.60
  23   0  -2   62.59    8.30
  23   0  -2   57.99    8.10
  23   0  -2   38.50    8.80
 -22   0   2    5.00    7.60
  22   0  -2   12.40    6.50
  22   0  -2    6.70    6.20
  22   0  -2   -8.70    6.90
 -21   0   2   36.90    8.50
  21   0  -2   32.50    7.70
  21   0  -2   46.00    7.50
  21   0  -2   36.00    6.90
 -21   0   2   57.19    7.00
 -20   0   2   46.30    6.50
  20   0  -2   26.60    7.20
  20   0  -2   33.80    6.90
 -20   0   2   29.50    7.60
  20   0  -2   31.50    6.30
 -19   0   2    3.00    4.90
 -19   0   2    2.70    4.60
  19   0  -2    5.50    5.60
 -19   0   2   -3.90    6.30
  19   0  -2    1.20    5.20
  19   0  -2   -3.10    5.80
 -18   0   2   14.50    6.20
  18   0  -2   19.90    5.60
  18   0  -2   24.90    5.80
 -18   0   2   18.70    4.60
 -18   0   2   23.00    5.10
  18   0  -2   12.80    5.90
  17   0  -2  234.18   15.50
 -17   0   2  212.88   14.70
 -17   0   2  222.48   14.90
  17   0  -2  239.58   15.90
  17   0  -2  215.38   15.90
 -17   0   2  209.08   15.90
  16   0  -2  312.17   20.00
 -16   0   2  297.87   19.20
 -16   0   2  310.87   19.10
  16   0  -2  294.37   20.00
  16   0  -2  309.77   19.70
 -15   0   2  644.04   39.00
  15   0  -2  654.63   38.80
  15   0  -2  639.74   38.90
  15   0  -2  659.93   39.00
 -15   0   2  628.74   38.40
 -15   0   2  647.44   38.30
 -14   0   2   58.39    7.50
  14   0  -2   72.09    7.90
  14   0  -2   81.39    7.90
  14   0  -2   75.69    7.30
 -14   0   2   74.79    6.40
 -14   0   2   69.79    6.60
  13   0  -2    1.40    3.20
  13   0  -2    2.80    3.60
  13   0  -2    2.80    2.40
 -13   0   2    0.80    2.60
  13   0  -2   -0.40    3.60
 -13   0   2   -7.30    3.60
 -13   0   2    0.20    2.10
  13   0  -2   -0.40    3.60
  13   0  -2   -1.20    2.50
 -13   0   2   -4.60    2.80
  12   0  -2   20.00    2.90
  12   0  -2   17.20    3.90
  12   0  -2   21.20    3.80
 -12   0   2   22.20    2.50
  12   0  -2   22.00    2.40
 -12   0   2   22.80    3.10
  12   0  -2   22.40    3.50
  12   0  -2   28.20    4.20
 -12   0   2   20.70    4.10
 -12   0   2   18.50    3.20
  11   0  -2    9.30    2.90
  11   0  -2    8.90    3.30
  11   0  -2   13.70    3.10
 -11   0   2    6.50    3.10
  11   0  -2   10.50    1.80
 -11   0   2    6.80    2.50
  11   0  -2    9.80    2.30
  11   0  -2    5.30    3.30
 -11   0   2   10.60    2.00
 -11   0   2    8.60    2.40
  10   0  -2  344.17   20.70
  10   0  -2  342.97   21.00
  10   0  -2  353.56   21.20
 -10   0   2  360.16   20.80
 -10   0   2  355.66   21.00
 -10   0   2  356.36   21.00
  10   0  -2  358.16   21.40
  10   0  -2  357.26   21.60
 -10   0   2  358.96   21.40
  10   0  -2  344.97   21.50
   9   0  -2 2434.46  142.09
  -9   0   2 2466.95  142.29
   9   0  -2 2379.96  142.29
   9   0  -2 2389.26  142.59
   9   0  -2 2504.85  142.59
  -9   0   2 2500.35  142.29
  -9   0   2 2487.35  142.59
   9   0  -2 2489.65  142.39
   9   0  -2 2477.25  142.69
  -9   0   2 2426.36  142.19
   8   0  -2   25.60    3.30
   8   0  -2   24.80    3.00
  -8   0   2   26.00    2.40
   8   0  -2   24.90    2.30
  -8   0   2   24.90    2.70
   8   0  -2   28.00    3.30
  -8   0   2   25.10    2.70
   8   0  -2   24.10    2.80
  -8   0   2   27.80    3.00
   8   0  -2   22.10    3.00
   7   0  -2  225.68   13.90
  -7   0   2  230.38   13.40
  -7   0   2  227.68   13.50
   7   0  -2  221.98   13.60
   7   0  -2  216.58   13.80
   7   0  -2  228.98   13.70
   7   0  -2  224.98   13.30
  -7   0   2  234.38   13.80
  -7   0   2  228.98   13.50
   7   0  -2  226.48   14.00
  -6   0   2  304.47   17.60
   6   0  -2  295.57   17.40
   6   0  -2  287.37   17.60
  -6   0   2  301.67   17.60
   6   0  -2  292.57   17.80
   6   0  -2  304.37   18.00
   6   0  -2  280.47   17.80
   6   0  -2  289.67   17.70
  -6   0   2  314.47   17.80
  -6   0   2  310.17   17.50
   5   0  -2  855.21   52.89
   5   0  -2  901.21   52.79
  -5   0   2  963.30   52.89
  -5   0   2  922.01   52.79
   5   0  -2  885.71   52.99
  -5   0   2  937.61   52.69
   5   0  -2  862.11   52.79
  -5   0   2  946.11   52.79
   4   0  -2 2026.90  126.19
  -4   0   2 2292.77  126.09
  -4   0   2 2333.17  126.99
   4   0  -2 2103.59  126.29
   4   0  -2 2027.80  125.99
  -4   0   2 2272.87  126.09
   4   0  -2 2059.69  125.99
  -4   0   2 2301.17  126.19
  -3   0   2   32.40    2.50
   3   0  -2   30.20    2.50
  -3   0   2   34.30    2.30
   3   0  -2   28.20    2.30
  -3   0   2   31.10    2.30
   2   0  -2  954.90   58.49
  -2   0   2 1035.30   58.49
   2   0  -2 1039.80   58.59
   1   0  -2  128.99    7.60
   0   0   2    1.80    0.30
   0   0  -2    1.30    0.20
  -1   0  -2  664.03   37.90
   1   0   2  594.14   37.70
   1   0   2  659.43   37.70
  -1   0  -2  680.23   37.70
   2   0   2    1.20    1.00
   2   0   2    2.00    0.80
  -2   0  -2    2.60    0.40
   2   0   2    2.50    0.40
  -2   0  -2    0.70    0.50
  -2   0  -2    1.20    0.60
   2   0   2    2.20    0.70
  -2   0  -2    1.80    0.50
   3   0   2  397.26   22.50
   3   0   2  384.46   22.80
  -3   0  -2  393.96   22.60
   3   0   2  384.76   22.60
  -3   0  -2  403.26   22.50
   3   0   2  384.26   22.60
   3   0   2  344.87   22.80
  -3   0  -2  398.76   22.60
  -3   0  -2  405.46   22.70
  -4   0  -2 2476.45  143.09
  -4   0  -2 2598.84  143.19
   4   0   2 2307.07  143.19
   4   0   2 2420.06  143.09
   4   0   2 2366.76  143.19
  -4   0  -2 2520.75  143.29
   4   0   2 2468.25  143.29
  -4   0  -2 2558.34  143.79
   4   0   2 2448.06  143.09
  -4   0  -2 2554.34  143.39
  -5   0  -2  180.48   10.50
   5   0   2  174.58   10.50
   5   0   2  176.98   10.90
   5   0   2  165.48   10.40
  -5   0  -2  181.68   10.50
  -5   0  -2  184.98   10.40
   5   0   2  178.68   10.40
  -5   0  -2  182.48   10.30
  -5   0  -2  180.48   10.60
   5   0   2  159.48   10.90
   5   0   2  177.98   10.60
   6   0   2  347.37   21.40
  -6   0  -2  371.26   21.50
  -6   0  -2  371.16   21.50
  -6   0  -2  378.86   21.40
  -6   0  -2  361.66   21.30
   6   0   2  358.76   21.90
   6   0   2  358.56   21.80
   6   0   2  383.56   21.60
   6   0   2  369.86   21.50
   7   0   2  919.01   53.29
  -7   0  -2  880.51   53.19
  -7   0  -2  928.61   53.29
   7   0   2  882.51   53.19
   7   0   2  944.71   53.49
  -7   0  -2  967.00   53.49
   7   0   2  939.81   53.69
  -7   0  -2  924.01   53.39
   7   0   2  875.71   53.69
  -8   0  -2  219.68   13.30
   8   0   2  225.88   13.80
  -8   0  -2  217.78   13.30
   8   0   2  230.38   13.50
   8   0   2  212.48   14.00
   8   0   2  214.38   13.10
   8   0   2  223.98   13.30
  -8   0  -2  234.08   13.60
  -8   0  -2  218.68   13.00
   8   0   2  216.58   13.70
  -9   0  -2   26.10    3.00
   9   0   2   29.50    2.60
   9   0   2   27.60    3.50
  -9   0  -2   22.90    3.00
   9   0   2   21.20    3.50
   9   0   2   30.40    3.70
  -9   0  -2   23.70    3.00
   9   0   2   28.30    3.60
   9   0   2   23.70    2.50
  10   0   2  363.66   22.30
 -10   0  -2  383.26   22.60
 -10   0  -2  385.46   22.50
  10   0   2  372.96   23.00
  10   0   2  388.66   23.10
  10   0   2  386.86   23.30
  10   0   2  392.16   22.90
 -10   0  -2  385.26   22.90
  10   0   2  364.76   22.50
  11   0   2 1535.15   87.99
 -11   0  -2 1520.15   87.79
 -11   0  -2 1537.75   88.09
  11   0   2 1530.75   88.19
 -11   0  -2 1497.25   87.79
  11   0   2 1430.86   87.59
  11   0   2 1543.05   88.19
  11   0   2 1481.95   87.69
  11   0   2 1514.85   88.29
 -12   0  -2   94.69    7.20
  12   0   2   90.99    6.80
  12   0   2  102.49    7.80
 -12   0  -2   97.29    8.00
  12   0   2   98.29    8.30
 -12   0  -2   94.19    7.10
  12   0   2  100.59    8.50
  12   0   2  104.39    8.20
 -13   0  -2   85.49    6.70
 -13   0  -2   81.99    6.70
  13   0   2   83.99    8.30
  13   0   2   81.59    7.90
  13   0   2   82.79    6.30
  13   0   2   88.79    7.50
 -13   0  -2   79.29    7.50
  13   0   2   83.89    7.90
  14   0   2    1.30    2.80
 -14   0  -2    7.50    2.80
  14   0   2    2.30    4.20
  14   0   2    2.40    3.80
 -14   0  -2    3.70    3.00
 -14   0  -2    2.00    4.00
  14   0   2    7.20    4.30
  14   0   2    8.50    4.30
 -14   0  -2    4.10    3.20
 -15   0  -2   24.30    5.20
  15   0   2   29.00    5.50
 -15   0  -2   31.40    3.80
  15   0   2   33.70    5.30
 -15   0  -2   25.40    4.10
 -15   0  -2   29.70    4.30
  15   0   2   28.30    5.00
 -16   0  -2  246.88   15.90
 -16   0  -2  249.97   15.90
  16   0   2  239.28   16.60
  16   0   2  256.67   17.00
  16   0   2  242.78   16.70
 -16   0  -2  237.88   16.70
  17   0   2   59.19    6.90
 -17   0  -2   49.80    5.80
 -17   0  -2   51.59    7.10
  17   0   2   66.59    8.80
 -17   0  -2   54.59    7.00
  17   0   2   52.69    6.80
 -18   0  -2    6.90    6.10
  18   0   2    9.70    5.70
  18   0   2   12.20    5.60
 -18   0  -2   11.20    4.50
  18   0   2    8.30    5.70
 -18   0  -2   14.80    4.90
  19   0   2  199.48   14.70
 -19   0  -2  188.28   13.30
 -19   0  -2  176.48   14.70
 -19   0  -2  181.68   13.20
  19   0   2  186.98   14.60
  19   0   2  148.19   14.10
  20   0   2  132.69   12.80
  20   0   2  138.59   12.90
 -20   0  -2  143.49   11.50
 -20   0  -2  132.49   13.60
 -21   0  -2   70.59    9.40
  21   0   2   65.79    8.50
  21   0   2   62.19    8.30
  22   0   2   34.30    7.60
 -22   0  -2   49.99    9.00
  22   0   2   50.79    7.80
 -22  -1   2  277.17   17.50
  22  -1  -2  259.97   17.80
  22  -1  -2  247.08   17.90
  22  -1  -2  205.38   18.40
 -22  -1   2  246.78   19.10
  22   1  -2  243.58   18.10
 -22   1   2  234.68   19.10
  22   1  -2  187.68   18.30
 -22   1   2  232.88   21.60
  22   1  -2  235.08   17.50
 -21  -1   2   76.19    9.60
  21  -1  -2   59.39    8.20
  21  -1  -2   47.20    8.60
 -21  -1   2   65.99    9.40
  21  -1  -2   61.09    8.00
 -21   1   2   75.39    9.50
  21   1  -2   70.79    8.20
 -21   1   2   73.89    9.80
  21   1  -2   58.39    8.50
  21   1  -2   65.99    8.40
  20  -1  -2  134.09   12.20
 -20  -1   2  143.59   11.80
  20  -1  -2  114.59   13.00
 -20  -1   2  133.89   13.50
  20  -1  -2  157.98   12.80
  20   1  -2  137.89   12.30
 -20   1   2  131.79   11.70
 -20   1   2  123.19   13.50
  20   1  -2  140.39   12.70
  20   1  -2  124.49   13.00
  19  -1  -2   36.30    7.20
  19  -1  -2   50.39    7.00
 -19  -1   2   51.59    6.70
 -19  -1   2   40.20    7.60
  19  -1  -2   46.00    6.50
 -19   1   2   37.80    7.50
  19   1  -2   41.80    7.10
 -19   1   2   38.30    6.10
  19   1  -2   45.60    6.50
  19   1  -2   36.80    6.90
 -18  -1   2   70.39    8.40
 -18  -1   2   66.49    8.10
  18  -1  -2   75.49    9.10
  18  -1  -2   73.19    8.50
  18  -1  -2   51.59    7.60
 -18   1   2   63.49    8.20
  18   1  -2   62.99    7.10
  18   1  -2   64.69    7.60
 -18   1   2   58.69    6.70
  18   1  -2   61.39    7.60
  18   1  -2   56.39    7.10
 -18   1   2   70.39    7.70
 -17  -1   2   38.70    5.60
 -17  -1   2   30.50    6.50
  17  -1  -2   31.70    6.20
  17  -1  -2   37.60    5.90
  17  -1  -2   42.20    6.20
  17   1  -2   41.80    6.30
 -17   1   2   31.30    5.20
 -17   1   2   28.50    6.40
  17   1  -2   40.60    5.50
 -17   1   2   42.60    5.30
  17   1  -2   40.10    5.80
  17   1  -2   39.10    6.30
  16  -1  -2  136.89   11.40
  16  -1  -2  143.29   12.00
 -16  -1   2  123.69   10.90
 -16  -1   2  123.59   11.90
  16  -1  -2  129.29   11.90
 -16  -1   2  130.69   10.30
 -16   1   2  159.18   12.30
 -16   1   2  164.28   10.70
  16   1  -2  162.98   11.40
  16   1  -2  162.58   11.10
 -16   1   2  160.88   11.00
  16   1  -2  155.88   12.00
  16   1  -2  165.08   12.10
 -15  -1   2   -2.80    4.50
 -15  -1   2    2.00    3.10
  15  -1  -2    1.60    4.30
  15  -1  -2    1.90    4.50
  15  -1  -2   -0.70    4.40
 -15  -1   2   -1.20    3.70
 -15   1   2    8.50    3.50
 -15   1   2   -3.10    4.40
  15   1  -2    6.90    4.00
 -15   1   2    2.30    3.60
  15   1  -2    8.50    4.40
  15   1  -2    5.60    4.80
  15   1  -2    5.60    4.60
 -15   1   2    6.50    2.90
  14  -1  -2  153.48   13.20
  14  -1  -2  152.68   13.50
  14  -1  -2  159.58   13.50
 -14   1   2  208.08   12.50
  14   1  -2  217.28   13.30
  14   1  -2  214.28   14.00
  14   1  -2  207.38   13.60
 -14   1   2  198.78   13.60
 -14   1   2  200.58   12.70
  14   1  -2  216.28   13.90
 -14   1   2  205.68   13.00
  14   1  -2  222.38   13.60
  13  -1  -2    2.70    2.20
  13  -1  -2    1.50    2.30
 -13  -1   2   -5.20    3.70
  13  -1  -2    2.60    3.50
  13  -1  -2    0.50    3.60
  13  -1  -2    0.00    3.70
 -13  -1   2   -4.80    3.00
 -13  -1   2   -0.60    2.40
  13   1  -2    2.40    3.50
  13   1  -2    1.40    3.90
 -13   1   2   -0.40    2.90
 -13   1   2   -1.30    2.70
  13   1  -2   -0.70    2.70
 -13   1   2    0.40    2.50
  13   1  -2   -2.00    3.70
 -13   1   2   -3.40    3.70
  12  -1  -2  190.28   11.40
  12  -1  -2  178.18   11.20
  12  -1  -2  204.78   12.40
 -12  -1   2  186.98   12.30
  12  -1  -2  203.68   12.60
 -12  -1   2  194.58   11.80
  12  -1  -2  206.98   12.30
 -12  -1   2  195.18   11.40
  12  -1  -2  191.28   11.30
  12   1  -2  176.18   12.50
 -12   1   2  166.18   11.70
 -12   1   2  162.08   12.30
 -12   1   2  165.08   11.50
  12   1  -2  177.48   12.10
  12   1  -2  167.68   11.00
 -12   1   2  168.58   11.40
  12   1  -2  172.08   12.50
  12   1  -2  169.38   11.60
  11  -1  -2  986.10   57.89
  11  -1  -2  933.11   57.29
  11  -1  -2  970.00   57.39
  11  -1  -2  977.50   57.39
 -11  -1   2  982.80   57.89
 -11  -1   2  976.80   57.59
  11  -1  -2  985.10   58.09
 -11  -1   2  979.70   57.49
  11  -1  -2  988.40   57.89
 -11   1   2 1032.90   57.99
  11   1  -2 1001.70   57.79
  11   1  -2  939.21   57.29
 -11   1   2 1004.50   57.69
  11   1  -2  979.60   57.99
 -11   1   2  997.40   57.49
  11   1  -2 1020.70   58.09
  11   1  -2 1006.70   57.59
 -11   1   2  992.40   57.49
 -10  -1   2  441.96   27.50
  10  -1  -2  467.15   27.80
  10  -1  -2  430.86   27.20
  10  -1  -2  434.06   27.90
 -10  -1   2  432.56   27.30
  10  -1  -2  460.35   27.30
  10  -1  -2  439.16   27.80
  10  -1  -2  444.66   27.30
 -10  -1   2  453.55   27.80
 -10   1   2  472.65   27.60
  10   1  -2  491.05   27.90
 -10   1   2  479.35   27.40
  10   1  -2  508.45   27.70
  10   1  -2  473.25   27.50
  10   1  -2  498.45   28.00
  10   1  -2  462.95   27.10
 -10   1   2  480.45   27.40
 -10   1   2  502.15   27.90
   9  -1  -2  712.23   40.80
  -9  -1   2  724.03   41.00
   9  -1  -2  758.32   41.20
   9  -1  -2  708.43   41.40
  -9  -1   2  741.73   41.30
  -9  -1   2  723.03   40.90
   9  -1  -2  718.03   41.30
   9  -1  -2  746.93   40.90
   9  -1  -2  718.93   40.90
  -9   1   2  690.03   41.30
   9   1  -2  642.94   40.70
  -9   1   2  689.13   40.90
   9   1  -2  687.73   41.20
  -9   1   2  674.53   41.00
  -9   1   2  677.93   40.90
   9   1  -2  664.93   41.00
   9   1  -2  670.63   41.30
   9   1  -2  667.33   41.30
   8  -1  -2  269.47   17.10
  -8  -1   2  294.77   16.60
  -8  -1   2  290.27   16.80
   8  -1  -2  310.47   17.00
   8  -1  -2  282.47   17.00
   8  -1  -2  295.27   16.60
   8  -1  -2  287.87   16.60
  -8  -1   2  299.87   17.00
   8  -1  -2  284.27   16.60
   8   1  -2  265.37   17.00
  -8   1   2  274.97   17.00
   8   1  -2  268.17   16.70
  -8   1   2  274.67   16.70
  -8   1   2  276.37   16.80
   8   1  -2  262.27   16.40
  -8   1   2  269.47   16.70
   8   1  -2  268.07   16.90
   8   1  -2  273.97   17.20
   7  -1  -2  258.77   13.50
   7  -1  -2  239.28   13.80
  -7  -1   2  241.58   13.40
   7  -1  -2  229.28   13.30
   7  -1  -2  242.18   13.50
  -7  -1   2  243.58   13.60
  -7  -1   2  255.67   13.90
   7  -1  -2  242.28   13.90
   7  -1  -2  244.68   13.50
   7  -1  -2  257.17   13.80
  -7   1   2  206.48   13.80
   7   1  -2  210.78   13.50
  -7   1   2  211.08   13.60
   7   1  -2  207.18   13.70
   7   1  -2  199.68   13.30
   7   1  -2  205.08   13.90
  -7   1   2  204.58   13.60
   7   1  -2  208.18   13.70
  -7   1   2  207.08   13.50
   6  -1  -2  943.31   53.69
  -6  -1   2  933.01   53.69
  -6  -1   2  971.20   53.99
   6  -1  -2  919.71   53.69
   6  -1  -2  922.81   53.89
   6  -1  -2  948.41   53.69
  -6  -1   2  913.01   53.69
  -6  -1   2  923.91   53.79
   6  -1  -2  894.81   53.59
   6  -1  -2  920.61   53.99
   6  -1  -2  958.90   53.89
  -6   1   2  926.41   53.79
   6   1  -2  879.01   53.59
   6   1  -2  936.81   53.99
   6   1  -2  906.61   53.79
   6   1  -2  895.21   53.89
  -6   1   2  935.71   53.99
   6   1  -2  931.31   53.89
  -6   1   2  945.51   53.79
  -6   1   2  910.61   53.89
  -5  -1   2  132.29    8.50
   5  -1  -2  133.99    8.40
   5  -1  -2  139.69    8.70
   5  -1  -2  139.79    8.70
   5  -1  -2  131.99    8.70
  -5  -1   2  140.59    8.50
  -5  -1   2  132.19    8.70
   5  -1  -2  138.99    8.50
   5  -1  -2  139.69    8.60
   5  -1  -2  141.59    8.50
  -5  -1   2  146.49    8.80
  -5   1   2  155.18    8.80
  -5   1   2  155.98    8.90
   5   1  -2  145.59    8.40
   5   1  -2  139.39    8.70
  -5   1   2  149.49    8.70
   5   1  -2  151.68    8.70
  -5   1   2  153.38    8.60
   5   1  -2  152.28    8.90
   4  -1  -2  802.72   49.50
   4  -1  -2  795.72   49.60
  -4  -1   2  827.42   49.50
   4  -1  -2  816.92   49.60
   4  -1  -2  807.72   49.70
   4  -1  -2  809.82   49.60
  -4  -1   2  828.02   49.60
  -4  -1   2  858.21   49.70
   4  -1  -2  830.12   49.50
  -4  -1   2  833.02   49.70
   4   1  -2  909.11   49.70
  -4   1   2  869.11   49.50
  -4   1   2  920.31   49.70
  -4   1   2  936.81   49.80
   4   1  -2  870.71   49.60
   4   1  -2  903.91   49.60
  -4   1   2  911.71   49.70
  -4   1   2  862.61   49.60
   3  -1  -2 1018.80   61.79
   3  -1  -2  966.70   61.89
  -3  -1   2 1029.30   61.99
  -3  -1   2 1007.70   61.79
  -3  -1   2 1060.79   61.89
   3  -1  -2 1020.60   61.89
   3  -1  -2  990.00   61.89
   3  -1  -2 1003.60   61.79
   3  -1  -2  968.00   61.79
   3  -1  -2 1001.70   61.79
  -3  -1   2 1028.30   61.79
  -3   1   2 1210.28   61.89
  -3   1   2 1234.38   61.99
   3   1  -2 1217.38   61.89
   3   1  -2 1259.27   61.89
   2  -1  -2   22.60    1.70
  -2  -1   2   22.60    1.90
   2  -1  -2   22.50    1.50
  -2  -1   2   19.00    1.90
   2  -1  -2   22.90    1.70
  -2  -1   2   21.00    1.50
   2  -1  -2   23.50    1.60
   2  -1  -2   21.70    1.70
  -2  -1   2   21.70    1.60
  -2   1   2   27.70    1.60
   2   1  -2   30.00    1.80
   2   1  -2   24.70    1.70
  -2   1   2   28.20    1.80
  -2   1   2   22.80    2.10
  -2   1   2   29.70    2.20
   2   1  -2   25.10    1.60
   1  -1  -2 1364.66   78.19
   1  -1  -2 1353.66   78.09
   1  -1  -2 1413.96   78.19
   1  -1  -2 1399.96   78.29
  -1  -1   2 1215.08   78.09
  -1  -1   2 1347.27   78.19
  -1  -1   2 1400.76   78.09
   1  -1  -2 1435.46   78.29
   1  -1  -2 1376.86   78.29
   1   1  -2 1343.37   78.19
  -1   1   2 1213.58   78.09
  -1   1   2 1320.17   78.29
   0  -1   2 1076.09   60.99
   0  -1   2 1034.90   61.09
   0  -1  -2 1052.99   61.09
   0  -1  -2 1018.30   61.09
   0  -1  -2 1052.79   60.99
   0  -1  -2 1067.29   61.09
   0  -1  -2 1072.89   61.09
  -1  -1  -2  389.56   21.40
   1  -1   2  375.46   21.40
  -1  -1  -2  376.96   21.40
  -1  -1  -2  379.46   21.40
   1  -1   2  382.16   21.40
   1  -1   2  385.86   21.40
  -1  -1  -2  378.66   21.40
   1  -1   2  350.46   21.50
   1  -1   2  389.76   21.30
  -1  -1  -2  379.06   21.40
  -1  -1  -2  375.96   21.40
  -1   1  -2  354.36   21.40
  -1   1  -2  343.67   21.40
   1   1   2  352.96   21.40
   1   1   2  351.36   21.40
   1   1   2  346.17   21.40
  -1   1  -2  341.07   21.30
  -1   1  -2  362.96   21.50
   1   1   2  379.86   21.50
   2  -1   2  933.71   49.10
  -2  -1  -2  923.11   49.20
  -2  -1  -2  885.51   49.10
  -2  -1  -2  896.21   49.10
   2  -1   2  861.91   49.20
   2  -1   2  861.61   49.10
   2  -1   2  883.31   49.10
   2  -1   2  898.21   49.00
  -2  -1  -2  887.41   49.10
  -2   1  -2  808.12   49.00
   2   1   2  806.82   49.10
   2   1   2  755.12   49.00
  -2   1  -2  825.72   49.10
   2   1   2  775.92   49.10
   2   1   2  822.02   49.20
   2   1   2  801.52   49.10
  -2   1  -2  784.02   49.10
  -2   1  -2  840.22   49.20
   3  -1   2  757.72   41.30
   3  -1   2  728.23   41.30
  -3  -1  -2  771.62   41.20
  -3  -1  -2  764.12   41.20
   3  -1   2  735.83   41.20
   3  -1   2  735.63   41.20
   3  -1   2  743.73   41.20
  -3  -1  -2  761.92   41.20
  -3  -1  -2  752.62   41.30
   3   1   2  661.23   41.20
   3   1   2  659.13   41.40
   3   1   2  648.14   41.30
  -3   1  -2  662.73   41.30
   3   1   2  668.03   41.20
   3   1   2  672.03   41.20
  -3   1  -2  673.33   41.10
  -3   1  -2  685.83   41.30
  -4  -1  -2 2303.67  131.89
   4  -1   2 2232.08  131.99
  -4  -1  -2 2364.46  132.09
   4  -1   2 2259.77  131.69
  -4  -1  -2 2324.47  131.69
  -4  -1  -2 2351.16  132.19
  -4  -1  -2 2281.87  131.79
   4  -1   2 2273.47  131.69
   4  -1   2 2257.97  132.09
   4  -1   2 2268.67  131.99
   4   1   2 2217.38  131.89
   4   1   2 2254.57  131.59
  -4   1  -2 2256.97  132.19
   4   1   2 2185.08  131.69
  -4   1  -2 2300.17  131.89
   4   1   2 2263.97  131.69
   4   1   2 2278.47  131.79
  -4   1  -2 2274.07  131.79
   5  -1   2 3128.09  187.78
  -5  -1  -2 3266.07  188.48
  -5  -1  -2 3217.08  187.78
   5  -1   2 3075.99  188.08
  -5  -1  -2 3247.97  188.08
   5  -1   2 3096.49  187.68
  -5  -1  -2 3194.08  187.68
   5  -1   2 3114.99  187.58
  -5  -1  -2 3224.08  187.78
   5  -1   2 3051.89  187.88
   5   1   2 3392.06  187.88
  -5   1  -2 3434.36  188.68
  -5   1  -2 3328.57  188.18
   5   1   2 3239.18  187.78
  -5   1  -2 3430.06  187.88
   5   1   2 3415.46  187.68
   6  -1   2 2030.70  121.49
   6  -1   2 2029.90  121.59
  -6  -1  -2 2079.49  121.39
   6  -1   2 2052.19  121.49
  -6  -1  -2 2085.69  121.79
   6  -1   2 1969.50  121.59
   6  -1   2 1991.70  121.29
  -6  -1  -2 2154.88  121.79
  -6  -1  -2 2052.49  121.49
  -6  -1  -2 2059.89  121.49
  -6   1  -2 2231.48  121.89
   6   1   2 2149.98  121.59
   6   1   2 2180.38  121.69
   6   1   2 2157.88  121.49
  -6   1  -2 2170.78  121.49
   6   1   2 2074.19  121.69
  -6   1  -2 2187.38  121.39
  -7  -1  -2  908.11   52.59
  -7  -1  -2  901.51   52.49
   7  -1   2  823.32   52.79
   7  -1   2  876.01   52.59
   7  -1   2  847.82   52.79
  -7  -1  -2  883.41   52.39
  -7  -1  -2  924.01   52.69
   7  -1   2  882.71   52.59
  -7  -1  -2  887.91   52.49
   7  -1   2  858.61   52.39
   7   1   2  897.71   52.79
   7   1   2  907.41   52.39
  -7   1  -2  959.50   52.59
  -7   1  -2  968.10   52.69
   7   1   2  934.81   52.79
   7   1   2  921.31   52.49
   7   1   2  933.71   52.89
  -7   1  -2  948.01   52.49
  -8  -1  -2  192.38   12.70
  -8  -1  -2  184.18   12.40
   8  -1   2  189.08   12.70
  -8  -1  -2  186.88   12.50
  -8  -1  -2  191.58   12.90
   8  -1   2  182.28   13.10
  -8  -1  -2  186.08   12.60
   8  -1   2  183.38   12.40
   8  -1   2  190.88   12.80
  -8   1  -2  235.48   12.80
   8   1   2  228.18   12.60
   8   1   2  227.28   13.10
  -8   1  -2  234.68   12.60
   8   1   2  244.98   13.40
   8   1   2  232.58   13.10
  -8   1  -2  238.28   13.00
  -8   1  -2  234.68   12.80
   8   1   2  238.68   12.70
   9  -1   2   33.10    3.80
   9  -1   2   32.70    2.60
   9  -1   2   31.10    3.50
   9  -1   2   30.20    3.70
  -9  -1  -2   30.10    3.50
  -9  -1  -2   30.00    3.80
  -9  -1  -2   33.00    2.80
  -9  -1  -2   32.20    3.10
   9  -1   2   40.60    3.80
  10  -1   2  582.64   34.20
  10  -1   2  537.85   33.70
  10  -1   2  533.65   34.40
  10  -1   2  550.84   33.90
 -10  -1  -2  558.34   33.70
 -10  -1  -2  572.24   34.30
  10  -1   2  564.14   34.40
 -10  -1  -2  573.44   33.90
 -10  -1  -2  575.14   34.00
  10   1   2  604.84   34.50
 -10   1  -2  621.54   34.40
  10   1   2  583.24   33.90
  10   1   2  574.24   33.90
 -10   1  -2  597.44   33.90
  10   1   2  595.84   34.50
 -10   1  -2  604.74   34.10
 -10   1  -2  606.24   34.10
  10   1   2  581.74   34.40
 -11  -1  -2   72.79    5.50
 -11  -1  -2   66.99    6.20
  11  -1   2   71.09    6.10
  11  -1   2   82.59    7.50
  11  -1   2   79.49    6.60
 -11  -1  -2   71.99    5.80
 -11  -1  -2   71.09    6.80
  11  -1   2   71.39    5.40
  11  -1   2   71.49    7.30
  11   1   2   87.19    5.90
 -11   1  -2   91.09    7.10
  11   1   2   92.09    5.80
 -11   1  -2   96.89    6.30
 -11   1  -2   93.39    6.00
  11   1   2   93.19    7.30
 -11   1  -2   92.99    6.30
  11   1   2   96.29    7.50
  11   1   2   92.09    7.10
  12  -1   2  346.57   19.10
  12  -1   2  335.47   19.20
 -12  -1  -2  339.67   18.90
  12  -1   2  340.07   18.30
  12  -1   2  347.17   18.70
 -12  -1  -2  340.27   18.30
 -12  -1  -2  347.67   18.50
 -12   1  -2  271.37   18.40
 -12   1  -2  266.17   18.30
  12   1   2  277.47   19.20
  12   1   2  255.67   18.00
  12   1   2  283.47   19.10
  12   1   2  257.97   18.80
 -12   1  -2  271.67   18.80
 -12   1  -2  260.47   18.20
 -13  -1  -2  441.16   26.50
 -13  -1  -2  450.75   26.30
  13  -1   2  455.35   27.00
  13  -1   2  442.86   26.30
  13  -1   2  455.25   27.20
  13  -1   2  468.15   26.80
 -13  -1  -2  442.76   26.90
 -13   1  -2  427.36   26.40
  13   1   2  439.96   27.30
  13   1   2  457.85   27.10
  13   1   2  420.36   26.10
 -13   1  -2  436.46   26.50
  13   1   2  422.16   26.90
 -13   1  -2  437.06   27.00
 -13   1  -2  429.36   26.30
  14  -1   2    0.40    4.10
  14  -1   2    2.10    3.80
  14  -1   2    1.70    2.90
 -14  -1  -2   -5.00    3.40
 -14  -1  -2   -3.90    4.10
  14  -1   2    2.20    4.30
 -14  -1  -2    4.00    2.80
  14   1   2    0.00    4.40
 -14   1  -2   -0.40    3.20
 -14   1  -2   -1.30    4.10
 -14   1  -2   -1.50    3.00
  14   1   2    0.60    4.20
  14   1   2    1.20    4.10
 -14   1  -2    1.70    3.00
  14   1   2    1.40    3.90
  14   1   2    3.50    2.60
 -15  -1  -2  225.88   14.10
  15  -1   2  246.68   15.50
 -15  -1  -2  225.28   15.10
  15  -1   2  229.28   14.00
 -15  -1  -2  227.98   14.40
  15  -1   2  244.88   15.20
  15  -1   2  247.68   15.00
 -15   1  -2  204.18   15.20
  15   1   2  227.88   15.20
  15   1   2  204.28   15.10
  15   1   2  203.08   15.50
 -15   1  -2  208.78   14.10
 -15   1  -2  202.68   14.20
 -15   1  -2  208.88   14.40
  15   1   2  195.68   15.00
 -16  -1  -2  396.36   25.00
  16  -1   2  407.06   25.40
  16  -1   2  396.16   25.50
 -16  -1  -2  382.66   24.70
 -16  -1  -2  382.96   25.70
  16  -1   2  411.06   25.80
 -16   1  -2  421.76   24.80
  16   1   2  394.26   25.50
 -16   1  -2  405.16   24.80
  16   1   2  432.16   25.60
  16   1   2  411.46   25.60
 -16   1  -2  414.06   25.10
 -16   1  -2  422.66   25.70
  16   1   2  425.16   25.90
  17  -1   2  212.48   15.30
 -17  -1  -2  195.28   15.30
 -17  -1  -2  204.58   14.50
  17  -1   2  207.38   15.40
  17  -1   2  214.78   15.40
  17   1   2  222.88   15.80
  17   1   2  220.98   15.20
 -17   1  -2  216.68   14.20
 -17   1  -2  210.08   15.70
 -17   1  -2  214.38   14.60
  17   1   2  222.48   15.20
  17   1   2  206.68   15.20
  18  -1   2  150.68   11.90
 -18  -1  -2  137.79   10.80
  18  -1   2  140.49   11.60
  18  -1   2  120.69   11.70
 -18  -1  -2  123.69   12.30
 -18   1  -2  130.49   12.50
 -18   1  -2  131.09   10.90
  18   1   2  139.99   11.60
  18   1   2  135.09   12.20
  18   1   2  125.19   11.80
  18   1   2  117.39   11.90
 -19  -1  -2  181.68   15.00
 -19  -1  -2  196.48   13.80
  19  -1   2  182.28   14.80
  19  -1   2  182.68   14.50
  19  -1   2  197.68   14.60
  19   1   2  185.28   14.90
 -19   1  -2  173.68   13.70
 -19   1  -2  168.58   14.80
  19   1   2  180.38   14.50
  20  -1   2   35.30    6.90
 -20  -1  -2   49.90    8.10
 -20  -1  -2   47.80    6.70
  20  -1   2   34.90    7.40
  20  -1   2   49.20    7.40
  20   1   2   34.90    7.20
 -20   1  -2   36.30    6.30
  20   1   2   36.10    7.30
 -20   1  -2   36.70    8.00
 -21  -1  -2  125.09   10.80
 -21  -1  -2  101.49   12.60
  21  -1   2  118.79   11.40
  21  -1   2  103.59   11.80
 -21   1  -2   80.69   10.20
 -21   1  -2   89.49   12.50
  21   1   2   75.59    9.50
  21   1   2   94.49   11.70
  22  -1   2    6.40    7.00
  22  -1   2    9.00    6.70
 -22  -1  -2   27.90    6.50
 -22  -1  -2   15.00    7.80
  22   1   2    8.80    6.90
 -22   1  -2   17.90    7.90
  22   1   2   16.50    7.20
 -22   1  -2   14.40    6.60
  22  -2  -2   13.30    8.00
 -22  -2   2   36.10    7.30
  22  -2  -2   21.60    7.10
  22  -2  -2   33.80    7.40
 -22  -2   2   45.70    8.60
 -22   2   2   32.10    7.10
  22   2  -2   29.50    7.10
 -22   2   2   43.70    8.90
  22   2  -2   37.00    7.80
 -21  -2   2  156.98   13.00
  21  -2  -2  117.89   14.30
  21  -2  -2  148.49   13.50
  21  -2  -2  158.48   13.60
 -21  -2   2  150.38   14.40
  21   2  -2  130.59   13.20
 -21   2   2  152.28   13.10
 -21   2   2  160.18   14.90
  21   2  -2  140.39   13.70
  21   2  -2  132.89   13.90
  20  -2  -2  277.27   18.50
  20  -2  -2  213.68   18.70
 -20  -2   2  249.28   17.90
  20  -2  -2  245.48   17.90
 -20  -2   2  249.08   19.00
  20   2  -2  268.97   18.30
 -20   2   2  262.47   19.40
  20   2  -2  252.77   18.50
 -20   2   2  257.97   18.00
  20   2  -2  259.07   18.70
  19  -2  -2   95.79   10.50
 -19  -2   2   85.89    9.80
  19  -2  -2   77.09   11.00
  19  -2  -2  108.09   10.80
 -19  -2   2   85.29   10.70
  19   2  -2   89.29   10.50
 -19   2   2   82.29   10.90
 -19   2   2   80.09    9.90
  19   2  -2   82.89   10.60
  19   2  -2   84.29   10.50
 -18  -2   2   27.70    5.80
  18  -2  -2   37.40    6.50
 -18  -2   2   22.40    6.60
  18  -2  -2   27.10    6.50
  18  -2  -2   23.40    6.00
  18   2  -2   29.60    6.00
  18   2  -2   24.20    5.50
 -18   2   2   17.70    6.70
  18   2  -2   24.00    6.30
  18   2  -2   21.10    6.30
 -18   2   2   26.50    5.60
  17  -2  -2  244.68   16.20
 -17  -2   2  218.68   15.60
 -17  -2   2  215.98   16.40
  17  -2  -2  238.18   16.40
  17  -2  -2  233.98   16.20
 -17   2   2  221.28   16.60
  17   2  -2  242.28   16.30
  17   2  -2  218.88   16.50
 -17   2   2  223.58   15.70
  17   2  -2  217.58   15.60
  17   2  -2  218.98   15.80
 -16  -2   2  185.68   14.60
 -16  -2   2  191.58   13.80
  16  -2  -2  210.18   14.60
  16  -2  -2  200.88   14.50
  16  -2  -2  205.88   14.50
 -16   2   2  195.48   13.30
  16   2  -2  205.48   14.70
 -16   2   2  191.68   14.80
  16   2  -2  204.28   13.90
 -16   2   2  199.48   13.70
  16   2  -2  194.68   14.40
  15  -2  -2  416.56   25.30
 -15  -2   2  399.96   25.40
  15  -2  -2  409.16   25.40
  15  -2  -2  415.56   25.20
 -15  -2   2  401.96   24.80
 -15   2   2  397.36   25.40
  15   2  -2  397.96   25.10
  15   2  -2  408.96   25.40
 -15   2   2  395.06   24.90
 -15   2   2  400.16   24.60
  15   2  -2  413.96   25.50
  14  -2  -2  365.26   23.50
 -14  -2   2  386.66   24.00
  14  -2  -2  372.86   24.40
  14  -2  -2  392.26   24.30
 -14  -2   2  372.96   24.40
  14  -2  -2  399.16   24.50
 -14   2   2  401.86   24.60
  14   2  -2  401.56   24.50
  14   2  -2  390.66   23.80
 -14   2   2  395.16   24.10
  14   2  -2  408.06   24.50
  14   2  -2  403.26   24.20
 -14   2   2  403.06   23.90
 -14   2   2  401.46   23.60
  13  -2  -2   33.50    5.20
 -13  -2   2   45.60    4.90
  13  -2  -2   46.90    4.70
  13  -2  -2   42.20    4.70
 -13  -2   2   44.90    5.40
  13  -2  -2   47.30    6.10
  13  -2  -2   40.40    5.20
 -13   2   2   46.70    4.50
  13   2  -2   46.20    5.20
  13   2  -2   46.00    5.40
 -13   2   2   39.60    5.40
  13   2  -2   40.10    5.10
 -13   2   2   46.80    4.90
 -13   2   2   47.70    4.90
  13   2  -2   42.70    5.10
  12  -2  -2  556.14   31.40
 -12  -2   2  543.55   31.50
 -12  -2   2  545.75   31.20
 -12  -2   2  515.75   30.70
  12  -2  -2  532.45   31.40
  12  -2  -2  498.05   31.50
  12  -2  -2  539.65   30.80
  12  -2  -2  520.65   30.80
 -12   2   2  521.25   30.90
  12   2  -2  523.85   31.60
  12   2  -2  509.85   30.90
 -12   2   2  529.45   31.30
  12   2  -2  517.65   31.40
  12   2  -2  485.35   30.70
 -12   2   2  514.85   31.50
 -12   2   2  514.45   31.10
  12   2  -2  517.85   31.30
  11  -2  -2  118.69    9.00
 -11  -2   2  127.89    8.50
  11  -2  -2  126.39    8.00
  11  -2  -2  135.09    8.80
  11  -2  -2  124.39    8.80
  11  -2  -2  134.39    7.90
 -11  -2   2  126.59    7.80
 -11  -2   2  121.99    9.00
  11   2  -2  113.69    8.70
  11   2  -2  120.09    8.10
  11   2  -2  117.99    8.70
 -11   2   2  110.19    8.60
  11   2  -2  119.19    7.60
  11   2  -2  115.89    9.20
 -11   2   2  114.49    8.90
 -11   2   2  113.69    8.10
 -11   2   2  114.59    8.40
  10  -2  -2  692.53   38.50
 -10  -2   2  670.13   38.10
  10  -2  -2  687.13   38.60
 -10  -2   2  699.23   38.40
  10  -2  -2  674.33   38.60
  10  -2  -2  664.93   37.90
  10  -2  -2  683.73   38.10
 -10  -2   2  676.63   38.10
 -10  -2   2  688.43   38.60
  10  -2  -2  688.43   38.20
 -10   2   2  629.04   38.60
  10   2  -2  631.64   38.50
 -10   2   2  628.64   38.40
  10   2  -2  613.24   38.50
  10   2  -2  610.14   38.20
 -10   2   2  625.34   38.40
 -10   2   2  610.54   38.20
  10   2  -2  601.34   38.00
  10   2  -2  615.84   38.70
   9  -2  -2  208.68   12.00
  -9  -2   2  207.68   11.70
   9  -2  -2  209.18   12.30
  -9  -2   2  219.18   11.80
   9  -2  -2  213.88   11.80
   9  -2  -2  213.58   12.30
  -9  -2   2  211.98   12.20
   9  -2  -2  202.28   11.40
   9  -2  -2  212.08   11.50
  -9  -2   2  214.08   12.40
   9  -2  -2  209.88   12.40
  -9   2   2  175.18   12.20
  -9   2   2  170.58   11.90
   9   2  -2  173.78   12.20
  -9   2   2  174.18   12.40
  -9   2   2  175.48   12.20
   9   2  -2  173.78   12.20
   9   2  -2  173.28   12.50
   9   2  -2  163.68   11.60
   8  -2  -2   47.90    3.10
  -8  -2   2   48.30    4.50
   8  -2  -2   50.49    3.70
   8  -2  -2   50.59    3.20
   8  -2  -2   55.39    4.50
  -8  -2   2   48.30    3.40
   8  -2  -2   48.10    4.30
  -8  -2   2   49.80    3.70
   8  -2  -2   50.49    4.20
  -8  -2   2   45.90    4.10
   8  -2  -2   47.30    4.30
  -8   2   2   48.40    4.30
  -8   2   2   48.00    3.80
  -8   2   2   43.80    4.60
  -8   2   2   49.70    4.50
   8   2  -2   44.10    4.40
   8   2  -2   48.90    4.20
   8   2  -2   48.30    4.60
   8   2  -2   42.50    3.40
   7  -2  -2  323.57   19.20
   7  -2  -2  333.17   19.30
  -7  -2   2  330.47   19.50
   7  -2  -2  333.17   19.60
  -7  -2   2  329.77   19.20
  -7  -2   2  332.07   19.40
   7  -2  -2  318.37   19.10
   7  -2  -2  328.17   19.60
   7  -2  -2  334.37   19.50
   6  -2  -2   79.39    5.20
   6  -2  -2   82.09    4.80
  -6  -2   2   76.79    5.10
   6  -2  -2   83.89    5.10
  -6  -2   2   77.49    4.80
   6  -2  -2   80.59    4.60
  -6  -2   2   80.99    5.30
   6  -2  -2   79.69    5.10
  -6  -2   2   81.39    4.60
   6  -2  -2   75.89    4.50
   6   2  -2   63.39    5.20
   6   2  -2   63.39    4.60
   6   2  -2   70.69    5.20
  -6   2   2   65.29    5.40
   6   2  -2   66.49    5.00
  -6   2   2   68.29    5.40
   6   2  -2   65.29    4.70
  -5  -2   2 1229.48   71.99
   5  -2  -2 1225.58   71.89
   5  -2  -2 1229.88   72.09
  -5  -2   2 1217.98   71.89
   5  -2  -2 1195.48   72.09
  -5  -2   2 1237.48   72.09
   5  -2  -2 1198.88   71.99
  -5  -2   2 1275.17   72.19
   5  -2  -2 1239.78   71.99
   5  -2  -2 1211.68   72.09
   5  -2  -2 1189.48   71.79
  -5   2   2 1278.57   72.19
   5   2  -2 1256.47   72.09
   5   2  -2 1273.07   72.09
   5   2  -2 1313.67   72.09
  -5   2   2 1286.17   72.29
   5   2  -2 1209.78   71.89
  -5   2   2 1284.07   72.19
   4  -2  -2  553.54   33.60
  -4  -2   2  554.14   33.70
   4  -2  -2  541.75   33.70
  -4  -2   2  558.74   33.80
   4  -2  -2  543.05   33.60
  -4  -2   2  553.54   33.70
   4  -2  -2  533.05   33.50
   4  -2  -2  541.85   33.70
  -4  -2   2  549.54   33.70
  -4  -2   2  546.95   33.50
  -4  -2   2  546.45   33.60
   4  -2  -2  535.05   33.70
   4   2  -2  669.13   33.70
   4   2  -2  683.43   33.60
  -4   2   2  685.23   34.00
   4   2  -2  667.43   33.80
  -3  -2   2 2050.69  121.39
  -3  -2   2 2078.29  121.09
   3  -2  -2 2056.09  121.49
   3  -2  -2 2034.10  121.39
   3  -2  -2 2056.19  121.29
  -3  -2   2 2084.99  121.39
  -3  -2   2 2024.00  121.79
   3  -2  -2 2000.20  121.19
  -3  -2   2 1946.21  121.19
   3  -2  -2 2048.99  121.29
  -3  -2   2 2046.40  121.39
   3  -2  -2 2034.30  121.39
  -3   2   2 2052.39  121.29
   3   2  -2 2195.18  121.19
  -3   2   2 2106.89  121.39
   3   2  -2 2183.68  121.19
   3   2  -2 2268.37  121.29
  -3   2   2 2301.77  121.49
  -3   2   2 2206.78  121.39
   2  -2  -2 1676.43   96.69
  -2  -2   2 1651.53   96.89
  -2  -2   2 1690.83   96.49
  -2  -2   2 1676.63   96.49
  -2  -2   2 1639.14   96.59
   2  -2  -2 1663.03   96.49
   2  -2  -2 1706.33   96.49
   2  -2  -2 1611.64   96.49
  -2  -2   2 1589.14   96.49
   2  -2  -2 1660.43   96.69
   2  -2  -2 1604.14   96.59
  -2  -2   2 1664.73   96.39
  -2   2   2 1670.03   96.69
   2   2  -2 1709.43   96.59
  -2   2   2 1600.14   96.69
   2   2  -2 1783.32   96.59
  -2   2   2 1598.64   96.49
   2   2  -2 1678.63   96.49
  -2   2   2 1788.32   96.59
  -1  -2   2 1216.18   69.99
   1  -2  -2 1182.98   69.79
  -1  -2   2 1242.28   69.89
  -1  -2   2 1236.78   69.89
  -1  -2   2 1253.27   69.79
   1  -2  -2 1209.18   69.89
   1  -2  -2 1212.98   69.89
  -1  -2   2 1194.78   69.89
   1  -2  -2 1207.68   69.79
   1  -2  -2 1264.07   69.89
   1  -2  -2 1251.97   69.89
   1  -2  -2 1234.98   69.89
   1   2  -2 1216.28   69.89
  -1   2   2 1072.99   69.99
  -1   2   2 1117.09   70.09
   1   2  -2 1231.78   69.99
   1   2  -2 1114.09   69.99
  -1   2   2 1194.58   69.89
   1   2  -2 1238.78   69.89
  -1   2   2 1237.48   69.99
   0  -2   2 1672.63   89.09
   0  -2  -2 1669.33   89.29
   0  -2   2 1523.95   89.19
   0  -2   2 1654.83   89.49
   0  -2  -2 1671.83   89.49
   0  -2  -2 1652.63   89.19
   0  -2   2 1374.26   89.09
   0  -2   2 1628.04   89.19
   0  -2   2 1700.03   89.29
   0  -2   2 1722.73   88.99
   0  -2  -2 1649.73   89.19
   0  -2  -2 1682.03   89.19
   0   2  -2 1376.06   89.19
   0   2   2 1307.37   89.19
   0   2  -2 1299.17   88.99
   0   2   2 1308.57   89.09
   0   2   2 1274.47   89.19
  -1  -2  -2   10.40    1.10
   1  -2   2   10.80    1.00
   1  -2   2   10.30    1.70
  -1  -2  -2   10.60    1.30
  -1  -2  -2   11.10    1.20
   1  -2   2   10.00    1.10
  -1  -2  -2   12.00    1.30
   1  -2   2   10.30    1.40
  -1  -2  -2    9.20    1.00
  -1  -2  -2   12.00    1.50
   1  -2   2   11.90    1.30
   1  -2   2    9.70    1.00
  -1   2  -2    8.90    1.40
   1   2   2   11.60    1.20
  -1   2  -2   10.60    1.20
  -1   2  -2    8.90    1.20
   1   2   2   14.40    1.60
  -1   2  -2    7.90    1.60
   1   2   2   10.30    1.50
  -2  -2  -2  447.16   25.90
  -2  -2  -2  446.76   26.00
   2  -2   2  461.05   26.00
  -2  -2  -2  462.75   26.00
  -2  -2  -2  467.55   26.00
   2  -2   2  452.35   26.00
  -2  -2  -2  477.45   26.10
   2  -2   2  427.96   26.20
  -2  -2  -2  460.45   26.00
  -2  -2  -2  465.85   26.00
   2  -2   2  450.65   26.00
   2  -2   2  462.55   26.00
   2  -2   2  472.85   26.00
   2  -2   2  441.26   25.90
   2  -2   2  466.05   26.10
  -2   2  -2  358.26   26.20
   2   2   2  372.76   26.20
  -3  -2  -2  836.82   47.80
   3  -2   2  820.42   47.70
   3  -2   2  764.82   47.80
   3  -2   2  737.53   47.90
   3  -2   2  769.02   47.70
   3  -2   2  756.32   47.70
   3  -2   2  802.42   47.80
  -3  -2  -2  807.82   47.80
  -3  -2  -2  781.22   47.80
  -3  -2  -2  791.62   47.80
   3  -2   2  791.92   47.70
  -3  -2  -2  813.42   47.80
  -3  -2  -2  805.02   47.70
   3   2   2  896.81   48.00
   3   2   2  881.41   47.90
  -3   2  -2  860.91   47.80
  -3   2  -2  900.11   48.10
  -3   2  -2  862.41   47.90
   3   2   2  840.42   47.80
   3   2   2  860.61   47.80
  -3   2  -2  858.71   47.70
   3   2   2  878.91   47.90
   4  -2   2   31.20    2.50
  -4  -2  -2   31.90    2.50
  -4  -2  -2   29.40    2.60
   4  -2   2   30.50    2.30
   4  -2   2   28.60    2.30
   4  -2   2   28.60    3.00
  -4  -2  -2   31.10    2.50
  -4  -2  -2   28.40    2.60
   4  -2   2   31.60    2.70
  -4  -2  -2   29.80    2.30
  -5  -2  -2  324.67   17.70
   5  -2   2  309.77   17.60
   5  -2   2  320.77   17.70
   5  -2   2  316.37   17.50
  -5  -2  -2  323.97   17.60
  -5  -2  -2  318.67   17.70
  -5  -2  -2  326.77   17.70
   5  -2   2  303.97   17.80
   5  -2   2  319.47   17.70
  -5  -2  -2  318.97   17.50
   5   2   2  278.17   17.70
  -5   2  -2  284.77   17.70
   5   2   2  283.67   17.90
  -5   2  -2  278.37   17.70
   5   2   2  264.17   17.60
  -5   2  -2  271.67   17.40
   5   2   2  272.47   17.60
  -5   2  -2  290.97   17.90
   5   2   2  280.37   17.70
   6  -2   2   41.30    3.80
   7  -2   2  373.86   21.80
  -7  -2  -2  363.86   21.50
  -7  -2  -2  383.76   21.60
  -7  -2  -2  390.86   21.80
  -7  -2  -2  387.86   21.70
   7  -2   2  362.66   21.70
   7  -2   2  373.66   21.80
   7  -2   2  362.86   21.50
   7  -2   2  377.26   21.90
  -7  -2  -2  373.16   21.80
   7   2   2  344.27   21.60
   7   2   2  362.56   21.90
   7   2   2  372.66   22.10
  -7   2  -2  358.86   21.80
  -7   2  -2  356.66   21.50
  -7   2  -2  364.06   21.90
   7   2   2  359.56   21.90
  -7   2  -2  372.86   21.90
   7   2   2  353.06   21.60
   8  -2   2  706.83   43.40
   8  -2   2  726.43   43.50
  -8  -2  -2  740.83   43.50
  -8  -2  -2  720.93   43.20
   8  -2   2  728.83   43.50
   8  -2   2  738.23   43.60
  -8  -2  -2  741.33   43.40
  -8  -2  -2  745.23   43.40
   8  -2   2  705.63   43.20
  -8  -2  -2  738.43   43.30
   8   2   2  778.52   43.80
  -8   2  -2  761.52   43.50
   8   2   2  757.82   43.70
   8   2   2  756.22   43.60
  -8   2  -2  779.42   43.60
   8   2   2  743.13   43.30
  -8   2  -2  742.73   43.20
  -8   2  -2  771.32   43.60
  -9  -2  -2   11.00    2.10
  -9  -2  -2    7.50    1.70
  -9  -2  -2    5.30    2.60
   9  -2   2    7.90    2.30
  -9  -2  -2    9.70    1.80
   9  -2   2    7.30    1.50
   9  -2   2    9.80    2.70
   9  -2   2    7.90    2.50
  -9  -2  -2    5.70    2.30
   9  -2   2    7.40    2.40
  -9   2  -2   16.40    2.50
   9   2   2   19.30    3.40
  10  -2   2   85.69    7.10
  10  -2   2   85.49    6.70
 -10  -2  -2   84.79    6.00
 -10  -2  -2   81.59    6.40
 -10  -2  -2   85.09    7.00
  10  -2   2   78.09    6.90
  10  -2   2   84.09    6.70
 -10  -2  -2   80.49    6.10
 -10  -2  -2   83.99    6.60
  10  -2   2   80.69    5.90
 -10   2  -2   98.19    6.10
  10   2   2  101.29    6.30
  10   2   2  104.09    7.40
  10   2   2  102.29    7.10
 -10   2  -2  106.49    7.30
 -10   2  -2  105.59    7.00
  10   2   2  102.39    6.20
 -10   2  -2  104.09    6.80
  10   2   2   97.79    7.70
 -11  -2  -2  313.87   18.30
  11  -2   2  296.37   18.40
 -11  -2  -2  317.47   17.60
 -11  -2  -2  322.37   18.00
  11  -2   2  314.17   18.10
  11  -2   2  302.57   17.90
 -11  -2  -2  312.27   17.60
  11  -2   2  303.27   18.30
  11  -2   2  291.17   17.40
  11   2   2  277.57   18.60
 -11   2  -2  290.17   18.10
  11   2   2  277.77   17.60
 -11   2  -2  290.57   18.40
  11   2   2  274.07   18.40
 -11   2  -2  277.67   17.60
  11   2   2  286.27   18.30
  11   2   2  272.37   17.60
 -11   2  -2  279.27   18.00
  12  -2   2  288.67   17.80
 -12  -2  -2  286.97   17.20
 -12  -2  -2  285.87   17.90
 -12  -2  -2  285.87   17.60
  12  -2   2  269.37   18.10
  12  -2   2  277.37   17.40
 -12  -2  -2  291.17   17.10
  12  -2   2  276.47   18.00
  12   2   2  280.77   17.20
 -12   2  -2  290.27   17.70
 -12   2  -2  288.17   17.70
  12   2   2  297.07   18.40
 -12   2  -2  288.37   18.00
  12   2   2  285.77   18.20
 -12   2  -2  285.77   17.20
  12   2   2  288.17   18.10
  13  -2   2  176.38   12.90
  13  -2   2  167.88   12.00
 -13  -2  -2  175.28   11.60
 -13  -2  -2  174.18   11.70
  13  -2   2  155.18   12.80
 -13  -2  -2  170.68   12.30
  13  -2   2  182.88   12.60
 -13  -2  -2  168.68   12.80
 -13   2  -2  202.48   12.90
  13   2   2  199.78   13.30
 -13   2  -2  199.88   12.40
 -13   2  -2  199.38   11.80
  13   2   2  203.48   13.00
 -13   2  -2  204.08   12.60
  13   2   2  217.88   13.10
  13   2   2  192.58   11.70
  14  -2   2    8.80    4.40
  14  -2   2    6.40    4.50
  14  -2   2   10.80    3.40
 -14  -2  -2    7.00    3.80
  14  -2   2   12.00    4.20
 -14  -2  -2    8.90    4.40
 -14   2  -2   10.70    4.60
 -14   2  -2    9.90    3.80
  14   2   2   13.70    5.00
 -14   2  -2   18.00    3.70
  14   2   2   14.50    4.60
  14   2   2   12.50    4.50
 -15  -2  -2  439.66   25.50
  15  -2   2  444.86   25.50
 -15  -2  -2  446.06   24.90
  15  -2   2  417.16   25.40
  15  -2   2  465.85   25.30
  15  -2   2  418.36   24.50
 -15   2  -2  365.46   24.70
 -15   2  -2  374.06   24.90
  15   2   2  368.36   25.40
 -15   2  -2  374.16   25.40
  15   2   2  377.56   25.30
  15   2   2  375.46   25.50
 -16  -2  -2  335.17   21.40
  16  -2   2  346.07   21.30
  16  -2   2  357.26   21.20
 -16  -2  -2  341.77   20.70
  16  -2   2  349.77   21.40
 -16   2  -2  313.87   20.70
  16   2   2  315.97   21.30
 -16   2  -2  313.67   21.50
 -16   2  -2  311.47   20.50
  16   2   2  305.87   21.60
  16   2   2  307.77   21.20
  17  -2   2  232.08   17.00
  17  -2   2  236.48   16.80
 -17  -2  -2  220.88   16.90
  17  -2   2  232.88   16.70
 -17  -2  -2  223.28   16.00
 -17   2  -2  239.18   15.90
  17   2   2  232.78   16.70
  17   2   2  239.98   17.30
  17   2   2  248.28   16.80
  17   2   2  253.27   17.00
 -17   2  -2  252.67   17.10
 -17   2  -2  243.88   16.30
 -18  -2  -2   24.30    5.60
  18  -2   2   18.40    6.00
  18  -2   2   14.30    6.10
 -18  -2  -2   20.00    6.60
  18  -2   2   20.80    6.10
  18   2   2   32.30    6.40
  18   2   2   26.50    6.20
  18   2   2   21.90    6.50
 -18   2  -2   24.30    5.50
 -18   2  -2   25.90    6.90
  19  -2   2   75.39    8.80
  19  -2   2   73.39   10.40
 -19  -2  -2   77.09    9.60
  19  -2   2   91.09   10.50
 -19  -2  -2   71.49   10.80
  19   2   2   89.49   10.60
 -19   2  -2   91.59   11.50
  19   2   2   94.09   10.90
 -19   2  -2   81.89    9.70
  19   2   2   95.19   11.00
  20  -2   2   23.80    7.00
 -20  -2  -2   25.70    7.40
  20  -2   2   38.40    6.90
  20  -2   2   18.20    6.80
 -20  -2  -2   30.80    6.40
  20   2   2   19.70    6.40
 -20   2  -2   22.10    6.20
 -20   2  -2   19.70    7.50
  20   2   2   26.40    7.10
  20   2   2   21.50    6.80
  21  -2   2   56.39    8.70
 -21  -2  -2   75.99    9.70
  21  -2   2   54.09    8.40
  21  -2   2   85.99   10.60
 -21  -2  -2   65.49    9.30
 -21   2  -2   62.39    7.90
  21   2   2   55.69    8.20
 -21   2  -2   63.59    9.50
  21   2   2   61.19    8.80
 -22  -3   2  141.39   13.50
  22  -3  -2   87.19   11.60
 -22  -3   2  138.09   12.60
  22  -3  -2   95.29   11.10
  22  -3  -2  129.69   12.80
  22   3  -2  116.49   13.50
 -22   3   2  127.79   12.70
  22   3  -2  107.29   12.40
 -22   3   2  140.79   14.30
 -21  -3   2   37.00    7.90
  21  -3  -2   11.40    7.10
  21  -3  -2   10.10    7.70
 -21  -3   2   28.10    6.90
  21  -3  -2   24.30    7.00
 -21   3   2   29.20    7.10
  21   3  -2   22.90    7.20
  21   3  -2   24.40    7.50
 -21   3   2   38.20    8.30
  20  -3  -2  132.19   13.90
  20  -3  -2  139.59   13.70
  20  -3  -2  156.28   13.30
 -20  -3   2  157.48   13.80
 -20  -3   2  148.59   12.90
  20   3  -2  129.19   13.10
 -20   3   2  159.78   14.40
  20   3  -2  135.39   13.80
  20   3  -2  125.89   12.90
 -20   3   2  132.19   13.00
  19  -3  -2    0.40    6.50
  19  -3  -2    2.40    6.30
 -19  -3   2    3.40    5.80
 -19  -3   2   10.60    6.40
  19  -3  -2    6.50    6.20
 -19   3   2    3.70    5.80
  19   3  -2    7.10    6.20
 -19   3   2    6.60    6.80
  19   3  -2    3.60    6.50
 -18  -3   2  204.48   15.10
  18  -3  -2  201.78   15.00
  18  -3  -2  201.08   15.20
  18  -3  -2  201.48   15.10
 -18  -3   2  189.08   14.10
  18   3  -2  194.28   15.00
  18   3  -2  181.18   15.20
 -18   3   2  177.88   14.50
  18   3  -2  180.68   14.40
 -18   3   2  172.78   15.30
  17  -3  -2  175.18   13.90
  17  -3  -2  171.48   13.60
 -17  -3   2  164.58   13.80
 -17  -3   2  158.98   13.20
  17  -3  -2  167.58   13.70
  17   3  -2  184.88   14.00
 -17   3   2  178.38   13.50
  17   3  -2  182.28   14.00
 -17   3   2  177.98   14.20
 -17   3   2  177.68   12.70
  17   3  -2  182.08   13.30
 -16  -3   2   27.70    6.00
  16  -3  -2   23.10    5.80
  16  -3  -2   30.60    6.00
  16  -3  -2   26.90    5.90
 -16  -3   2   23.60    5.40
 -16   3   2   28.30    5.50
  16   3  -2   42.60    5.80
  16   3  -2   35.70    6.00
  16   3  -2   31.70    5.90
 -16   3   2   39.90    5.20
 -16   3   2   35.60    6.50
 -15  -3   2    6.10    4.50
  15  -3  -2   12.60    5.10
  15  -3  -2   10.90    5.00
  15  -3  -2   17.40    4.90
 -15  -3   2    9.90    5.10
 -15   3   2   14.20    5.40
  15   3  -2   19.70    5.00
  15   3  -2   17.30    5.10
 -15   3   2   15.10    4.20
  15   3  -2   13.00    4.80
 -15   3   2   10.50    4.50
 -14  -3   2  388.66   25.10
  14  -3  -2  395.46   25.10
  14  -3  -2  393.86   25.00
 -14  -3   2  401.36   24.70
  14  -3  -2  391.56   24.30
  14  -3  -2  403.56   25.00
  14   3  -2  408.96   24.30
  14   3  -2  398.66   24.90
 -14   3   2  401.36   24.70
  14   3  -2  408.56   25.00
 -14   3   2  415.26   25.30
  14   3  -2  412.66   25.20
 -14   3   2  410.26   24.80
  13  -3  -2   16.30    4.20
 -13  -3   2    5.10    3.90
  13  -3  -2   13.80    4.30
  13  -3  -2   14.40    4.30
 -13  -3   2   10.10    4.40
  13  -3  -2   13.60    2.90
  13  -3  -2   16.50    3.50
  13   3  -2   21.10    4.20
 -13   3   2   19.40    3.80
 -13   3   2   21.70    4.80
 -13   3   2   17.80    4.10
  13   3  -2   15.10    4.60
  13   3  -2   19.90    4.40
  13   3  -2   20.60    3.30
  12  -3  -2   58.19    6.70
  12  -3  -2   60.59    6.10
  12  -3  -2   59.99    5.50
 -12  -3   2   52.39    6.50
  12  -3  -2   69.29    6.80
 -12  -3   2   58.99    6.80
  12  -3  -2   53.49    6.70
  12   3  -2   78.99    6.90
  12   3  -2   74.19    5.90
  12   3  -2   71.89    7.40
  12   3  -2   77.59    6.70
 -12   3   2   69.49    6.90
 -12   3   2   75.19    6.70
 -12   3   2   75.09    7.00
  11  -3  -2  448.86   27.00
  11  -3  -2  462.75   27.30
 -11  -3   2  450.95   27.40
  11  -3  -2  444.06   27.30
 -11  -3   2  442.26   27.20
 -11  -3   2  448.16   26.80
  11  -3  -2  446.66   27.30
  11  -3  -2  446.86   26.80
 -11   3   2  463.85   27.40
  11   3  -2  468.75   27.30
  11   3  -2  463.75   27.30
  11   3  -2  443.26   26.60
  11   3  -2  455.15   27.50
 -11   3   2  464.85   27.60
 -11   3   2  458.35   27.40
  10  -3  -2  152.88    9.80
  10  -3  -2  155.78    9.90
 -10  -3   2  151.58    9.40
 -10  -3   2  142.19    9.80
  10  -3  -2  140.49    9.80
  10  -3  -2  149.79    9.30
 -10  -3   2  144.39   10.10
  10  -3  -2  151.88    9.80
  10   3  -2  140.79    9.10
  10   3  -2  145.59   10.20
  10   3  -2  147.59   10.10
 -10   3   2  148.99   10.20
  10   3  -2  148.59    9.80
 -10   3   2  134.89   10.10
 -10   3   2  142.59   10.20
   9  -3  -2  272.67   15.30
  -9  -3   2  253.77   15.40
   9  -3  -2  248.08   14.40
   9  -3  -2  245.68   15.10
   9  -3  -2  251.67   15.20
   9  -3  -2  251.27   14.80
  -9  -3   2  254.97   14.90
   9  -3  -2  250.47   15.10
  -9  -3   2  244.98   15.10
   9   3  -2  246.58   15.30
   9   3  -2  224.88   14.50
  -9   3   2  233.48   15.40
  -9   3   2  239.18   15.40
   9   3  -2  240.28   14.70
  -9   3   2  245.38   15.50
   9   3  -2  243.68   15.20
   9   3  -2  238.18   15.30
   8  -3  -2   13.40    1.60
   8  -3  -2   19.90    2.60
  -8  -3   2   12.60    2.10
   8  -3  -2   14.30    1.90
   8  -3  -2   17.20    2.80
   8  -3  -2   17.60    2.10
   8  -3  -2   16.20    2.50
  -8  -3   2   17.60    2.90
   8  -3  -2   16.00    2.50
  -8  -3   2   13.90    2.70
   8   3  -2   13.30    1.60
   8   3  -2   11.60    2.80
   8   3  -2   12.50    2.30
  -8   3   2   12.00    2.90
  -8   3   2   11.50    3.00
  -8   3   2   10.50    3.00
   8   3  -2   12.60    2.00
   8   3  -2    9.30    2.60
   7  -3  -2  705.73   41.60
  -7  -3   2  738.13   41.50
   7  -3  -2  685.13   41.20
   7  -3  -2  711.33   41.30
   7  -3  -2  736.33   41.60
   7  -3  -2  731.73   41.70
  -7  -3   2  738.83   41.70
  -7  -3   2  719.53   41.60
   7  -3  -2  712.93   41.60
   7  -3  -2  707.43   41.40
   7   3  -2  692.83   41.60
   7   3  -2  668.63   41.30
  -7   3   2  714.93   41.80
   7   3  -2  691.33   41.60
   7   3  -2  702.53   41.40
  -7   3   2  705.83   41.80
   7   3  -2  715.93   41.70
  -7   3   2  722.13   41.90
   6  -3  -2  668.03   39.70
   6  -3  -2  645.94   39.40
  -6  -3   2  678.83   39.40
  -6  -3   2  696.23   39.90
  -6  -3   2  678.73   39.80
   6  -3  -2  678.13   39.70
   6  -3  -2  678.83   39.80
   6  -3  -2  665.93   39.50
  -6  -3   2  685.33   39.60
   6  -3  -2  663.93   39.60
  -6  -3   2  691.73   39.80
  -6   3   2  682.03   39.90
  -6   3   2  677.53   40.00
   6   3  -2  674.23   39.70
   6   3  -2  668.43   39.50
  -6   3   2  692.23   40.00
   6   3  -2  713.33   39.90
   6   3  -2  680.23   39.80
  -6   3   2  699.53   40.10
   5  -3  -2  206.78   12.20
   5  -3  -2  210.68   12.40
  -5  -3   2  203.38   12.40
  -5  -3   2  208.18   12.10
  -5  -3   2  198.38   12.50
  -5  -3   2  194.18   12.40
  -5  -3   2  210.98   12.30
   5  -3  -2  199.98   12.00
   5  -3  -2  210.58   12.30
   5  -3  -2  205.58   12.10
   5  -3  -2  206.58   12.40
   4  -3  -2   11.10    1.40
   4  -3  -2   10.40    1.60
   4  -3  -2   11.70    1.60
  -4  -3   2   11.50    2.00
   4  -3  -2   12.30    1.80
  -4  -3   2   14.30    1.90
  -4  -3   2   11.30    1.60
  -4  -3   2   11.20    1.60
  -4  -3   2    9.30    1.80
  -4  -3   2   12.80    1.30
   4  -3  -2    9.80    1.60
   4  -3  -2   11.30    1.20
  -4   3   2   14.40    2.20
  -4   3   2   14.60    2.30
  -4   3   2   13.80    2.60
   4   3  -2   11.80    1.60
   4   3  -2   15.90    1.80
   4   3  -2   17.70    2.20
  -4   3   2   11.70    2.40
   3  -3  -2  116.89    7.40
  -3  -3   2  120.29    7.60
  -3  -3   2  119.09    7.40
  -3  -3   2  119.59    7.20
   3  -3  -2  115.29    7.30
   3  -3  -2  119.09    7.60
   3  -3  -2  118.49    7.50
  -3  -3   2  122.49    7.40
   3  -3  -2  123.09    7.50
  -3  -3   2  119.39    7.60
   3  -3  -2  121.59    7.50
  -3  -3   2  109.79    7.30
   3   3  -2  130.19    7.70
  -3   3   2  115.39    7.60
  -3   3   2  122.59    8.20
   3   3  -2  135.29    7.80
  -3   3   2  123.79    8.00
  -3   3   2  139.19    7.90
   3   3  -2  126.79    7.50
  -2  -3   2   70.69    4.70
   2  -3  -2   72.69    4.70
   2  -3  -2   74.49    4.80
   2  -3  -2   70.79    4.50
  -2  -3   2   69.79    4.80
  -2  -3   2   67.59    4.90
  -2  -3   2   70.19    4.50
  -2  -3   2   69.59    4.70
   2  -3  -2   70.89    4.70
   2  -3  -2   67.69    4.30
   2  -3  -2   73.09    4.70
  -2   3   2   80.39    5.30
  -2   3   2   75.49    4.50
   2   3  -2   75.29    4.60
   2   3  -2   76.59    4.70
  -2   3   2   67.79    5.40
   2   3  -2   79.29    5.10
   2   3  -2   74.89    5.20
  -1  -3   2  113.39    7.20
  -1  -3   2  113.69    7.10
   1  -3  -2  110.79    7.10
  -1  -3   2  109.69    7.00
  -1  -3   2  108.89    7.10
  -1  -3   2  109.79    7.00
   1  -3  -2  109.69    7.10
  -1  -3   2  115.09    6.90
   1  -3  -2  108.89    6.90
   1  -3  -2  109.19    6.90
  -1   3   2  127.59    7.50
   1   3  -2  118.79    7.10
  -1   3   2  111.59    7.60
   1   3  -2  125.79    7.60
  -1   3   2  109.79    7.40
   1   3  -2  127.49    7.00
  -1   3   2  125.09    7.20
   1   3  -2  128.09    7.40
   0  -3   2  523.45   31.80
   0  -3  -2  519.55   31.80
   0  -3  -2  530.95   31.80
   0  -3  -2  510.55   31.70
   0  -3   2  525.25   31.70
   0  -3  -2  506.15   31.70
   0  -3   2  528.95   31.80
   0  -3   2  463.35   31.80
   0  -3   2  514.95   31.80
   0  -3  -2  523.85   31.80
   0  -3   2  522.55   31.70
   0   3   2  582.04   31.90
   0   3  -2  623.34   31.90
   0   3   2  614.24   32.10
   0   3  -2  547.25   32.20
   0   3  -2  598.34   31.80
   0   3   2  602.24   32.10
   0   3   2  590.94   31.90
   1  -3   2   55.39    3.80
  -1  -3  -2   58.09    3.80
  -1  -3  -2   55.49    3.60
  -1  -3  -2   56.99    3.90
   1  -3   2   57.39    4.00
   1  -3   2   58.69    3.90
  -1  -3  -2   57.99    3.90
   1  -3   2   57.99    4.00
  -1  -3  -2   59.69    4.10
   1  -3   2   58.49    3.80
  -1   3  -2   75.89    5.00
   2  -3   2 1075.29   65.89
  -2  -3  -2 1090.49   65.99
  -2  -3  -2 1127.09   65.99
   2  -3   2 1091.59   65.99
  -2  -3  -2 1090.29   65.99
   2  -3   2 1132.39   65.89
   2  -3   2 1097.39   65.99
  -2  -3  -2 1107.69   66.09
  -2  -3  -2 1061.39   65.89
   2  -3   2  995.50   66.19
   2  -3   2 1118.69   65.99
  -2  -3  -2 1079.19   65.89
  -2  -3  -2 1111.19   65.99
   2   3   2 1204.08   66.09
  -2   3  -2 1215.78   66.09
  -2   3  -2 1189.18   66.39
   2   3   2 1213.28   66.19
   2   3   2 1177.88   65.89
   2   3   2 1284.87   66.29
  -2   3  -2 1164.98   65.89
  -2   3  -2 1278.27   66.29
  -3  -3  -2  151.88    8.70
  -3  -3  -2  152.08    8.70
   3  -3   2  146.19    8.50
   3  -3   2  150.78    8.70
   3  -3   2  157.08    8.60
   3  -3   2  154.98    8.60
   3  -3   2  147.69    8.60
  -3  -3  -2  146.59    8.50
  -3  -3  -2  150.88    8.70
  -3  -3  -2  142.99    8.40
   3  -3   2  153.68    8.70
   3  -3   2  140.69    9.20
   3  -3   2  156.68    8.90
  -3   3  -2  124.09    8.80
  -3   3  -2  120.49    8.60
   3   3   2  125.89    8.70
   3   3   2  131.79    9.10
  -3   3  -2  127.59    9.10
   3   3   2  125.59    8.80
  -4  -3  -2   31.40    2.60
  -4  -3  -2   32.40    2.70
   4  -3   2   28.70    3.20
   4  -3   2   34.60    3.10
   4  -3   2   30.40    2.60
  -4  -3  -2   31.50    3.00
   4  -3   2   29.90    2.40
  -4  -3  -2   28.20    2.80
   4  -3   2   29.30    2.20
   4  -3   2   34.90    2.70
  -4  -3  -2   30.00    2.00
   4  -3   2   33.70    2.50
  -4  -3  -2   31.40    2.60
  -4   3  -2   24.30    2.70
   4   3   2   26.60    2.90
  -4   3  -2   25.90    3.00
   4   3   2   25.90    3.10
   4   3   2   23.60    2.70
  -4   3  -2   23.80    3.20
   4   3   2   24.90    2.90
  -5  -3  -2  826.62   46.50
  -5  -3  -2  766.82   46.20
   5  -3   2  800.72   46.50
   5  -3   2  789.62   46.30
   5  -3   2  786.22   46.70
  -5  -3  -2  797.62   46.40
   5  -3   2  756.42   46.20
   5  -3   2  789.62   46.30
   5  -3   2  794.22   46.40
  -5  -3  -2  807.32   46.50
  -5  -3  -2  806.72   46.40
  -5  -3  -2  793.92   46.40
  -5   3  -2  804.02   46.50
   5   3   2  817.72   46.70
   5   3   2  814.52   46.50
   5   3   2  783.52   46.40
   5   3   2  776.02   46.40
  -5   3  -2  812.92   46.60
   5   3   2  803.32   46.50
  -5   3  -2  819.32   46.80
   6  -3   2  253.37   14.50
   6  -3   2  246.18   14.20
  -6  -3  -2  253.57   14.50
  -6  -3  -2  251.27   14.40
   6  -3   2  252.67   14.70
  -6  -3  -2  248.68   14.40
   6  -3   2  243.88   14.20
   6  -3   2  250.87   14.40
  -6  -3  -2  236.38   14.00
  -6  -3  -2  246.18   14.30
   6   3   2  219.78   14.30
   6   3   2  221.68   14.40
  -6   3  -2  233.78   14.80
   6   3   2  234.98   14.40
   6   3   2  226.18   14.50
  -6   3  -2  231.18   14.50
   6   3   2  231.78   14.70
  -6   3  -2  223.78   14.40
  -7  -3  -2  258.57   17.10
   7  -3   2  273.07   17.30
   7  -3   2  265.17   17.40
  -7  -3  -2  269.57   17.60
   7  -3   2  261.77   17.60
  -7  -3  -2  271.67   17.40
   7  -3   2  271.97   17.80
   7  -3   2  283.27   17.60
  -7  -3  -2  265.67   17.50
  -7  -3  -2  277.07   17.60
   7   3   2  318.37   17.40
   7   3   2  318.07   17.70
  -7   3  -2  310.57   17.20
   7   3   2  321.37   17.50
   7   3   2  333.87   18.00
  -7   3  -2  335.27   18.10
  -7   3  -2  313.27   17.70
  -7   3  -2  318.27   17.70
   7   3   2  319.97   17.70
  -8  -3  -2  185.68   11.20
  -8  -3  -2  173.58   11.30
  -8  -3  -2  184.48   11.20
  -8  -3  -2  184.78   11.00
   8  -3   2  178.48   10.80
   8  -3   2  183.18   11.30
  -8  -3  -2  176.78   10.60
   8  -3   2  178.58   11.50
   8  -3   2  182.48   11.00
   8  -3   2  192.58   11.30
   8   3   2  177.28   11.10
   8   3   2  170.68   10.90
  -8   3  -2  169.78   10.70
   8   3   2  179.38   11.80
  -8   3  -2  171.08   11.30
   8   3   2  181.68   11.30
  -8   3  -2  182.28   11.70
  -8   3  -2  165.28   11.30
   8   3   2  182.28   11.40
  -9  -3  -2   60.29    5.10
   9  -3   2   65.19    5.80
  -9  -3  -2   58.69    4.20
  -9  -3  -2   65.29    5.30
   9  -3   2   58.59    4.50
   9  -3   2   68.59    5.60
   9  -3   2   69.59    5.40
  -9  -3  -2   57.39    5.20
   9  -3   2   58.79    4.90
  -9  -3  -2   58.89    4.70
   9   3   2   57.79    6.10
   9   3   2   58.89    4.80
  -9   3  -2   59.99    5.50
   9   3   2   58.99    5.50
   9   3   2   59.19    4.50
  -9   3  -2   54.99    5.50
   9   3   2   59.69    5.70
  -9   3  -2   59.39    5.80
 -10  -3  -2  764.42   43.60
  10  -3   2  767.42   44.00
 -10  -3  -2  783.82   43.90
  10  -3   2  742.33   43.50
  10  -3   2  781.82   44.00
  10  -3   2  737.83   43.90
 -10  -3  -2  762.52   44.00
  10  -3   2  751.82   43.80
 -10  -3  -2  767.42   43.80
  10   3   2  713.73   43.60
 -10   3  -2  716.13   44.00
  10   3   2  731.13   44.20
 -10   3  -2  738.23   44.10
  10   3   2  718.03   44.00
  10   3   2  720.03   44.10
  11  -3   2   35.60    4.80
  11  -3   2   26.40    3.80
 -11  -3  -2   25.30    3.90
 -11  -3  -2   25.90    3.20
  11  -3   2   35.20    4.40
  11  -3   2   35.90    4.30
 -11  -3  -2   30.90    4.20
  11  -3   2   27.10    3.60
 -11   3  -2   33.10    4.10
  11   3   2   37.60    4.30
 -11   3  -2   37.80    4.50
  11   3   2   46.20    5.20
  11   3   2   37.20    4.60
 -11   3  -2   41.70    4.70
  11   3   2   40.10    4.10
 -12  -3  -2   78.19    5.60
  12  -3   2   82.69    7.40
  12  -3   2   82.99    6.80
  12  -3   2   90.19    6.90
 -12  -3  -2   79.19    7.00
 -12  -3  -2   78.59    6.40
  12  -3   2   77.49    6.60
 -12   3  -2   57.19    6.80
 -12   3  -2   53.69    7.00
  12   3   2   54.69    5.50
  12   3   2   62.39    7.40
 -12   3  -2   53.59    6.90
  12   3   2   58.59    6.70
  12   3   2   60.99    6.90
  13  -3   2  104.59    8.30
 -13  -3  -2   93.09    8.80
 -13  -3  -2   90.99    8.40
  13  -3   2   94.19    8.50
  13  -3   2  109.79    8.50
 -13  -3  -2  100.89    7.50
  13  -3   2  102.99    9.20
 -13   3  -2  107.59    9.20
  13   3   2  109.99    9.70
 -13   3  -2  107.09    8.60
  13   3   2  109.99    7.50
  13   3   2  106.29    9.30
  13   3   2  121.19    9.00
 -13   3  -2  107.79    8.60
 -14  -3  -2   53.79    7.00
  14  -3   2   57.19    6.80
 -14  -3  -2   56.29    7.50
  14  -3   2   67.39    7.50
 -14  -3  -2   59.59    5.80
  14  -3   2   64.99    6.70
  14  -3   2   59.49    7.30
 -14   3  -2   61.69    7.50
  14   3   2   65.29    8.10
  14   3   2   64.69    8.10
 -14   3  -2   68.99    7.30
  14   3   2   69.69    7.70
 -14   3  -2   70.19    8.10
 -15  -3  -2    4.70    4.80
 -15  -3  -2    1.90    4.20
  15  -3   2    3.60    4.50
  15  -3   2    5.20    4.50
  15  -3   2    8.90    4.00
  15  -3   2    4.40    5.10
  15   3   2    5.90    5.00
 -15   3  -2    7.50    4.40
  15   3   2    8.80    5.10
  15   3   2    7.90    4.80
 -15   3  -2    5.00    4.20
 -15   3  -2    9.50    5.30
  16  -3   2  252.37   16.70
 -16  -3  -2  259.97   17.80
  16  -3   2  240.48   17.70
  16  -3   2  263.27   17.60
  16  -3   2  254.37   17.40
 -16  -3  -2  257.87   17.20
 -16   3  -2  264.57   17.40
 -16   3  -2  258.37   17.20
  16   3   2  277.07   18.00
 -16   3  -2  254.77   18.00
  16   3   2  248.58   17.80
  16   3   2  271.07   18.00
 -17  -3  -2   72.49    8.70
  17  -3   2   70.79    8.10
  17  -3   2   84.69    9.60
  17  -3   2   77.59    9.20
 -17  -3  -2   78.69    9.70
  17   3   2   70.69    8.20
 -17   3  -2   71.19    7.30
 -17   3  -2   70.09    9.10
 -17   3  -2   82.09   10.10
  17   3   2   62.29    8.20
  18  -3   2  153.28   13.00
 -18  -3  -2  163.68   13.20
  18  -3   2  153.68   13.60
 -18  -3  -2  158.58   12.40
  18  -3   2  155.58   12.60
 -18   3  -2  149.49   12.30
 -18   3  -2  137.39   12.60
  18   3   2  144.89   13.20
 -18   3  -2  140.79   13.60
  18   3   2  145.69   13.70
  19  -3   2   21.00    6.10
 -19  -3  -2   19.40    6.80
 -19  -3  -2   13.90    6.00
  19  -3   2   17.20    6.60
  19  -3   2   14.60    6.80
  19   3   2    9.30    6.30
  19   3   2    8.30    6.90
 -19   3  -2    7.50    5.90
 -19   3  -2   12.90    7.10
  20  -3   2   14.70    7.20
  20  -3   2   22.00    7.10
 -20  -3  -2   25.10    7.30
  20  -3   2   25.90    6.60
 -20  -3  -2   21.30    6.50
  20   3   2   15.60    6.90
 -20   3  -2   13.50    6.20
  20   3   2   14.40    7.40
  20   3   2   18.70    6.90
 -20   3  -2   22.60    7.80
  21  -3   2   33.70    8.20
  21  -3   2   40.50    8.30
 -21  -3  -2   57.79    7.80
 -21  -3  -2   57.69    8.70
  21   3   2   37.20    8.30
 -21   3  -2   50.79    9.00
 -21   3  -2   41.60    7.60
  21   3   2   42.20    8.00
 -21  -4   2   31.70    7.30
  21  -4  -2   29.90    7.30
  21  -4  -2    2.70    7.40
  21  -4  -2    7.30    8.00
 -21  -4   2   34.90    8.40
 -21   4   2   39.50    8.00
  21   4  -2   15.20    7.30
  21   4  -2   17.10    7.90
 -21   4   2   24.80    7.20
  20  -4  -2   43.80    8.80
 -20  -4   2   79.69   10.50
 -20  -4   2   59.49    8.30
  20  -4  -2   60.49    8.30
  20  -4  -2   50.49    8.70
 -20   4   2   85.09   11.40
  20   4  -2   54.99    9.00
 -20   4   2   71.89    8.70
  19  -4  -2   80.29    9.70
 -19  -4   2   91.99   10.40
 -19  -4   2  118.19   11.50
  19  -4  -2   77.89    9.70
  19  -4  -2   84.29   11.00
 -19   4   2   89.79   11.30
 -19   4   2  108.69   11.90
  19   4  -2   82.29   11.80
  19   4  -2   91.09   12.80
 -18  -4   2   50.09    7.30
  18  -4  -2   49.80    7.30
  18  -4  -2   52.09    7.70
  18  -4  -2   44.10    7.60
 -18  -4   2   75.39    9.80
  18   4  -2   49.10    7.20
 -18   4   2   46.30    6.60
  18   4  -2   45.40    7.50
  18   4  -2   40.30    7.40
 -18   4   2   47.80    7.40
 -18   4   2   51.69    8.10
 -17  -4   2   51.09    7.20
 -17  -4   2   64.49    9.50
  17  -4  -2   59.59    7.40
  17  -4  -2   49.50    7.60
  17  -4  -2   58.89    7.60
  17   4  -2   65.29    7.70
  17   4  -2   67.79    9.40
  17   4  -2   73.59    9.30
 -17   4   2   66.89    8.50
 -17   4   2   65.49    9.80
 -17   4   2   67.89    7.70
  16  -4  -2   38.00    6.70
  16  -4  -2   38.50    6.10
 -16  -4   2   42.40    6.60
 -16  -4   2   39.10    6.20
  16  -4  -2   42.60    6.40
  16   4  -2   41.80    6.40
 -16   4   2   36.30    5.70
 -16   4   2   32.20    6.20
  16   4  -2   35.30    6.20
 -16   4   2   39.20    6.90
  16   4  -2   36.90    6.40
  15  -4  -2  496.45   30.60
 -15  -4   2  487.15   30.40
 -15  -4   2  491.45   30.70
  15  -4  -2  477.05   30.60
  15  -4  -2  500.75   30.50
 -15   4   2  484.05   30.60
  15   4  -2  488.35   30.80
 -15   4   2  498.45   30.40
 -15   4   2  515.45   31.00
  15   4  -2  500.95   30.50
  15   4  -2  521.05   30.70
  14  -4  -2  145.49   11.10
  14  -4  -2  148.89   10.90
 -14  -4   2  145.29   10.80
 -14  -4   2  132.59   10.30
  14  -4  -2  153.28   10.60
 -14   4   2  128.69   10.50
 -14   4   2  125.69   11.10
 -14   4   2  117.19   10.80
  14   4  -2  126.79   10.80
  14   4  -2  118.39   10.90
  14   4  -2  123.99   10.60
  14   4  -2  114.89    9.60
 -13  -4   2  122.19    9.90
  13  -4  -2  129.29    9.70
 -13  -4   2  119.39    9.70
 -13  -4   2  122.39    8.70
  13  -4  -2  133.89   10.00
  13  -4  -2  126.99    8.80
  13  -4  -2  123.19   10.00
  13   4  -2  123.79   10.30
  13   4  -2  127.49    9.90
 -13   4   2  128.79   10.00
 -13   4   2  109.89   10.10
  13   4  -2  122.19   10.10
 -13   4   2  117.89   10.30
  12  -4  -2  501.85   29.80
 -12  -4   2  491.55   30.50
 -12  -4   2  494.05   30.30
  12  -4  -2  504.45   30.20
  12  -4  -2  518.05   30.40
  12  -4  -2  506.75   30.40
 -12  -4   2  513.95   29.90
 -12   4   2  490.65   30.70
  12   4  -2  515.55   30.50
 -12   4   2  509.85   30.50
  12   4  -2  494.65   30.50
  12   4  -2  505.25   30.40
 -12   4   2  496.65   30.60
  11  -4  -2   97.99    7.30
 -11  -4   2  104.19    7.40
  11  -4  -2   98.99    7.90
  11  -4  -2  100.19    8.00
 -11  -4   2  100.69    8.30
 -11  -4   2  100.59    8.40
  11  -4  -2  109.89    8.20
 -11   4   2  102.99    8.70
  11   4  -2  105.19    7.10
  11   4  -2  107.49    8.10
 -11   4   2  101.89    8.50
  11   4  -2   96.79    8.50
 -11   4   2  101.59    8.70
  11   4  -2  106.79    8.50
 -10  -4   2   68.69    7.10
  10  -4  -2   89.69    6.70
 -10  -4   2   81.39    7.30
  10  -4  -2   90.69    6.90
  10  -4  -2   86.29    6.30
 -10  -4   2   83.59    6.30
  10  -4  -2   81.99    6.90
  10   4  -2   77.39    6.00
  10   4  -2   84.49    7.20
 -10   4   2   79.79    7.70
 -10   4   2   88.49    7.50
 -10   4   2   85.59    7.40
 -10   4   2   89.09    7.80
  10   4  -2   84.99    7.20
  10   4  -2   89.19    7.00
  -9  -4   2  415.96   23.60
   9  -4  -2  407.56   23.60
   9  -4  -2  433.76   23.90
  -9  -4   2  412.26   24.00
  -9  -4   2  406.96   24.10
   9  -4  -2  420.26   23.80
   9  -4  -2  404.76   23.90
  -9   4   2  392.56   24.30
  -9   4   2  377.36   24.20
   9   4  -2  387.16   23.80
   9   4  -2  384.16   24.00
   9   4  -2  376.46   23.50
  -9   4   2  369.16   24.10
   9   4  -2  383.36   24.00
  -9   4   2  387.46   24.20
   8  -4  -2  349.07   22.10
   8  -4  -2  351.06   21.90
   8  -4  -2  361.36   22.10
   8  -4  -2  351.86   22.00
   8  -4  -2  330.37   21.60
  -8  -4   2  359.26   21.90
  -8  -4   2  347.87   22.20
  -8  -4   2  349.17   22.20
   8   4  -2  392.16   22.20
  -8   4   2  404.96   22.70
  -8   4   2  374.26   22.40
   8   4  -2  387.56   22.10
   8   4  -2  390.56   22.40
  -8   4   2  390.06   22.50
  -8   4   2  395.16   22.60
   8   4  -2  373.76   21.90
   8   4  -2  367.06   21.70
  -7  -4   2  543.55   32.50
  -7  -4   2  540.85   32.00
  -7  -4   2  563.84   32.50
   7  -4  -2  534.85   32.40
   7  -4  -2  525.95   32.00
   7  -4  -2  519.95   31.90
   7  -4  -2  551.04   32.20
   7  -4  -2  563.24   32.40
   7  -4  -2  553.44   32.30
  -7  -4   2  558.74   32.20
  -7   4   2  531.55   32.60
  -7   4   2  569.04   33.00
   7   4  -2  544.45   32.40
  -7   4   2  568.24   32.80
   7   4  -2  565.54   32.60
   7   4  -2  567.84   32.40
  -7   4   2  555.84   32.70
   7   4  -2  533.45   32.10
   6  -4  -2  463.25   26.80
  -6  -4   2  455.55   26.80
   6  -4  -2  466.65   27.00
   6  -4  -2  451.85   26.60
   6  -4  -2  443.86   26.50
  -6  -4   2  451.95   26.90
  -6  -4   2  468.65   26.80
  -6  -4   2  465.15   27.00
  -6  -4   2  456.75   26.50
   6  -4  -2  451.65   26.80
  -6  -4   2  463.65   27.00
   6  -4  -2  452.25   26.80
   6   4  -2  451.85   27.10
   6   4  -2  451.25   26.90
   6   4  -2  442.46   26.90
  -6   4   2  475.75   27.50
  -6   4   2  448.76   27.20
   6   4  -2  431.56   26.70
  -6   4   2  459.35   27.40
  -6   4   2  450.35   27.20
   5  -4  -2 1642.94   92.79
   5  -4  -2 1600.84   92.79
  -5  -4   2 1624.64   92.79
  -5  -4   2 1636.34   92.59
  -5  -4   2 1676.63   92.89
   5  -4  -2 1615.84   92.79
  -5  -4   2 1688.93   92.79
  -5  -4   2 1453.05   92.69
   5  -4  -2 1602.34   92.69
   5  -4  -2 1586.44   92.59
   5  -4  -2 1640.44   92.89
  -5  -4   2 1664.33   92.89
   5   4  -2 1581.14   92.79
  -5   4   2 1507.35   92.89
  -5   4   2 1590.64   93.09
   5   4  -2 1535.15   92.79
  -5   4   2 1583.94   93.19
  -5   4   2 1611.74   93.29
   5   4  -2 1520.85   92.69
   5   4  -2 1611.34   92.99
   4  -4  -2 2178.48  127.79
   4  -4  -2 2295.37  127.99
   4  -4  -2 2258.97  127.89
  -4  -4   2 2337.97  128.09
  -4  -4   2 2088.89  127.79
  -4  -4   2 2241.88  127.69
  -4  -4   2 2324.77  128.09
   4  -4  -2 2326.57  127.89
  -4  -4   2 2340.67  127.89
   4  -4  -2 2263.57  127.89
   4  -4  -2 2223.88  127.89
  -4  -4   2 2310.97  127.89
   4   4  -2 2184.08  127.89
   4   4  -2 2083.69  127.99
  -4   4   2 2154.88  128.19
  -4   4   2 1919.81  127.89
  -4   4   2 2100.69  128.29
  -4   4   2 2132.49  128.39
   4   4  -2 2174.38  128.09
   3  -4  -2  858.91   47.10
  -3  -4   2  862.11   47.20
   3  -4  -2  851.41   47.10
  -3  -4   2  851.81   47.10
  -3  -4   2  847.72   47.20
   3  -4  -2  859.41   47.20
   3  -4  -2  833.22   47.10
  -3  -4   2  839.12   46.90
   3  -4  -2  826.92   47.00
   3  -4  -2  828.02   46.90
  -3  -4   2  854.01   47.00
  -3   4   2  719.43   47.40
  -3   4   2  715.43   46.90
   3   4  -2  741.13   47.20
   3   4  -2  747.23   47.10
   3   4  -2  737.83   47.20
  -3   4   2  756.72   47.30
  -2  -4   2    0.70    1.90
   2  -4  -2    3.40    1.30
   2  -4  -2    1.60    1.60
  -2  -4   2    1.40    1.70
   2  -4  -2    3.60    1.60
  -2  -4   2    1.50    1.20
  -2  -4   2    2.10    1.60
   2  -4  -2    3.30    1.50
  -2  -4   2    2.30    1.50
   2  -4  -2    3.90    1.00
   2   4  -2    6.00    2.30
  -2   4   2    3.00    2.60
   2   4  -2    4.10    1.60
  -2   4   2    1.60    1.70
  -2   4   2    0.90    2.30
  -2   4   2    2.20    2.40
   2   4  -2    5.20    1.30
   2   4  -2    2.00    2.10
  -1  -4   2  176.78   10.60
  -1  -4   2  170.98   10.50
  -1  -4   2  170.38   10.70
  -1  -4   2  173.78   10.60
   1  -4  -2  178.78   10.40
   1  -4  -2  189.68   10.70
   1  -4  -2  178.18   10.60
  -1  -4   2  172.88   10.70
  -1  -4   2  171.98   10.30
   1  -4  -2  185.38   10.60
   1  -4  -2  185.48   10.50
   1  -4  -2  185.68   10.30
   1   4  -2  153.28   10.70
   1   4  -2  167.48   10.50
  -1   4   2  166.48   10.90
  -1   4   2  165.78   10.70
  -1   4   2  180.88   11.30
  -1   4   2  177.48   11.00
   1   4  -2  162.88   11.00
   1   4  -2  154.88   11.10
   0  -4   2  836.22   54.09
   0  -4  -2  950.70   53.99
   0  -4   2  943.81   53.99
   0  -4   2  940.01   54.09
   0  -4  -2  957.60   54.09
   0  -4  -2  946.51   54.09
   0  -4  -2  954.10   53.89
   0  -4  -2  954.00   54.09
   0  -4   2  965.50   54.09
   0  -4   2  950.70   53.99
   0  -4   2  961.40   54.09
   0  -4  -2  929.21   53.99
   0   4   2  907.81   54.09
   0   4  -2  882.11   54.19
   0   4   2  914.11   54.39
   0   4   2  935.41   54.39
   0   4  -2  923.11   54.09
   0   4  -2  893.71   54.49
   0   4   2  894.01   54.09
   0   4  -2  958.80   54.39
   1  -4   2 3745.33  212.78
  -1  -4  -2 3727.93  212.98
  -1  -4  -2 3709.13  213.38
  -1  -4  -2 3758.12  213.08
  -1  -4  -2 3633.14  212.58
   1  -4   2 3739.03  212.68
  -1  -4  -2 3687.53  212.68
   1  -4   2 3698.83  212.88
  -1  -4  -2 3680.93  212.78
   1  -4   2 3594.34  212.58
   1  -4   2 3666.43  212.88
   1   4   2 3648.64  212.78
   1   4   2 3756.52  212.98
  -1   4  -2 3772.32  212.98
   1   4   2 3594.44  212.68
  -1   4  -2 3596.64  212.98
  -1   4  -2 3371.76  212.98
  -1   4  -2 3651.03  212.68
   1   4   2 3751.82  213.38
   2  -4   2  622.24   38.20
  -2  -4  -2  649.54   38.40
   2  -4   2  654.53   38.20
  -2  -4  -2  650.73   38.40
  -2  -4  -2  634.84   38.40
   2  -4   2  639.04   38.30
  -2  -4  -2  644.54   38.30
   2  -4   2  669.33   38.40
  -2  -4  -2  631.84   38.10
  -2  -4  -2  653.83   38.30
   2  -4   2  644.24   38.30
  -2   4  -2  662.23   38.20
   2   4   2  686.23   38.60
   2   4   2  669.53   38.40
   2   4   2  638.04   38.20
  -2   4  -2  647.04   39.00
  -2   4  -2  711.13   38.70
   2   4   2  695.53   38.70
  -2   4  -2  690.03   38.60
   3  -4   2   14.50    1.70
  -3  -4  -2   16.60    2.20
  -3  -4  -2   13.60    1.80
  -3  -4  -2   12.80    2.00
  -3  -4  -2   16.30    1.50
  -3  -4  -2   16.50    2.20
  -3  -4  -2   14.50    2.00
   3  -4   2   15.00    2.00
   3  -4   2   13.70    1.90
   3  -4   2   15.90    1.90
   3  -4   2   14.60    2.10
  -3  -4  -2   16.80    2.10
  -3   4  -2   27.10    3.60
   4  -4   2  362.76   22.00
   4  -4   2  366.96   22.10
  -4  -4  -2  383.36   22.10
  -4  -4  -2  368.96   22.10
   4  -4   2  365.86   22.10
   4  -4   2  353.46   22.60
   4  -4   2  372.46   22.00
  -4  -4  -2  363.36   21.90
  -4  -4  -2  386.86   22.30
   4  -4   2  391.76   22.30
   4  -4   2  385.06   22.00
   4  -4   2  357.06   21.90
  -4  -4  -2  364.56   21.80
  -4  -4  -2  375.26   22.10
  -4  -4  -2  375.36   22.10
   4   4   2  398.96   22.60
   4   4   2  376.56   22.20
  -4   4  -2  376.16   22.60
  -4   4  -2  371.66   22.10
  -4   4  -2  374.96   22.90
  -4   4  -2  384.06   22.40
   4   4   2  384.66   22.20
  -5  -4  -2  212.48   13.20
   5  -4   2  221.88   13.00
   5  -4   2  207.98   13.20
  -5  -4  -2  215.78   13.30
   5  -4   2  214.98   13.00
  -5  -4  -2  214.08   13.00
   5  -4   2  220.38   13.10
   5  -4   2  216.88   13.00
   5  -4   2  211.68   13.30
   5  -4   2  208.28   13.80
  -5  -4  -2  212.48   12.80
   5  -4   2  205.88   12.80
  -5  -4  -2  218.68   13.30
  -5  -4  -2  209.48   13.10
   5   4   2  270.87   13.30
  -6  -4  -2  139.49    8.60
   6  -4   2  149.59    8.90
  -6  -4  -2  138.19    9.20
   6  -4   2  143.09    9.90
   6  -4   2  146.49    9.10
  -6  -4  -2  146.79    9.10
  -6  -4  -2  138.59    9.10
   6  -4   2  149.49    9.20
  -6  -4  -2  147.69    9.40
  -6  -4  -2  152.18    9.20
   6  -4   2  145.49    9.40
   6  -4   2  136.09    8.70
   6   4   2  146.89    9.90
  -6   4  -2  137.99    9.90
   6   4   2  143.29    9.40
   6   4   2  147.79    9.40
  -6   4  -2  146.49    9.60
   6   4   2  146.49    9.20
  -6   4  -2  142.39    9.30
  -6   4  -2  149.49   10.20
   6   4   2  143.39    9.20
  -7  -4  -2    8.10    2.30
   7  -4   2    6.20    2.50
   7  -4   2    9.10    2.00
   7  -4   2   10.90    2.40
  -7  -4  -2    4.40    2.50
  -7  -4  -2    4.50    2.10
   7  -4   2    6.70    3.30
  -7  -4  -2    4.00    2.30
   7  -4   2    7.20    1.90
   7   4   2    5.70    2.50
  -7   4  -2    4.00    3.30
   7   4   2    4.50    2.40
   7   4   2    5.20    2.50
   7   4   2    5.30    2.00
  -7   4  -2    2.30    2.50
   7   4   2    3.60    3.20
  -7   4  -2    3.80    2.70
  -8  -4  -2  261.47   15.40
  -8  -4  -2  247.08   15.30
   8  -4   2  264.37   15.80
  -8  -4  -2  251.57   15.40
  -8  -4  -2  255.57   15.10
   8  -4   2  253.27   15.30
   8  -4   2  253.27   15.00
   8  -4   2  250.57   15.00
   8  -4   2  262.87   15.50
  -8   4  -2  236.68   15.60
   8   4   2  247.08   15.50
  -8   4  -2  254.57   16.10
   8   4   2  234.78   15.00
   8   4   2  238.18   15.40
   8   4   2  251.07   16.00
  -8   4  -2  235.48   15.50
   8   4   2  245.58   15.20
   9  -4   2  216.88   14.20
   9  -4   2  209.58   14.20
  -9  -4  -2  207.58   14.20
  -9  -4  -2  213.28   13.80
  -9  -4  -2  204.38   14.10
   9  -4   2  211.38   14.60
   9  -4   2  204.98   13.70
  -9  -4  -2  216.88   14.10
   9  -4   2  208.18   13.80
  -9   4  -2  246.38   14.40
  -9   4  -2  249.97   14.90
   9   4   2  252.47   14.40
   9   4   2  244.48   14.00
   9   4   2  244.78   14.90
   9   4   2  233.88   13.70
   9   4   2  246.18   14.40
  -9   4  -2  236.18   14.40
  10  -4   2  219.68   12.50
 -10  -4  -2  220.48   13.00
 -10  -4  -2  230.98   13.00
 -10  -4  -2  228.28   12.60
 -10  -4  -2  224.28   13.10
  10  -4   2  232.98   13.50
  10  -4   2  224.78   13.10
  10  -4   2  224.38   12.70
  10  -4   2  236.28   13.20
  10   4   2  166.38   12.40
  10   4   2  174.48   13.70
 -10   4  -2  164.08   13.20
  10   4   2  187.28   13.10
  10   4   2  176.38   13.20
 -10   4  -2  176.78   13.30
  10   4   2  172.58   12.60
 -10   4  -2  166.88   13.60
 -11  -4  -2  840.92   49.00
  11  -4   2  823.82   49.40
  11  -4   2  833.22   49.10
 -11  -4  -2  828.72   49.20
 -11  -4  -2  818.62   49.40
  11  -4   2  799.32   48.90
  11  -4   2  856.71   49.40
  11  -4   2  839.72   49.50
 -11  -4  -2  824.72   49.30
 -11   4  -2  834.72   49.60
 -11   4  -2  855.01   49.70
 -11   4  -2  858.21   49.60
  11   4   2  843.22   49.50
  11   4   2  858.61   49.70
  11   4   2  827.12   49.00
  11   4   2  867.41   49.50
  12  -4   2   70.89    6.80
 -12  -4  -2   67.99    7.40
  12  -4   2   69.89    7.70
 -12  -4  -2   69.69    7.40
  12  -4   2   81.99    7.30
  12  -4   2   77.99    7.80
 -12  -4  -2   75.99    6.30
  12   4   2   98.39    7.80
 -12   4  -2   81.19    7.60
  12   4   2   96.19    8.40
 -12   4  -2   81.59    8.00
  12   4   2   86.99    8.00
  12   4   2   84.99    6.50
 -12   4  -2   82.09    8.10
  13  -4   2   37.90    4.60
  13  -4   2   39.90    5.50
  13  -4   2   33.50    5.00
 -13  -4  -2   37.40    5.40
  13  -4   2   34.40    5.10
 -13  -4  -2   30.40    5.00
 -13  -4  -2   30.70    4.00
  13   4   2   38.60    6.00
  13   4   2   37.30    5.20
 -13   4  -2   41.80    5.80
 -13   4  -2   35.00    5.40
 -13   4  -2   39.70    5.30
  13   4   2   42.70    5.60
 -14  -4  -2   41.00    5.90
 -14  -4  -2   33.80    5.40
  14  -4   2   43.10    5.20
 -14  -4  -2   38.40    4.50
  14  -4   2   36.60    5.60
  14  -4   2   40.10    5.60
  14  -4   2   42.30    6.00
 -14   4  -2   53.89    6.50
 -14   4  -2   54.89    6.00
 -14   4  -2   51.69    5.90
  14   4   2   48.60    6.60
  14   4   2   46.80    5.80
  14   4   2   44.90    6.10
 -15  -4  -2  143.79   11.40
  15  -4   2  135.79   12.10
 -15  -4  -2  126.69   11.10
  15  -4   2  138.99   10.80
  15  -4   2  137.69   10.90
 -15  -4  -2  146.39   10.00
  15  -4   2  147.89   11.60
  15   4   2  149.09   12.30
 -15   4  -2  138.59   11.50
 -15   4  -2  146.39   12.00
 -15   4  -2  136.09   11.60
  15   4   2  141.79   11.70
  16  -4   2   84.79   10.30
 -16  -4  -2   95.99    9.60
  16  -4   2  105.39    9.20
 -16  -4  -2  106.79   10.00
  16  -4   2  104.99    9.40
  16  -4   2  108.79   10.30
  16   4   2   92.19   10.20
 -16   4  -2   90.69   10.50
  16   4   2   97.99   10.50
 -16   4  -2   89.59   10.10
 -16   4  -2   89.79    9.70
  17  -4   2   89.49    9.60
 -17  -4  -2   91.09   10.20
  17  -4   2   87.69   10.50
  17  -4   2   70.79    9.00
 -17  -4  -2   80.39    9.50
 -17   4  -2  112.99   11.10
  17   4   2   93.49   11.00
 -17   4  -2  109.29   10.30
 -17   4  -2  108.99   10.20
  17   4   2  102.39   10.80
  18  -4   2   53.39    7.70
  18  -4   2   44.40    7.80
 -18  -4  -2   71.09    9.60
 -18  -4  -2   54.29    7.30
 -18   4  -2   62.79    8.40
  18   4   2   53.19    8.00
 -18   4  -2   52.99    7.20
 -18   4  -2   49.90    7.40
  18   4   2   41.90    7.80
 -19  -4  -2    1.30    6.00
  19  -4   2   -1.50    6.50
  19  -4   2   -8.60    6.80
  19  -4   2    4.50    4.80
 -19  -4  -2   11.60    6.60
  19   4   2   -0.80    6.80
  19   4   2    0.90    6.50
 -19   4  -2    3.10    5.70
 -19   4  -2    9.30    7.00
 -19   4  -2    2.40    6.00
 -20  -4  -2   19.10    7.00
 -20  -4  -2    6.90    6.30
  20  -4   2    3.40    7.10
  20  -4   2  -10.40    7.20
  20   4   2   14.50    7.60
  20   4   2   12.90    7.10
 -20   4  -2   18.80    7.60
 -20   4  -2   11.80    6.70
  20  -5  -2   -1.00    7.40
 -20  -5   2   23.10    7.10
  20  -5  -2    5.20    7.60
 -20   5   2   17.60    7.10
 -20   5   2   27.80    7.70
  20   5  -2    4.60    7.30
  19  -5  -2   -1.90    7.00
  19  -5  -2  -11.30    6.80
 -19  -5   2    9.90    6.60
 -19   5   2   -1.30    6.00
  19   5  -2    3.90    7.00
 -19   5   2    7.70    6.50
 -19   5   2   22.90    6.90
  18  -5  -2   55.29    7.20
  18  -5  -2   50.19    8.00
  18  -5  -2   37.90    7.80
 -18  -5   2   57.59    7.80
 -18   5   2   42.30    7.00
 -18   5   2   69.89   10.20
 -18   5   2   38.40    7.50
  18   5  -2   39.70    7.80
  18   5  -2   44.70    7.60
  17  -5  -2   67.69    9.00
 -17  -5   2   77.09   10.30
  17  -5  -2   88.29   10.60
  17  -5  -2   87.39    9.80
  17   5  -2   94.59   10.80
 -17   5   2  112.39   10.80
 -17   5   2   91.59   11.00
  17   5  -2   93.59   10.50
  17   5  -2   92.79   11.00
 -17   5   2   94.59   10.30
  16  -5  -2   48.10    7.50
  16  -5  -2   58.59    7.40
 -16  -5   2   49.99    7.30
  16  -5  -2   54.39    6.70
 -16   5   2   57.69    7.60
 -16   5   2   75.89    9.30
 -16   5   2   61.49    7.10
 -16   5   2   64.89    7.10
  16   5  -2   62.49    7.50
  16   5  -2   61.29    7.60
  16   5  -2   52.49    7.50
  15  -5  -2  107.89   10.70
  15  -5  -2  122.19   10.50
  15  -5  -2  118.69    9.60
 -15  -5   2  105.19   10.20
 -15   5   2   89.39   10.60
 -15   5   2   97.99    9.90
 -15   5   2  112.79   10.40
 -15   5   2   91.59   10.10
  15   5  -2   89.69   10.00
  15   5  -2  100.79   10.40
  15   5  -2   96.79   10.70
  14  -5  -2  131.59   10.30
  14  -5  -2  129.49   10.90
 -14  -5   2  118.39   10.90
  14  -5  -2  126.09   10.70
  14   5  -2  133.39   11.20
  14   5  -2  131.69   10.90
 -14   5   2  131.69   11.40
 -14   5   2  117.59   11.40
 -14   5   2  132.39   11.20
 -14   5   2  138.49   10.80
  14   5  -2  123.89   11.10
 -13  -5   2    7.30    3.50
  13  -5  -2   10.40    4.40
  13  -5  -2    4.20    3.90
  13  -5  -2    6.30    3.60
 -13  -5   2    1.60    4.60
  13  -5  -2   12.10    4.70
 -13   5   2    3.90    4.70
 -13   5   2    3.40    4.90
  13   5  -2    7.30    4.30
  13   5  -2    7.60    4.70
  13   5  -2    6.40    4.90
 -13   5   2    8.50    4.70
 -13   5   2    8.60    4.90
 -12  -5   2  124.39    9.10
 -12  -5   2  108.09   10.10
  12  -5  -2  117.39    9.50
  12  -5  -2  119.69    9.10
  12  -5  -2  132.49   10.20
  12  -5  -2  119.89   10.10
 -12   5   2  131.89   10.90
  12   5  -2  138.39   10.30
 -12   5   2  139.09   10.70
 -12   5   2  135.39   10.50
  12   5  -2  126.49   10.40
 -12   5   2  135.69   10.90
  12   5  -2  136.99   10.10
  11  -5  -2  114.59    9.40
 -11  -5   2  120.59    9.10
  11  -5  -2  113.89    9.10
  11  -5  -2  114.49    8.90
  11  -5  -2  114.79    9.70
 -11  -5   2  108.99    9.60
 -11   5   2  133.89   10.60
  11   5  -2  135.89    9.30
  11   5  -2  128.69    9.90
  11   5  -2  138.99   10.20
 -11   5   2  130.49   10.10
 -11   5   2  146.39   10.30
  11   5  -2  134.89    9.60
 -11   5   2  143.89   10.40
  10  -5  -2   50.99    5.90
 -10  -5   2   43.40    4.90
 -10  -5   2   52.29    5.20
  10  -5  -2   46.30    5.10
  10  -5  -2   51.29    5.00
  10  -5  -2   53.19    6.00
  10   5  -2   28.90    4.60
 -10   5   2   31.50    5.30
  10   5  -2   36.40    3.90
 -10   5   2   30.10    5.20
 -10   5   2   33.00    5.20
 -10   5   2   29.40    5.20
  10   5  -2   38.50    5.10
  10   5  -2   30.00    4.40
  -9  -5   2  137.79    9.30
   9  -5  -2  143.49    9.80
   9  -5  -2  144.19    9.50
   9  -5  -2  136.29    9.30
   9  -5  -2  142.49    9.30
  -9  -5   2  130.29    9.90
  -9   5   2  143.69   10.90
  -9   5   2  132.19   10.40
   9   5  -2  132.79    9.60
   9   5  -2  135.69   10.30
  -9   5   2  133.79   10.10
  -9   5   2  138.59   10.70
   9   5  -2  125.19    9.20
   9   5  -2  133.29    9.80
   8  -5  -2  111.89    8.10
   8  -5  -2  118.59    8.20
   8  -5  -2  115.09    8.70
   8  -5  -2  117.59    8.30
  -8  -5   2  104.89    8.70
  -8  -5   2  113.29    8.20
   8   5  -2  120.59    9.00
   8   5  -2  123.79    8.50
   8   5  -2  121.49    8.60
  -8   5   2  121.89    9.10
  -8   5   2  109.89    9.30
  -8   5   2  133.29    9.70
  -8   5   2  115.59    9.40
   8   5  -2  124.19    9.10
   8   5  -2  118.99    8.20
   7  -5  -2  118.69    8.40
  -7  -5   2  118.09    9.20
   7  -5  -2  117.19    8.70
  -7  -5   2  124.99    8.10
   7  -5  -2  122.69    8.80
   7  -5  -2  125.39    9.10
  -7  -5   2  118.89    8.80
  -7  -5   2  119.39    8.90
   7  -5  -2  125.29    8.90
  -7   5   2  143.79   10.00
   7   5  -2  144.39    9.10
   7   5  -2  144.29    8.60
   7   5  -2  145.39    9.00
  -7   5   2  157.78   10.50
  -7   5   2  152.48   10.10
   7   5  -2  150.48    9.70
   6  -5  -2  722.63   41.00
   6  -5  -2  728.73   41.50
  -6  -5   2  747.73   41.60
   6  -5  -2  743.63   41.30
   6  -5  -2  735.53   41.30
  -6  -5   2  738.03   41.50
   6  -5  -2  731.03   41.20
  -6  -5   2  739.13   41.00
  -6  -5   2  760.02   41.30
  -6  -5   2  737.13   41.30
   6  -5  -2  742.53   41.40
   6   5  -2  631.34   41.20
   6   5  -2  641.74   41.40
   6   5  -2  656.23   41.40
   6   5  -2  643.64   41.60
  -6   5   2  649.24   41.80
  -6   5   2  671.03   42.10
  -6   5   2  658.33   41.90
   5  -5  -2  210.38   12.70
  -5  -5   2  215.38   13.40
  -5  -5   2  209.78   13.00
  -5  -5   2  210.78   12.60
  -5  -5   2  219.98   13.10
  -5  -5   2  217.18   13.40
   5  -5  -2  214.88   13.30
   5  -5  -2  211.28   13.10
   5  -5  -2  205.78   13.00
   5  -5  -2  213.88   12.90
   5  -5  -2  218.68   13.10
   5   5  -2  215.08   13.20
  -5   5   2  208.58   14.30
  -5   5   2  202.58   14.10
   5   5  -2  214.18   13.60
  -5   5   2  210.08   13.90
   5   5  -2  202.38   13.10
   4  -5  -2   85.89    5.80
   4  -5  -2   86.89    6.00
  -4  -5   2   83.89    5.80
  -4  -5   2   83.79    6.30
   4  -5  -2   84.79    5.90
  -4  -5   2   81.59    5.30
  -4  -5   2   79.89    6.20
  -4  -5   2   84.59    5.80
   4  -5  -2   84.59    5.50
   4   5  -2   75.49    6.90
   4   5  -2   71.39    5.90
   4   5  -2   75.99    6.20
  -4   5   2   78.69    7.20
  -4   5   2   74.39    7.60
  -4   5   2   59.79    7.20
   3  -5  -2  284.37   17.70
  -3  -5   2  296.17   17.70
   3  -5  -2  285.67   17.70
  -3  -5   2  289.57   17.70
  -3  -5   2  283.47   17.40
   3  -5  -2  287.87   17.50
  -3  -5   2  298.77   17.90
  -3  -5   2  281.67   17.90
   3  -5  -2  296.97   17.50
   3  -5  -2  294.27   17.80
  -3   5   2  310.57   18.50
   3   5  -2  309.57   18.20
   3   5  -2  316.67   17.80
   3   5  -2  309.07   18.10
  -3   5   2  302.37   17.90
  -3   5   2  294.37   18.60
  -3   5   2  283.87   18.30
   2  -5  -2   93.49    5.90
   2  -5  -2   91.39    5.80
  -2  -5   2   86.39    6.50
   2  -5  -2   93.19    6.20
   2  -5  -2   95.29    6.20
  -2  -5   2   93.99    6.20
  -2  -5   2   89.89    6.50
  -2  -5   2   93.89    5.70
   2  -5  -2   92.29    6.20
  -2  -5   2   90.09    6.20
  -2   5   2   76.99    7.50
   2   5  -2   89.49    7.10
  -2   5   2   85.09    7.30
   2   5  -2   85.79    6.20
   2   5  -2   86.29    6.20
  -2   5   2   74.59    6.90
  -2   5   2   79.09    6.30
   2   5  -2   83.49    7.00
   1  -5  -2  310.27   17.50
  -1  -5   2  312.47   17.50
  -1  -5   2  318.77   17.80
   1  -5  -2  309.67   17.80
   1  -5  -2  310.17   17.60
  -1  -5   2  310.67   17.70
  -1  -5   2  316.07   17.90
   1  -5  -2  307.07   17.70
   1  -5  -2  310.17   17.50
  -1  -5   2  310.07   17.70
  -1  -5   2  291.77   17.80
   1  -5  -2  307.47   17.80
   1   5  -2  282.77   18.10
  -1   5   2  269.87   18.50
   1   5  -2  284.97   18.40
  -1   5   2  285.77   18.40
  -1   5   2  267.17   17.80
   1   5  -2  264.17   17.70
   1   5  -2  276.57   17.70
  -1   5   2  263.57   17.90
   0  -5  -2  372.86   22.40
   0  -5   2  378.96   22.50
   0  -5  -2  373.96   22.50
   0  -5   2  380.36   22.70
   0  -5  -2  373.96   22.60
   0  -5   2  376.06   22.40
   0  -5  -2  384.56   22.70
   0  -5   2  376.76   22.70
   0  -5  -2  370.46   22.50
   0  -5  -2  379.86   22.70
   0  -5   2  321.77   22.50
   0  -5   2  380.66   22.60
   0   5  -2  415.86   23.10
   0   5   2  424.56   23.30
   0   5   2  411.66   23.40
   0   5  -2  392.76   23.40
   0   5   2  384.86   22.70
   0   5  -2  400.26   22.70
   0   5  -2  367.56   22.90
   0   5   2  384.56   22.70
  -1  -5  -2  462.75   27.10
   1  -5   2  467.55   27.20
  -1  -5  -2  453.75   27.30
   1  -5   2  463.55   27.00
   1  -5   2  456.35   27.20
  -1  -5  -2  459.75   27.10
  -1  -5  -2  458.85   26.90
   1  -5   2  451.85   27.10
   1  -5   2  455.05   27.20
  -1  -5  -2  473.05   27.20
  -1  -5  -2  469.45   27.20
  -1   5  -2  442.46   27.90
   1   5   2  476.35   27.80
  -1   5  -2  472.35   27.60
  -1   5  -2  469.35   27.20
   1   5   2  470.85   27.30
   1   5   2  448.26   27.00
   1   5   2  467.75   27.70
  -1   5  -2  440.46   27.60
  -2  -5  -2  233.68   14.50
  -2  -5  -2  239.38   14.20
   2  -5   2  232.78   14.50
  -2  -5  -2  235.38   14.50
   2  -5   2  241.38   14.30
   2  -5   2  231.78   14.40
  -2  -5  -2  230.88   14.70
  -2  -5  -2  238.08   14.50
   2  -5   2  233.28   14.50
   2  -5   2  240.28   14.60
  -2  -5  -2  232.78   14.50
   2   5   2  251.77   14.70
   2   5   2  251.17   15.00
  -2   5  -2  251.07   15.10
   2   5   2  259.17   15.30
   2   5   2  239.08   14.20
  -2   5  -2  230.78   15.60
  -2   5  -2  240.68   14.60
  -2   5  -2  247.58   15.10
   3  -5   2   37.60    4.30
  -3  -5  -2   42.40    3.90
   3  -5   2   43.20    4.20
  -3  -5  -2   40.40    4.10
  -3  -5  -2   42.60    4.30
  -3  -5  -2   37.20    3.20
  -3  -5  -2   38.80    4.40
   3  -5   2   40.90    3.60
  -3  -5  -2   36.30    4.00
   3  -5   2   38.90    4.10
   3  -5   2   37.10    3.80
   3   5   2   53.79    4.90
   3   5   2   48.20    5.50
  -3   5  -2   46.70    5.60
  -3   5  -2   48.10    5.20
   3   5   2   47.90    4.50
  -3   5  -2   59.49    5.60
  -4  -5  -2  184.98   11.40
   4  -5   2  183.18   11.40
   4  -5   2  181.78   11.20
  -4  -5  -2  176.88   11.00
  -4  -5  -2  184.98   11.50
   4  -5   2  192.28   11.60
  -4  -5  -2  187.18   11.70
  -4  -5  -2  191.18   11.50
   4  -5   2  189.28   11.40
   4  -5   2  190.08   11.20
  -4   5  -2  178.98   13.00
  -4   5  -2  179.28   12.20
  -4   5  -2  177.28   12.10
   4   5   2  180.98   11.70
   4   5   2  186.68   12.50
   4   5   2  181.98   11.80
   5  -5   2  242.78   14.50
  -5  -5  -2  253.47   14.90
  -5  -5  -2  230.38   14.20
   5  -5   2  226.18   14.40
   5  -5   2  238.28   14.80
   5  -5   2  230.28   14.60
  -5  -5  -2  245.58   14.80
  -5  -5  -2  239.18   15.00
  -5  -5  -2  234.58   14.80
   5  -5   2  236.78   14.70
   5   5   2  245.58   14.90
  -5   5  -2  247.78   15.60
  -5   5  -2  249.08   16.00
   5   5   2  255.87   15.60
   5   5   2  254.17   14.90
  -5   5  -2  245.58   15.40
   6  -5   2  424.46   24.90
   6  -5   2  406.36   24.60
  -6  -5  -2  408.16   24.70
   6  -5   2  408.16   24.40
   6  -5   2  402.56   24.60
  -6  -5  -2  421.56   24.80
  -6  -5  -2  426.06   24.70
  -6  -5  -2  413.66   24.60
   6  -5   2  416.66   24.40
  -6   5  -2  423.86   25.10
  -6   5  -2  407.36   25.20
  -6   5  -2  423.16   25.60
   6   5   2  422.96   24.80
   6   5   2  415.06   24.80
   6   5   2  400.76   24.70
   6   5   2  392.56   24.60
   6   5   2  425.36   25.20
   7  -5   2  210.38   14.60
  -7  -5  -2  212.48   14.60
  -7  -5  -2  216.48   14.90
   7  -5   2  214.78   15.00
   7  -5   2  207.68   14.30
  -7  -5  -2  222.58   14.70
  -7  -5  -2  209.48   14.80
   7  -5   2  211.38   14.40
   7  -5   2  222.28   14.80
   7   5   2  274.57   14.70
   7   5   2  273.97   14.90
   7   5   2  266.17   15.00
  -7   5  -2  283.47   15.50
  -7   5  -2  267.87   15.70
  -7   5  -2  288.07   16.10
   7   5   2  270.57   15.50
   8  -5   2    3.50    2.20
   8  -5   2    0.90    3.10
   8  -5   2   -0.90    2.50
   8  -5   2    4.30    2.80
  -8  -5  -2    1.50    2.90
  -8  -5  -2   -4.20    3.00
  -8  -5  -2   -1.50    2.50
   8  -5   2    2.70    4.10
   8  -5   2   -0.20    2.50
  -8   5  -2    4.10    3.60
   8   5   2    3.30    4.00
   8   5   2    6.30    3.10
   8   5   2    5.20    2.90
   8   5   2    6.40    2.50
  -8   5  -2    5.30    3.40
  -8   5  -2    4.00    4.40
  -8   5  -2    6.70    3.90
   8   5   2    4.50    3.00
  -9  -5  -2   39.00    4.00
   9  -5   2   43.50    5.40
  -9  -5  -2   36.80    4.20
  -9  -5  -2   45.30    4.70
   9  -5   2   39.30    4.30
   9  -5   2   37.40    3.90
   9  -5   2   39.00    5.40
   9  -5   2   48.20    5.40
   9  -5   2   38.40    4.60
   9   5   2   39.40    4.20
   9   5   2   34.20    4.40
   9   5   2   34.20    5.30
  -9   5  -2   33.60    5.30
   9   5   2   40.40    5.50
   9   5   2   38.50    4.40
  -9   5  -2   41.80    4.80
  -9   5  -2   33.80    5.50
  -9   5  -2   40.10    5.00
 -10  -5  -2  151.58    9.60
  10  -5   2  161.88   10.30
  10  -5   2  155.38   11.00
  10  -5   2  147.29    9.40
  10  -5   2  151.88    9.50
 -10  -5  -2  149.88   10.20
 -10  -5  -2  151.18   10.20
  10  -5   2  150.18   10.20
  10  -5   2  147.69    9.50
 -10   5  -2  130.39   10.40
  10   5   2  132.09    9.80
  10   5   2  126.49   10.90
  10   5   2  133.39   10.30
 -10   5  -2  123.09   11.20
  10   5   2  138.09   10.30
 -10   5  -2  123.89   10.80
 -10   5  -2  136.29   11.20
 -11  -5  -2   88.19    7.30
  11  -5   2   94.59    6.90
 -11  -5  -2   87.69    7.70
 -11  -5  -2   85.49    8.10
  11  -5   2   90.29    7.00
  11  -5   2   88.69    7.00
  11  -5   2   95.09    8.20
  11  -5   2  102.09    7.90
  11  -5   2   86.39    8.70
  11   5   2   86.09    8.00
  11   5   2   89.29    9.20
  11   5   2   92.29    8.20
  11   5   2   89.19    7.20
 -11   5  -2   79.99    9.40
 -11   5  -2   92.39    8.70
 -11   5  -2   80.29    8.60
 -11   5  -2   87.69    8.30
  12  -5   2   50.69    5.50
 -12  -5  -2   51.39    5.50
 -12  -5  -2   48.50    5.70
  12  -5   2   50.29    5.70
  12  -5   2   44.80    5.50
  12  -5   2   52.39    6.00
 -12   5  -2   49.50    7.00
 -12   5  -2   46.40    5.90
  12   5   2   41.70    5.70
 -12   5  -2   53.09    6.20
  12   5   2   51.59    7.10
  12   5   2   46.80    6.50
  12   5   2   42.10    4.70
 -12   5  -2   40.00    6.30
  13  -5   2   72.19    7.80
 -13  -5  -2   59.69    6.60
  13  -5   2   80.39    8.20
 -13  -5  -2   66.19    6.60
  13  -5   2   68.49    7.60
  13  -5   2   74.99    8.50
  13  -5   2   66.09    5.70
 -13   5  -2   51.59    6.70
  13   5   2   66.89    7.60
 -13   5  -2   70.99    8.30
 -13   5  -2   54.89    7.10
  13   5   2   57.69    7.80
  13   5   2   56.79    6.80
  14  -5   2   28.40    4.60
  14  -5   2   35.70    5.60
  14  -5   2   29.40    5.60
 -14  -5  -2   27.70    4.40
  14  -5   2   28.90    5.70
 -14  -5  -2   30.60    5.50
  14   5   2   25.70    6.50
 -14   5  -2   24.70    5.70
  14   5   2   33.20    5.70
 -14   5  -2   28.50    6.00
 -14   5  -2   32.90    6.00
  15  -5   2   21.20    5.70
  15  -5   2   11.60    4.40
  15  -5   2   15.60    5.40
 -15  -5  -2   19.40    5.50
  15  -5   2   19.30    5.70
 -15  -5  -2   18.50    4.10
 -15   5  -2   21.40    6.00
  15   5   2   14.00    5.50
 -15   5  -2    7.60    5.60
 -15   5  -2   15.10    5.60
  15   5   2   19.00    6.30
 -16  -5  -2   36.20    5.00
 -16  -5  -2   34.80    6.60
  16  -5   2   39.90    6.70
  16  -5   2   44.40    5.50
  16  -5   2   40.00    6.90
  16  -5   2   34.60    6.30
 -16   5  -2   59.59    7.60
 -16   5  -2   48.30    6.80
 -16   5  -2   42.80    6.80
  16   5   2   46.30    7.10
  16   5   2   50.89    7.70
 -17  -5  -2  201.28   14.50
  17  -5   2  197.18   14.90
  17  -5   2  179.88   13.00
  17  -5   2  168.48   15.10
 -17   5  -2  179.48   14.60
  17   5   2  170.78   15.50
  17   5   2  181.78   15.10
 -17   5  -2  201.48   15.30
 -17   5  -2  184.38   14.70
 -18  -5  -2  113.89   11.80
  18  -5   2  102.89   10.20
  18  -5   2  102.79   12.50
  18  -5   2   85.19   10.80
 -18   5  -2  139.79   12.20
 -18   5  -2  133.59   12.70
 -18   5  -2  162.78   12.90
  18   5   2  129.49   12.90
  18   5   2  136.69   13.00
  19  -5   2   38.70    8.30
  19  -5   2   52.19    6.40
  19  -5   2   54.89    8.30
 -19  -5  -2   59.59    8.00
 -19   5  -2   36.50    7.80
 -19   5  -2   63.89    9.70
  19   5   2   50.09    8.40
 -19   5  -2   37.60    7.40
  19   5   2   29.00    8.20
  18  -6  -2   74.49    9.50
 -18  -6   2   96.69   11.10
  18  -6  -2   63.99    9.40
  18   6  -2   80.89   11.60
 -18   6   2   80.59    8.90
  18   6  -2   98.99   12.00
 -18   6   2   89.59   11.50
  17  -6  -2   23.50    7.20
  17  -6  -2   25.00    7.10
 -17  -6   2   24.50    7.00
  17   6  -2   13.90    6.80
 -17   6   2   21.30    7.00
  17   6  -2   17.00    6.70
 -17   6   2   19.10    6.30
  16  -6  -2  142.29   14.40
  16  -6  -2  147.09   14.40
 -16  -6   2  161.88   14.20
  16   6  -2  182.08   14.40
 -16   6   2  198.28   14.90
 -16   6   2  185.18   14.10
  16   6  -2  190.78   14.40
 -16   6   2  216.08   19.20
  16   6  -2  181.08   14.40
  15  -6  -2  105.29   10.80
  15  -6  -2  111.09   11.20
 -15  -6   2  102.59   10.90
 -15   6   2  111.19   11.10
 -15   6   2  115.39   11.70
 -15   6   2  119.39   11.30
  15   6  -2  107.19   11.20
  15   6  -2  114.29   11.50
  15   6  -2  110.59   10.80
  14  -6  -2    7.40    4.40
 -14  -6   2   10.50    5.70
  14  -6  -2    8.90    5.30
  14  -6  -2   11.00    5.30
  14   6  -2   10.90    5.30
 -14   6   2    7.00    5.40
 -14   6   2    3.30    5.30
  14   6  -2    8.00    5.70
  14   6  -2   12.10    5.50
 -14   6   2    4.10    5.70
  13  -6  -2   19.70    4.30
  13  -6  -2   24.20    5.40
 -13  -6   2   12.50    4.10
 -13  -6   2   17.80    5.50
  13  -6  -2   27.10    5.30
  13  -6  -2   17.90    4.30
 -13   6   2   14.30    5.80
 -13   6   2   16.40    5.50
  13   6  -2   22.70    5.80
  13   6  -2   19.00    5.20
 -13   6   2   24.70    5.70
  13   6  -2   16.00    5.30
 -12  -6   2   91.09    8.40
  12  -6  -2   93.89    9.00
 -12  -6   2   85.19    9.40
  12  -6  -2  106.29    9.00
  12  -6  -2   96.79    8.20
  12  -6  -2   96.49    8.10
 -12   6   2   94.99   10.30
 -12   6   2  105.19   10.30
  12   6  -2  102.39    9.90
 -12   6   2  105.19   10.10
  12   6  -2  100.89    9.20
  12   6  -2   97.79    9.60
 -11  -6   2   96.59    7.90
 -11  -6   2   88.19    9.00
  11  -6  -2   92.99    7.80
  11  -6  -2   91.39    8.50
  11  -6  -2  100.29    8.50
  11  -6  -2   94.19    7.90
  11   6  -2   91.29    9.10
  11   6  -2   88.59    9.10
 -11   6   2   90.79   10.00
  11   6  -2  101.59    8.70
 -11   6   2   96.99    9.70
 -11   6   2   93.79   10.00
  10  -6  -2  160.18   11.50
  10  -6  -2  157.18   10.80
  10  -6  -2  156.08   10.60
 -10  -6   2  164.28   11.60
 -10  -6   2  161.08   10.70
  10  -6  -2  180.38   11.30
  10   6  -2  155.88   11.20
  10   6  -2  135.49   10.60
 -10   6   2  165.78   12.70
  10   6  -2  147.39   11.40
  10   6  -2  147.49   11.90
 -10   6   2  144.79   12.30
 -10   6   2  154.68   12.50
   9  -6  -2   81.59    7.90
   9  -6  -2   77.69    7.10
  -9  -6   2   86.89    8.00
  -9  -6   2   84.59    7.00
   9  -6  -2   84.99    7.20
   9  -6  -2   79.59    6.80
   9   6  -2   86.59    7.70
   9   6  -2   84.89    7.10
   9   6  -2   82.59    8.20
  -9   6   2   75.29    8.50
   9   6  -2   83.79    8.00
  -9   6   2   92.69    9.10
  -9   6   2   82.79    9.20
   8  -6  -2  177.38   11.50
  -8  -6   2  183.18   12.20
   8  -6  -2  178.18   12.00
   8  -6  -2  178.68   11.80
  -8  -6   2  171.08   11.50
   8  -6  -2  175.98   11.30
  -8  -6   2  169.58   11.40
  -8   6   2  178.08   13.10
   8   6  -2  179.88   11.90
   8   6  -2  171.18   11.90
  -8   6   2  181.68   13.00
  -8   6   2  151.48   12.70
   8   6  -2  172.18   12.40
  -7  -6   2   39.10    5.10
  -7  -6   2   29.40    4.10
  -7  -6   2   39.10    4.40
   7  -6  -2   30.80    4.60
   7  -6  -2   38.50    5.00
   7  -6  -2   38.60    4.40
   7  -6  -2   37.00    4.80
   7   6  -2   53.79    5.80
   7   6  -2   51.59    5.60
  -7   6   2   59.29    6.20
   7   6  -2   56.79    5.60
  -7   6   2   60.69    7.30
   7   6  -2   54.39    5.90
  -7   6   2   49.50    6.10
   6  -6  -2   43.20    3.80
   6  -6  -2   44.90    4.70
  -6  -6   2   39.20    3.60
  -6  -6   2   42.90    4.90
  -6  -6   2   42.00    5.00
  -6  -6   2   40.00    4.00
   6  -6  -2   42.80    5.10
   6   6  -2   33.50    5.20
  -6   6   2   34.60    5.30
  -6   6   2   30.40    5.60
   6   6  -2   34.50    4.00
   6   6  -2   34.50    4.10
  -6   6   2   31.00    5.50
   6   6  -2   32.10    4.30
  -5  -6   2    9.80    3.00
  -5  -6   2   12.40    3.70
   5  -6  -2   10.60    2.40
  -5  -6   2   13.70    2.20
   5  -6  -2   13.10    3.10
  -5  -6   2   10.40    3.20
   5  -6  -2   10.70    2.60
   5  -6  -2   10.40    3.00
   5  -6  -2    8.30    2.60
  -5  -6   2    9.10    2.90
   5   6  -2   10.60    3.20
   5   6  -2    5.30    4.10
  -5   6   2    9.90    4.50
  -5   6   2   10.10    3.30
  -5   6   2   17.50    5.00
   5   6  -2   16.20    3.20
  -5   6   2   12.90    4.50
   4  -6  -2  271.67   16.10
  -4  -6   2  268.17   16.40
   4  -6  -2  265.27   16.40
   4  -6  -2  266.67   16.40
  -4  -6   2  264.67   16.70
  -4  -6   2  280.87   16.80
   4  -6  -2  266.07   16.40
  -4  -6   2  268.77   15.90
   4  -6  -2  264.17   16.10
  -4  -6   2  266.97   16.40
   4   6  -2  273.87   16.50
  -4   6   2  254.27   17.40
  -4   6   2  264.47   16.60
  -4   6   2  268.77   17.80
   4   6  -2  261.57   16.70
  -4   6   2  273.07   17.40
   4   6  -2  271.27   17.30
   3  -6  -2   20.90    2.70
  -3  -6   2   23.30    2.50
  -3  -6   2   21.80    3.10
   3  -6  -2   22.70    3.20
   3  -6  -2   22.20    3.20
  -3  -6   2   25.00    3.80
   3  -6  -2   21.30    2.70
   3  -6  -2   21.20    3.00
  -3  -6   2   21.00    3.20
  -3  -6   2   19.50    3.30
  -3   6   2   13.20    4.10
   3   6  -2   13.00    4.20
  -3   6   2   15.00    4.50
   3   6  -2   23.50    3.30
  -3   6   2   19.90    3.40
  -3   6   2   17.90    4.90
   3   6  -2   21.50    3.90
  -2  -6   2  153.88    9.20
  -2  -6   2  151.48    9.50
   2  -6  -2  153.08    9.30
   2  -6  -2  156.88    9.20
   2  -6  -2  152.28    9.40
   2  -6  -2  151.88    9.00
  -2  -6   2  155.18    9.20
   2  -6  -2  137.99    8.80
  -2  -6   2  145.69    8.70
  -2   6   2  121.89   10.30
  -2   6   2  113.69    9.70
  -2   6   2  111.19    9.30
   2   6  -2  118.59    9.20
   2   6  -2  119.09   10.00
  -2   6   2  112.59   10.70
   2   6  -2  124.59   10.20
  -1  -6   2   28.60    3.30
  -1  -6   2   28.80    3.60
   1  -6  -2   28.70    3.50
  -1  -6   2   28.20    3.00
   1  -6  -2   29.60    3.20
   1  -6  -2   27.90    3.40
   1  -6  -2   26.50    3.40
   1  -6  -2   33.60    3.50
  -1  -6   2   31.40    3.50
  -1   6   2   39.50    3.90
  -1   6   2   33.70    5.00
   1   6  -2   32.70    4.60
  -1   6   2   33.40    4.50
   1   6  -2   35.70    5.00
  -1   6   2   41.50    5.30
   1   6  -2   37.60    4.30
   0  -6  -2  445.96   27.00
   0  -6  -2  433.86   27.10
   0  -6   2  434.76   26.80
   0  -6   2  432.66   27.20
   0  -6   2  439.96   27.00
   0  -6  -2  445.46   26.80
   0  -6  -2  437.46   27.20
   0  -6   2  433.26   27.10
   0  -6   2  444.56   27.10
   0  -6  -2  441.56   27.10
   0   6  -2  472.95   27.10
   0   6  -2  489.45   27.70
   0   6   2  478.65   27.30
   0   6  -2  490.45   28.10
   0   6   2  485.85   28.00
   0   6   2  491.45   27.60
   0   6   2  481.65   27.90
  -1  -6  -2    8.90    2.50
   1  -6   2    7.00    2.50
  -1  -6  -2   11.90    2.10
   1  -6   2    8.30    2.80
   1  -6   2   14.00    2.80
  -1  -6  -2   12.90    2.80
  -1  -6  -2    9.10    2.80
  -1  -6  -2   12.30    2.80
   1  -6   2    9.30    2.80
   1  -6   2    9.60    2.30
   1   6   2    7.60    2.80
  -1   6  -2    3.90    3.80
  -1   6  -2    6.40    3.40
   1   6   2    4.90    3.90
  -1   6  -2    4.00    2.60
  -1   6  -2    7.60    4.30
   1   6   2    0.50    3.90
  -2  -6  -2   54.29    5.50
   2  -6   2   52.49    4.80
   2  -6   2   64.59    5.40
   2  -6   2   54.19    5.00
   2  -6   2   58.09    5.60
  -2  -6  -2   57.59    5.50
  -2  -6  -2   58.89    5.70
   2  -6   2   54.89    5.60
  -2  -6  -2   51.49    5.20
  -2  -6  -2   62.19    5.30
  -2  -6  -2   56.29    4.40
   2   6   2   60.69    6.40
  -2   6  -2   62.99    7.50
   2   6   2   65.39    7.10
   2   6   2   70.39    5.70
  -2   6  -2   65.39    6.70
  -2   6  -2   58.49    6.80
  -2   6  -2   57.79    5.30
  -3  -6  -2   40.90    3.70
  -3  -6  -2   48.50    5.00
  -3  -6  -2   42.90    4.80
   3  -6   2   43.90    4.40
   3  -6   2   44.10    4.30
   3  -6   2   47.40    4.90
  -3  -6  -2   41.40    5.00
   3  -6   2   48.40    4.80
  -3  -6  -2   48.40    5.10
   3  -6   2   45.50    4.90
  -3  -6  -2   45.30    5.30
   3   6   2   43.30    5.50
  -3   6  -2   46.60    4.90
  -3   6  -2   47.20    5.40
   3   6   2   41.30    4.80
  -3   6  -2   50.99    6.40
  -3   6  -2   46.50    6.00
   3   6   2   49.90    5.30
  -4  -6  -2  188.18   12.50
  -4  -6  -2  192.38   12.30
  -4  -6  -2  190.28   12.30
  -4  -6  -2  181.18   11.60
  -4  -6  -2  195.08   12.10
   4  -6   2  185.78   12.30
   4  -6   2  184.28   11.90
   4  -6   2  177.28   12.20
   4  -6   2  185.38   11.90
   4  -6   2  187.18   12.20
  -4   6  -2  208.28   14.00
   4   6   2  211.88   13.40
  -4   6  -2  201.08   13.20
   4   6   2  208.58   12.60
   4   6   2  194.68   12.70
  -4   6  -2  209.68   13.50
  -5  -6  -2   31.50    3.90
  -5  -6  -2   28.40    3.80
   5  -6   2   30.80    3.40
   5  -6   2   33.80    3.70
   5  -6   2   26.10    3.60
  -5  -6  -2   33.70    3.80
  -5  -6  -2   29.20    3.50
  -5   6  -2   24.30    5.00
  -5   6  -2   27.60    4.90
   5   6   2   25.70    3.80
   5   6   2   27.00    5.00
  -5   6  -2   25.70    5.50
   5   6   2   24.80    3.90
  -6  -6  -2  116.29    8.60
   6  -6   2  116.89    8.40
   6  -6   2  115.89    8.40
   6  -6   2  118.19    8.00
  -6  -6  -2  115.79    8.60
  -6  -6  -2  111.09    8.20
  -6  -6  -2  109.89    8.80
  -6   6  -2  120.69    9.70
   6   6   2  115.19    8.70
   6   6   2  122.19    8.80
  -6   6  -2  119.29    9.80
   6   6   2  127.99   10.20
   6   6   2  116.49    8.60
  -6   6  -2  121.09   10.90
   7  -6   2   80.99    6.40
   7  -6   2   84.89    6.70
   7  -6   2   78.09    6.80
  -7  -6  -2   80.19    7.20
  -7  -6  -2   80.69    6.60
  -7  -6  -2   85.89    7.10
  -7  -6  -2   77.59    7.30
   7   6   2   73.19    7.10
  -7   6  -2   78.19    8.30
   7   6   2   87.69    7.30
  -7   6  -2   92.19    8.40
  -7   6  -2   84.59    9.50
   7   6   2   79.79    8.30
   7   6   2   85.89    7.50
   7   6   2   82.29    6.80
  -8  -6  -2  111.89    9.00
   8  -6   2  113.99    8.70
  -8  -6  -2  113.59    8.50
  -8  -6  -2  112.79    9.00
   8  -6   2  113.49    8.10
   8  -6   2  113.29    8.40
  -8   6  -2  111.19    9.80
  -8   6  -2  108.79    9.90
  -8   6  -2  125.09   11.00
   8   6   2  118.99    8.40
   8   6   2  115.19    8.80
   8   6   2  123.79    9.10
   8   6   2  116.49    8.90
   8   6   2  119.99    9.90
  -9  -6  -2   -1.60    3.80
   9  -6   2    4.50    3.50
   9  -6   2    0.60    3.90
  -9  -6  -2   -3.50    3.10
   9  -6   2   -2.40    3.00
  -9  -6  -2   -1.70    3.40
   9  -6   2   -3.30    3.10
  -9   6  -2   -4.40    5.00
  -9   6  -2    1.10    4.50
   9   6   2    2.20    3.50
   9   6   2   -0.30    3.80
  -9   6  -2   -1.10    4.80
   9   6   2   -5.80    4.70
   9   6   2    3.20    3.60
 -10  -6  -2   26.10    4.00
 -10  -6  -2   27.10    4.30
  10  -6   2   25.90    3.80
  10  -6   2   29.20    4.00
  10  -6   2   28.80    4.40
 -10  -6  -2   26.30    4.80
  10  -6   2   28.30    4.80
  10   6   2   29.40    5.80
  10   6   2   25.30    4.60
 -10   6  -2   21.40    5.60
 -10   6  -2   33.80    6.20
 -10   6  -2   20.80    5.20
  10   6   2   27.90    4.30
  10   6   2   25.50    4.60
  11  -6   2   66.19    7.50
  11  -6   2   65.39    6.40
  11  -6   2   66.89    6.50
 -11  -6  -2   58.19    6.70
  11  -6   2   57.79    7.40
 -11  -6  -2   55.59    7.50
 -11   6  -2   63.89    7.40
  11   6   2   64.49    7.70
 -11   6  -2   65.59    8.60
  11   6   2   65.49    6.80
  11   6   2   75.09    9.00
 -11   6  -2   61.29    7.60
  11   6   2   71.79    7.80
  12  -6   2  171.48   12.60
 -12  -6  -2  179.08   12.60
  12  -6   2  173.58   11.60
 -12  -6  -2  177.78   12.00
  12  -6   2  186.08   12.70
  12   6   2  175.88   12.90
 -12   6  -2  164.98   13.60
  12   6   2  167.68   13.80
 -12   6  -2  161.98   13.40
 -12   6  -2  168.68   14.00
  12   6   2  162.38   13.20
 -13  -6  -2   14.40    4.00
  13  -6   2   11.00    4.90
 -13  -6  -2   11.60    5.20
  13  -6   2    9.60    4.10
  13  -6   2    9.90    5.10
 -13   6  -2    9.90    5.50
 -13   6  -2    8.40    5.90
  13   6   2   10.40    5.10
 -13   6  -2    9.80    6.00
  13   6   2    6.80    6.00
 -14  -6  -2   50.39    5.40
  14  -6   2   48.30    6.50
  14  -6   2   44.20    5.40
 -14  -6  -2   45.70    6.70
  14  -6   2   45.10    6.50
 -14   6  -2   42.60    7.20
  14   6   2   45.50    6.70
 -14   6  -2   44.20    7.20
  14   6   2   43.40    7.60
 -14   6  -2   40.70    6.90
  15  -6   2   27.50    5.00
 -15  -6  -2   27.20    4.80
  15  -6   2   23.60    6.20
 -15  -6  -2   31.10    6.30
  15  -6   2   25.70    6.20
  15   6   2   25.00    7.00
 -15   6  -2   25.90    6.70
 -15   6  -2   21.20    6.50
 -15   6  -2   24.70    6.70
  15   6   2   16.30    6.10
 -16  -6  -2   40.80    5.40
 -16  -6  -2   44.70    7.20
  16  -6   2   39.00    7.40
  16  -6   2   48.70    6.00
  16  -6   2   46.30    7.30
 -16   6  -2   48.00    7.40
 -16   6  -2   41.10    7.40
 -16   6  -2   39.70    7.40
  16   6   2   51.09    8.00
  16   6   2   38.40    7.30
 -17  -6  -2    7.90    6.20
  17  -6   2    5.80    5.10
  17  -6   2   -1.80    6.60
  17  -6   2    0.30    6.50
 -17   6  -2    2.70    6.20
  17   6   2    3.60    6.30
 -17   6  -2    3.50    6.50
 -17   6  -2    0.20    6.10
  17   6   2   10.70    7.10
  18  -6   2   19.00    5.70
  18  -6   2    9.40    7.20
 -18  -6  -2   26.30    7.00
  18  -6   2    9.90    7.10
  18   6   2   27.00    7.90
 -18   6  -2   17.70    7.20
 -18   6  -2   11.40    6.80
 -18   6  -2   16.20    6.90
  18   6   2   13.40    7.20
  17  -7  -2   92.99   10.00
  16  -7  -2   22.50    7.10
  16  -7  -2   25.50    7.10
  16  -7  -2   27.20    6.00
 -16  -7   2   40.10    7.30
 -16   7   2   23.00    6.90
 -16   7   2   30.40    7.30
  16   7  -2   23.30    6.90
  16   7  -2   31.10    7.60
  15  -7  -2   10.00    6.30
  15  -7  -2   10.80    6.50
 -15  -7   2   16.10    6.50
  15  -7  -2    8.20    5.30
 -15   7   2   16.80    6.50
  15   7  -2   15.10    6.10
 -15   7   2   10.30    6.20
  15   7  -2   26.20    6.90
 -15   7   2   16.40    6.60
  14  -7  -2   30.80    6.60
  14  -7  -2   27.40    5.50
  14  -7  -2   36.90    6.70
 -14  -7   2   46.10    7.10
  14   7  -2   42.60    6.90
 -14   7   2   35.20    6.90
 -14   7   2   39.70    7.30
 -14   7   2   41.40    7.20
  14   7  -2   48.40    7.30
  14   7  -2   36.60    6.70
 -13  -7   2   38.70    6.60
  13  -7  -2   32.70    5.30
 -13  -7   2   22.20    4.90
  13  -7  -2   30.10    5.10
  13  -7  -2   30.30    6.10
  13  -7  -2   30.70    6.00
 -13   7   2   27.60    6.70
  13   7  -2   34.10    6.20
 -13   7   2   24.00    6.50
  13   7  -2   31.00    6.60
 -13   7   2   26.30    6.70
  13   7  -2   26.50    6.00
 -12  -7   2   31.00    6.30
  12  -7  -2   26.10    5.00
  12  -7  -2   25.00    5.70
  12  -7  -2   27.50    5.50
 -12  -7   2   26.40    4.70
  12  -7  -2   25.80    4.70
 -12   7   2   22.40    6.40
 -12   7   2   28.90    6.60
 -12   7   2   19.50    6.30
  12   7  -2   20.50    6.30
  12   7  -2   25.70    5.70
  12   7  -2   27.00    5.60
  11  -7  -2  256.17   16.90
  11  -7  -2  250.27   17.70
  11  -7  -2  261.87   17.30
 -11  -7   2  272.07   18.10
 -11  -7   2  264.27   17.20
  11  -7  -2  253.27   17.70
 -11   7   2  285.37   18.90
  11   7  -2  256.97   18.40
 -11   7   2  288.77   18.80
  11   7  -2  273.37   18.00
  11   7  -2  282.67   17.90
 -11   7   2  281.87   18.80
  10  -7  -2  355.06   22.40
  10  -7  -2  357.26   21.80
 -10  -7   2  371.26   22.20
  10  -7  -2  348.77   22.60
  10  -7  -2  356.46   22.10
 -10  -7   2  376.86   22.80
  10   7  -2  355.96   22.60
 -10   7   2  371.96   23.70
 -10   7   2  330.37   23.20
  10   7  -2  336.37   23.00
  10   7  -2  348.97   22.90
  10   7  -2  366.96   22.60
 -10   7   2  368.46   23.50
   9  -7  -2   99.79    8.30
  -9  -7   2  102.09    9.10
   9  -7  -2  100.99    8.50
   9  -7  -2   99.59    7.70
  -9  -7   2  102.69    8.00
   9   7  -2   82.99    9.80
  -9   7   2   90.19   10.30
   9   7  -2   83.19    8.30
  -9   7   2   78.69   10.20
  -9   7   2   95.59   10.30
   9   7  -2   88.49    8.90
   9   7  -2   83.89    8.70
  -8  -7   2  106.19    9.40
  -8  -7   2   96.49    8.60
   8  -7  -2   90.09    7.80
   8  -7  -2   90.49    8.70
   8  -7  -2   88.69    8.60
  -8  -7   2   93.09    8.60
   8   7  -2  118.99    9.20
   8   7  -2  124.09    9.10
   8   7  -2  123.59   10.40
  -8   7   2  102.19   10.50
  -8   7   2  132.19   10.80
  -8   7   2  120.49   10.80
  -7  -7   2  120.89    9.30
   7  -7  -2  122.79    8.60
  -7  -7   2  114.09    8.10
  -7  -7   2  120.09    8.20
   7  -7  -2  116.09    7.60
   7  -7  -2  122.89    8.50
  -7   7   2   79.89   10.30
  -7   7   2   81.89    8.80
   7   7  -2   84.19    8.80
   7   7  -2   89.49    8.70
  -7   7   2   77.99   10.40
   7   7  -2   81.89   10.00
  -7   7   2   93.59   10.50
  -6  -7   2  217.68   14.40
  -6  -7   2  227.78   15.10
  -6  -7   2  222.98   14.50
   6  -7  -2  215.38   14.40
   6  -7  -2  208.98   14.40
   6  -7  -2  224.38   14.00
   6   7  -2  230.98   15.80
  -6   7   2  217.98   14.80
  -6   7   2  231.68   16.10
   6   7  -2  237.58   14.70
  -6   7   2  235.38   16.30
   6   7  -2  227.18   14.90
  -6   7   2  233.98   15.80
   5  -7  -2   30.30    4.20
   5  -7  -2   33.50    3.80
   5  -7  -2   33.10    4.30
  -5  -7   2   33.50    4.30
  -5  -7   2   32.40    3.40
  -5  -7   2   31.40    4.20
   5   7  -2   37.40    4.60
  -5   7   2   35.30    5.70
  -5   7   2   33.40    6.50
   5   7  -2   36.10    4.50
  -5   7   2   35.10    4.70
  -5   7   2   37.50    6.10
   5   7  -2   38.80    5.90
   4  -7  -2  253.97   15.90
   4  -7  -2  263.67   15.90
   4  -7  -2  259.17   15.40
  -4  -7   2  253.77   15.80
   4  -7  -2  265.97   15.50
  -4  -7   2  257.47   15.70
   4  -7  -2  249.68   15.80
  -4  -7   2  256.87   15.20
  -4   7   2  247.18   17.50
   4   7  -2  250.57   17.00
  -4   7   2  243.08   16.10
  -4   7   2  218.08   16.70
   4   7  -2  257.47   16.00
   4   7  -2  246.08   16.30
  -4   7   2  248.38   17.10
  -3  -7   2  325.47   19.30
   3  -7  -2  331.07   19.00
  -3  -7   2  332.97   19.30
   3  -7  -2  328.87   19.40
  -3  -7   2  326.87   18.80
   3  -7  -2  327.57   19.40
   3  -7  -2  328.87   19.10
   3  -7  -2  329.07   19.40
  -3   7   2  291.77   19.50
   3   7  -2  320.87   19.50
  -3   7   2  296.97   20.20
  -3   7   2  284.67   20.70
  -3   7   2  292.87   20.60
   3   7  -2  295.57   20.30
   3   7  -2  295.07   19.90
  -2  -7   2  114.59    8.40
   2  -7  -2  115.99    8.70
   2  -7  -2  115.89    8.70
   2  -7  -2  109.79    8.60
  -2  -7   2  109.79    7.80
   2  -7  -2  110.59    8.10
  -2  -7   2  118.49    8.40
   2  -7  -2  108.89    7.80
  -2   7   2  117.79    8.70
   2   7  -2  124.59    9.90
  -2   7   2  117.39   10.30
  -2   7   2  121.29   11.00
   2   7  -2  124.99    8.70
   2   7  -2  115.49    9.90
  -1  -7   2  220.48   14.80
   1  -7  -2  214.68   14.70
   1  -7  -2  215.88   14.70
  -1  -7   2  219.28   14.60
  -1  -7   2  223.78   14.50
   1  -7  -2  213.28   14.60
   1  -7  -2  220.78   14.10
  -1  -7   2  214.78   14.10
   1  -7  -2  226.68   14.40
  -1   7   2  261.57   16.20
  -1   7   2  248.28   16.20
  -1   7   2  247.48   14.80
   1   7  -2  262.37   14.80
   1   7  -2  255.37   16.00
   1   7  -2  253.27   15.90
   0  -7  -2  223.98   14.30
   0  -7  -2  222.78   13.80
   0  -7  -2  222.38   14.50
   0  -7  -2  221.78   14.10
   0  -7   2  219.48   14.50
   0  -7   2  220.58   14.30
   0  -7   2  211.88   13.80
   0  -7  -2  218.38   14.50
   0  -7   2  223.38   14.10
   0   7   2  234.78   14.60
   0   7  -2  230.88   14.30
   0   7   2  243.78   15.80
   0   7  -2  221.08   15.50
   0   7  -2  256.57   15.70
   0   7   2  226.88   15.80
   1  -7   2   68.69    6.00
   1  -7   2   71.39    5.70
  -1  -7  -2   65.29    6.50
   1  -7   2   68.79    6.20
  -1  -7  -2   65.69    6.40
   1  -7   2   65.79    6.40
  -1  -7  -2   65.19    5.40
  -1  -7  -2   69.79    6.30
  -1  -7  -2   65.29    6.70
  -1   7  -2   73.29    6.30
  -1   7  -2   78.69    8.40
   1   7   2   79.09    6.80
   1   7   2   71.29    8.40
   1   7   2   81.39    8.40
  -1   7  -2   89.19    9.30
  -2  -7  -2   93.89    7.80
  -2  -7  -2   91.29    7.10
   2  -7   2  100.19    7.00
  -2  -7  -2   95.49    7.60
   2  -7   2   98.19    7.50
  -2  -7  -2   95.29    7.60
   2  -7   2   92.19    7.40
  -2  -7  -2   92.89    6.50
   2  -7   2  101.99    6.80
   2   7   2   86.79    9.30
  -2   7  -2   83.29    7.40
   2   7   2   94.69    7.80
   2   7   2   90.99    8.90
  -2   7  -2   88.09    9.20
  -2   7  -2   83.29   10.10
   3  -7   2   47.30    5.00
   3  -7   2   45.10    5.50
  -3  -7  -2   41.10    4.40
  -3  -7  -2   45.90    4.90
   3  -7   2   41.80    5.20
  -3  -7  -2   44.60    5.40
   3  -7   2   52.69    4.90
   3   7   2   36.60    6.20
  -3   7  -2   39.50    6.60
  -3   7  -2   42.40    6.00
   3   7   2   55.69    5.60
   3   7   2   46.40    6.10
  -3   7  -2   44.30    5.60
   4  -7   2  149.19   10.80
   4  -7   2  156.98   10.30
   4  -7   2  158.78   10.80
  -4  -7  -2  152.18   10.80
  -4  -7  -2  149.79   11.20
  -4  -7  -2  157.48   10.60
  -4   7  -2  155.28   10.90
   4   7   2  172.48   11.60
  -4   7  -2  145.09   13.20
   4   7   2  170.28   11.30
  -4   7  -2  161.58   12.50
  -4   7  -2  171.18   12.40
   4   7   2  167.08   12.50
   5  -7   2  448.46   25.60
  -5  -7  -2  473.95   26.10
  -5  -7  -2  477.85   26.90
   5  -7   2  450.55   26.00
  -5  -7  -2  455.75   25.90
  -5  -7  -2  462.25   26.30
   5  -7   2  435.26   25.80
   5   7   2  391.46   26.10
  -5   7  -2  411.76   26.90
  -5   7  -2  395.76   26.90
  -5   7  -2  381.66   26.00
  -5   7  -2  406.06   27.30
   5   7   2  426.66   26.20
   5   7   2  400.86   27.00
  -6  -7  -2  405.96   24.80
  -6  -7  -2  405.06   24.70
   6  -7   2  403.46   24.80
  -6  -7  -2  413.26   25.00
  -6  -7  -2  411.76   25.10
   6  -7   2  396.86   24.40
   6  -7   2  403.46   24.80
  -6   7  -2  423.56   25.90
   6   7   2  409.26   24.90
  -6   7  -2  395.16   25.90
   6   7   2  415.76   25.80
   6   7   2  418.06   25.10
  -6   7  -2  421.36   26.50
   6   7   2  408.06   24.90
  -7  -7  -2  289.47   17.30
   7  -7   2  265.57   16.60
   7  -7   2  270.57   17.00
   7  -7   2  269.07   17.00
  -7  -7  -2  281.37   17.20
  -7  -7  -2  286.47   17.00
  -7  -7  -2  283.27   17.40
  -7   7  -2  273.67   18.40
   7   7   2  274.17   17.40
   7   7   2  259.07   17.10
   7   7   2  252.07   18.30
  -7   7  -2  258.07   18.80
   7   7   2  257.87   17.40
   7   7   2  252.07   17.10
  -7   7  -2  253.47   18.40
   8  -7   2   48.30    5.20
  -8  -7  -2   52.29    5.80
   8  -7   2   45.90    4.70
  -8  -7  -2   38.60    5.10
   8  -7   2   45.10    5.00
  -8  -7  -2   41.00    5.10
  -8  -7  -2   39.30    4.90
   8   7   2   47.90    5.60
   8   7   2   40.30    6.70
  -8   7  -2   50.09    6.80
  -8   7  -2   47.40    6.90
  -8   7  -2   46.10    7.10
   8   7   2   45.40    5.60
   8   7   2   44.20    5.30
  -9  -7  -2   52.59    7.20
   9  -7   2   51.39    6.50
  -9  -7  -2   53.99    6.30
  -9  -7  -2   46.30    5.30
   9  -7   2   54.49    6.50
   9  -7   2   47.30    5.10
  -9   7  -2   46.90    7.20
   9   7   2   52.79    7.20
   9   7   2   51.79    6.90
   9   7   2   49.80    5.70
  -9   7  -2   61.69    7.30
   9   7   2   59.59    7.60
  -9   7  -2   45.40    7.30
 -10  -7  -2   70.29    8.10
  10  -7   2   69.19    7.80
 -10  -7  -2   72.19    7.40
  10  -7   2   70.89    7.50
  10  -7   2   68.09    6.80
 -10   7  -2   62.29    8.10
 -10   7  -2   65.19    7.90
 -10   7  -2   63.39    8.20
  10   7   2   71.59    8.00
  10   7   2   68.29    8.10
  10   7   2   70.69    7.60
  10   7   2   68.09    8.20
 -11  -7  -2   77.19    8.60
  11  -7   2   77.49    8.00
  11  -7   2   74.89    7.90
  11  -7   2   74.89    7.40
 -11  -7  -2   67.19    7.40
  11   7   2   80.39   10.40
 -11   7  -2   67.79    8.50
  11   7   2   76.39    8.80
 -11   7  -2   82.39   10.40
 -11   7  -2   76.79   10.20
  11   7   2   76.59    7.80
  12  -7   2   34.00    5.80
 -12  -7  -2   40.70    6.40
 -12  -7  -2   37.70    5.30
  12  -7   2   34.50    5.20
 -12   7  -2   43.10    7.40
  12   7   2   48.20    7.40
 -12   7  -2   45.20    7.60
  12   7   2   46.50    6.50
 -12   7  -2   46.20    7.20
  13  -7   2  182.78   13.30
  13  -7   2  175.08   12.20
 -13  -7  -2  183.78   12.50
 -13  -7  -2  180.58   13.60
  13   7   2  153.48   14.40
 -13   7  -2  167.68   14.80
 -13   7  -2  152.48   14.40
 -13   7  -2  158.28   14.30
  13   7   2  167.08   13.70
  14  -7   2   13.30    6.00
  14  -7   2   10.00    4.90
 -14  -7  -2   18.00    6.00
 -14  -7  -2   13.10    4.70
  14  -7   2    8.00    5.90
 -14   7  -2    8.40    6.70
  14   7   2    1.40    5.70
  14   7   2    7.10    6.90
 -14   7  -2    6.20    6.50
 -14   7  -2   -0.80    6.40
  15  -7   2   23.90    6.70
  15  -7   2   23.50    6.80
 -15  -7  -2   44.30    7.10
  15  -7   2   35.20    5.70
 -15  -7  -2   30.10    5.30
 -15   7  -2   29.50    7.30
  15   7   2   32.70    7.80
  15   7   2   25.80    6.80
 -15   7  -2   26.80    7.20
 -15   7  -2   24.20    7.10
  16  -7   2   34.30    7.20
  16  -7   2   26.00    7.20
  16  -7   2   29.70    5.90
 -16  -7  -2   41.80    7.20
  16   7   2   34.20    8.00
  16   7   2   20.40    7.20
 -16   7  -2   22.10    7.20
 -16   7  -2   30.60    7.60
 -16   7  -2   26.00    7.30
  14  -8  -2    7.30    6.40
  14  -8  -2   10.10    5.30
 -14   8   2    0.80    6.70
 -14   8   2   -0.30    6.70
  14   8  -2    0.90    6.20
  14   8  -2    9.90    6.80
 -14   8   2   16.90    6.70
  13  -8  -2   22.40    6.40
  13  -8  -2   27.60    5.60
 -13  -8   2   45.80    7.20
  13   8  -2   31.00    7.30
 -13   8   2   39.70    7.40
  13   8  -2   30.40    6.80
 -13   8   2   33.10    7.60
 -13   8   2   29.90    7.50
  13   8  -2   36.90    7.40
 -12  -8   2   91.99    9.90
  12  -8  -2   60.39    6.80
 -12  -8   2   55.49    6.50
  12  -8  -2   60.49    6.40
  12  -8  -2   56.59    7.30
 -12   8   2   61.19    8.20
  12   8  -2   54.59    8.20
  12   8  -2   74.09    9.80
 -12   8   2   54.89    8.30
 -12   8   2   66.99    8.80
  12   8  -2   52.89    7.30
  11  -8  -2   27.20    5.90
  11  -8  -2   30.00    5.50
 -11  -8   2   51.29    6.90
  11  -8  -2   28.60    5.00
 -11  -8   2   30.20    5.30
  11   8  -2   29.60    6.10
 -11   8   2   31.30    7.20
  11   8  -2   22.50    5.90
  11   8  -2   28.40    6.70
 -11   8   2   24.20    7.10
 -11   8   2   31.50    6.90
  10  -8  -2    4.50    4.80
  10  -8  -2    7.50    4.20
 -10  -8   2    7.50    4.40
  10  -8  -2    3.30    4.80
 -10   8   2    3.30    5.50
  10   8  -2    7.00    5.30
 -10   8   2   -1.40    6.60
  10   8  -2    0.60    5.00
 -10   8   2   11.20    6.20
  10   8  -2    1.30    6.10
 -10   8   2    2.90    6.60
   9  -8  -2   36.10    5.50
  -9  -8   2   27.10    5.20
   9  -8  -2   34.80    4.80
   9  -8  -2   34.20    5.50
   9   8  -2   38.10    6.00
  -9   8   2   32.50    6.00
  -9   8   2   36.50    7.60
  -9   8   2   43.40    7.00
   9   8  -2   39.10    6.00
   9   8  -2   39.30    5.60
   9   8  -2   38.80    6.90
  -9   8   2   40.00    7.40
  -8  -8   2    7.10    4.40
   8  -8  -2    8.50    4.50
  -8  -8   2    5.60    4.40
   8  -8  -2    0.70    3.80
   8  -8  -2    8.00    4.40
  -8   8   2    8.20    6.00
   8   8  -2    2.60    5.90
   8   8  -2    4.90    4.70
  -8   8   2    1.40    6.50
  -8   8   2    1.60    4.80
  -8   8   2    2.70    6.10
   8   8  -2    2.70    4.80
   7  -8  -2   93.09    8.60
  -7  -8   2   91.49    8.40
  -7  -8   2   95.29    8.50
   7  -8  -2   91.19    7.50
   7  -8  -2   89.19    8.10
  -7   8   2   83.79   10.90
  -7   8   2   89.99   10.20
   7   8  -2   84.49   10.60
  -7   8   2   80.29    9.50
  -7   8   2   81.19    9.00
   7   8  -2   94.59    9.50
   7   8  -2   93.49    8.90
   6  -8  -2   29.10    4.70
   6  -8  -2   23.30    4.80
  -6  -8   2   25.50    4.50
   6  -8  -2   22.20    4.00
  -6  -8   2   22.90    4.60
  -6   8   2   31.00    6.90
  -6   8   2   32.30    5.30
  -6   8   2   28.90    7.10
   6   8  -2   32.30    6.60
   6   8  -2   27.90    5.30
   6   8  -2   35.40    5.10
  -5  -8   2  111.69    9.30
   5  -8  -2  117.79    9.60
  -5  -8   2  109.59    9.10
   5  -8  -2  108.59    8.40
   5  -8  -2  104.19    9.00
  -5   8   2  126.09    9.80
  -5   8   2  120.39   12.20
  -5   8   2  123.69   12.10
   5   8  -2  120.29   11.40
   5   8  -2  127.29    9.70
   4  -8  -2   50.39    5.60
   4  -8  -2   52.39    6.60
  -4  -8   2   46.20    5.40
   4  -8  -2   53.49    6.70
  -4  -8   2   51.69    6.40
   4   8  -2   55.09    7.20
  -4   8   2   55.39    7.50
   4   8  -2   65.29    7.30
  -4   8   2   44.70    7.90
   4   8  -2   49.10    6.00
  -4   8   2   55.19    6.90
  -3  -8   2   63.39    5.60
   3  -8  -2   63.09    7.20
  -3  -8   2   58.89    6.60
  -3  -8   2   65.09    6.90
   3  -8  -2   70.09    6.50
   3  -8  -2   67.29    6.00
   3  -8  -2   64.59    7.00
   3   8  -2   62.69    6.70
   3   8  -2   64.59    7.40
  -3   8   2   66.89    8.20
   3   8  -2   57.79    7.40
  -3   8   2   53.49    8.10
  -3   8   2   60.09    7.20
   2  -8  -2   17.20    3.40
  -2  -8   2   16.60    3.30
   2  -8  -2   18.20    4.10
   2  -8  -2   15.50    4.10
  -2  -8   2   16.20    4.00
   2  -8  -2   17.30    4.20
   2  -8  -2   19.50    3.70
  -2  -8   2   17.10    3.90
  -2   8   2   15.70    4.20
  -2   8   2   18.30    6.30
   2   8  -2   19.10    5.30
   2   8  -2   15.00    4.20
  -2   8   2   14.30    6.20
   2   8  -2   14.90    5.60
   1  -8  -2   84.79    6.90
   1  -8  -2   74.29    6.20
   1  -8  -2   79.19    7.30
  -1  -8   2   72.99    6.30
  -1  -8   2   73.79    7.40
   1  -8  -2   80.59    7.70
  -1  -8   2   79.19    7.10
   1  -8  -2   82.79    7.20
  -1   8   2   65.89    8.10
  -1   8   2   69.99    7.60
   1   8  -2   67.49    7.80
   1   8  -2   67.19    7.90
  -1   8   2   82.09    8.70
   1   8  -2   70.69    7.50
   0  -8   2   60.69    5.50
   0  -8  -2   63.19    7.20
   0  -8   2   63.79    6.30
   0  -8  -2   58.69    6.20
   0  -8  -2   64.79    6.70
   0  -8  -2   60.89    6.90
   0  -8  -2   61.19    5.20
   0  -8   2   58.89    6.60
   0   8  -2   40.60    6.90
   0   8   2   50.29    6.90
   0   8  -2   50.89    6.60
   0   8   2   49.10    7.30
   0   8   2   49.70    7.50
   0   8  -2   48.40    7.40
   1  -8   2    9.60    3.90
  -1  -8  -2   10.10    3.00
  -1  -8  -2    7.90    3.90
  -1  -8  -2   10.00    3.90
  -1  -8  -2    8.70    3.70
   1  -8   2   12.20    3.70
   1  -8   2   12.00    3.30
   1   8   2   17.40    5.70
  -1   8  -2   18.40    4.70
  -1   8  -2   21.10    6.30
   1   8   2   15.20    4.30
   1   8   2   10.40    6.20
  -1   8  -2   20.10    6.00
   2  -8   2   37.20    4.80
  -2  -8  -2   38.60    5.00
   2  -8   2   42.30    4.30
  -2  -8  -2   39.80    4.70
  -2  -8  -2   37.10    4.90
  -2   8  -2   46.60    7.10
   2   8   2   36.10    6.90
   2   8   2   48.20    6.20
   2   8   2   39.80    5.30
  -2   8  -2   40.30    6.70
   3  -8   2   34.80    4.00
   3  -8   2   28.10    4.50
  -3  -8  -2   26.70    4.60
  -3  -8  -2   28.60    4.50
   3  -8   2   30.10    4.60
  -3  -8  -2   30.90    4.40
   3   8   2   22.50    6.50
  -3   8  -2   27.90    6.20
   3   8   2   26.70    4.80
   3   8   2   34.80    5.60
  -3   8  -2   32.60    6.90
  -4  -8  -2  131.89   10.00
   4  -8   2  136.19   10.50
  -4  -8  -2  133.39   10.40
   4  -8   2  135.99   10.20
  -4  -8  -2  147.19   10.80
   4  -8   2  135.89    9.60
   4   8   2  134.79   11.20
   4   8   2  147.39   10.80
  -4   8  -2  132.79   12.40
   4   8   2  137.79   12.80
  -4   8  -2  134.39   13.20
  -5  -8  -2   22.20    4.60
   5  -8   2   19.50    4.50
  -5  -8  -2   19.80    4.50
   5  -8   2   17.40    3.80
  -5  -8  -2   18.20    4.20
   5  -8   2   20.30    4.20
   5   8   2   19.70    4.70
   5   8   2   20.70    4.70
  -5   8  -2   19.90    6.20
   5   8   2   12.00    6.50
  -5   8  -2   12.70    6.60
   5   8   2   17.90    4.70
   6  -8   2   10.80    3.70
  -6  -8  -2   12.50    4.00
   6  -8   2   15.40    4.20
  -6  -8  -2   18.40    4.50
   6  -8   2   15.00    4.30
  -6  -8  -2   13.60    4.30
   6   8   2    8.70    6.40
  -6   8  -2   13.70    6.30
  -6   8  -2   10.20    6.80
   6   8   2   12.60    4.60
   6   8   2   12.90    4.80
  -7  -8  -2   27.30    4.70
   7  -8   2   29.80    4.40
   7  -8   2   26.20    4.80
  -7  -8  -2   27.80    5.00
  -7  -8  -2   27.10    4.90
   7  -8   2   25.60    4.90
   7   8   2   33.80    5.90
   7   8   2   36.50    5.40
   7   8   2   31.40    7.00
   7   8   2   39.40    5.50
  -7   8  -2   42.90    7.10
  -7   8  -2   31.20    7.30
  -7   8  -2   44.90    7.70
   8  -8   2   15.70    4.60
  -8  -8  -2   13.80    4.70
   8  -8   2   13.50    4.10
  -8  -8  -2   13.90    4.40
   8  -8   2   14.60    4.50
  -8   8  -2   14.50    6.30
  -8   8  -2   29.40    6.70
   8   8   2   16.20    6.80
  -8   8  -2   19.50    7.00
   8   8   2   25.00    5.40
   8   8   2   17.70    5.00
   8   8   2   19.80    5.30
   9  -8   2    9.30    4.60
   9  -8   2    9.70    4.60
   9  -8   2    9.10    4.00
  -9  -8  -2    3.20    4.30
   9   8   2    7.10    6.30
  -9   8  -2    9.30    6.50
   9   8   2    6.00    5.10
  -9   8  -2    5.20    6.50
  -9   8  -2   13.00    6.50
   9   8   2    5.90    4.70
  10  -8   2    4.30    4.50
  10  -8   2    6.90    4.90
 -10  -8  -2    0.00    4.20
  10  -8   2    5.60    4.10
 -10  -8  -2   15.60    5.60
 -10   8  -2   10.70    6.40
  10   8   2    1.00    6.60
  10   8   2    1.50    4.70
  10   8   2    1.10    5.10
 -10   8  -2   -0.10    6.60
 -10   8  -2   -0.60    6.40
  11  -8   2   27.10    5.60
  11  -8   2   28.70    5.00
 -11  -8  -2   38.00    6.50
 -11  -8  -2   30.10    5.20
  11   8   2   32.00    6.40
 -11   8  -2   21.10    7.50
  11   8   2   29.60    7.50
 -11   8  -2   40.40    7.40
 -11   8  -2   36.00    7.60
  12  -8   2    8.30    4.60
  12  -8   2    8.60    5.40
 -12  -8  -2   17.40    6.00
 -12  -8  -2    7.60    4.90
 -12   8  -2    5.70    7.20
  12   8   2    8.10    5.90
 -12   8  -2    7.20    6.90
 -12   8  -2   11.80    6.90
  12   8   2   10.60    7.10
  13  -8   2   22.40    6.00
 -13  -8  -2   32.80    6.50
  13  -8   2   16.60    5.00
 -13  -8  -2   19.50    5.30
 -13   8  -2   24.90    7.30
 -13   8  -2   15.10    7.10
 -13   8  -2   15.90    7.40
  13   8   2   19.20    7.50
  13   8   2   12.60    6.40
 -14  -8  -2    3.20    5.00
  14  -8   2   10.10    5.20
 -14  -8  -2   20.60    6.50
 -14   8  -2    3.50    6.90
 -14   8  -2    0.70    7.10
  14   8   2   10.80    7.40
  11  -9  -2   24.70    5.90
  11  -9  -2   27.50    6.20
  11  -9  -2   20.80    5.10
 -11   9   2   18.00    7.70
 -11   9   2   27.00    9.00
  11   9  -2   23.90    6.50
  11   9  -2   10.40    6.40
 -11   9   2   10.70    7.80
 -11   9   2   24.00   10.80
  11   9  -2   21.00    7.20
  10  -9  -2   11.40    5.60
  10  -9  -2   12.70    5.50
  10  -9  -2   12.30    4.70
 -10  -9   2   10.60    5.10
 -10   9   2    7.00    7.30
  10   9  -2    7.20    6.70
  10   9  -2   15.60    6.10
  10   9  -2   10.90    6.10
 -10   9   2    6.00    7.70
 -10   9   2   14.00    6.40
   9  -9  -2   50.89    6.50
  -9  -9   2   53.89    6.30
   9  -9  -2   55.69    5.60
   9  -9  -2   57.09    6.60
   9   9  -2   38.90    7.80
  -9   9   2   38.30    6.80
   9   9  -2   52.29    7.10
   9   9  -2   44.70    7.00
  -9   9   2   46.00    8.80
  -9   9   2   44.00    8.50
   8  -9  -2    9.10    4.80
  -8  -9   2    3.30    4.90
   8  -9  -2    3.00    4.90
  -8  -9   2    2.90    4.80
   8  -9  -2    9.90    4.30
   8   9  -2    2.40    5.40
   8   9  -2   11.80    5.70
   8   9  -2    4.40    5.40
  -8   9   2    4.60    7.20
  -8   9   2    3.60    7.50
   8   9  -2   11.10    6.80
  -8   9   2    3.30    5.40
  -7  -9   2  131.49   10.50
   7  -9  -2  115.29   10.10
   7  -9  -2  122.49   10.60
   7  -9  -2  121.59    9.40
  -7  -9   2  128.09   10.40
  -7   9   2  113.69   10.90
   7   9  -2  125.79   11.20
  -7   9   2  109.19   13.30
   7   9  -2  123.69   12.80
   7   9  -2  122.69   10.90
  -7   9   2  121.59   13.60
   6  -9  -2  154.18   11.70
   6  -9  -2  156.58   10.70
  -6  -9   2  167.18   11.80
   6  -9  -2  158.48   12.00
  -6  -9   2  158.98   11.70
   6   9  -2  141.59   12.50
  -6   9   2  133.39   15.10
  -6   9   2  133.99   11.90
   6   9  -2  166.78   16.10
  -6   9   2  139.59   14.50
   6   9  -2  148.79   14.10
   5  -9  -2  134.09   10.60
  -5  -9   2  144.19   10.90
  -5  -9   2  139.99   10.80
   5  -9  -2  132.09    9.80
   5  -9  -2  142.29   11.10
   5   9  -2  133.19   11.70
  -5   9   2  132.09   11.10
   5   9  -2  128.49   12.90
  -5   9   2  133.99   14.00
  -5   9   2  123.09   14.40
   4  -9  -2   82.09    7.50
   4  -9  -2   81.89    8.40
  -4  -9   2   96.59    8.70
  -4  -9   2   81.49    8.40
   4  -9  -2   90.09    9.00
  -4   9   2   93.29    9.00
  -4   9   2   89.19   10.10
   4   9  -2   88.69   11.70
  -4   9   2  100.59   12.70
   3  -9  -2    5.60    3.70
  -3  -9   2    7.30    4.50
   3  -9  -2    9.10    4.40
  -3  -9   2   10.10    4.50
   3  -9  -2    9.40    4.60
   3   9  -2    8.50    6.70
  -3   9   2   13.70    7.20
  -3   9   2   11.20    4.80
  -3   9   2   13.80    7.10
   3   9  -2    9.90    5.50
  -2  -9   2    5.60    4.50
   2  -9  -2    9.50    4.50
   2  -9  -2    7.50    4.50
   2  -9  -2    5.40    3.50
  -2  -9   2   15.40    4.40
  -2   9   2    5.50    4.70
   2   9  -2    7.10    5.80
  -2   9   2    7.90    6.90
  -2   9   2   11.10    7.10
   2   9  -2    4.30    6.60
   1  -9  -2    8.60    4.30
  -1  -9   2    8.90    3.60
   1  -9  -2    5.60    4.10
  -1  -9   2    3.30    4.40
   1  -9  -2    8.60    3.50
  -1  -9   2    5.30    4.30
  -1   9   2    5.50    7.10
  -1   9   2    3.90    6.60
  -1   9   2    4.70    4.60
   1   9  -2    6.10    6.40
   1   9  -2    3.30    5.90
   0  -9   2  202.28   13.70
   0  -9  -2  203.98   13.60
   0  -9  -2  198.48   14.30
   0  -9  -2  192.28   13.70
   0  -9   2  201.88   13.00
   0  -9   2  195.58   13.90
   0   9   2  199.78   14.20
   0   9  -2  202.18   15.80
   0   9   2  210.68   16.70
   0   9  -2  202.08   15.80
   0   9   2  208.48   15.90
   1  -9   2   80.19    7.90
   1  -9   2   82.89    6.70
  -1  -9  -2   78.19    7.60
  -1  -9  -2   80.79    7.60
  -1  -9  -2   86.39    8.30
   1   9   2   64.89    8.10
  -1   9  -2   53.79    8.50
  -1   9  -2   57.39    8.60
   1   9   2   51.69    9.10
   1   9   2   63.89    8.50
   2  -9   2  113.59    9.20
  -2  -9  -2  121.89   10.10
  -2  -9  -2  114.49    9.30
   2  -9   2  108.29    8.50
  -2  -9  -2  112.99    9.30
  -2   9  -2  108.99   12.00
   2   9   2   93.29   12.30
   2   9   2  105.29    9.90
  -2   9  -2   95.19   12.70
   2   9   2  112.79   11.20
   3  -9   2   58.79    5.60
   3  -9   2   59.89    7.50
  -3  -9  -2   57.39    6.00
  -3  -9  -2   56.89    7.30
   3   9   2   61.39    8.90
   3   9   2   59.99    7.20
  -3   9  -2   63.59    8.80
   3   9   2   58.39    8.30
  -3   9  -2   57.49    8.40
   4  -9   2    3.40    4.50
  -4  -9  -2    9.40    4.40
   4  -9   2   10.60    3.90
  -4  -9  -2    3.20    4.60
   4   9   2    9.70    5.30
  -4   9  -2    4.30    7.20
   4   9   2    4.70    6.90
   4   9   2    4.80    5.00
  -4   9  -2    4.00    6.60
   5  -9   2  161.08   11.60
  -5  -9  -2  169.38   12.60
   5  -9   2  154.68   12.40
  -5  -9  -2  162.88   12.40
   5   9   2  171.88   15.40
  -5   9  -2  173.58   15.90
  -5   9  -2  177.98   15.10
   5   9   2  173.58   12.90
   5   9   2  189.28   13.20
   6  -9   2   42.20    5.50
  -6  -9  -2   39.50    5.50
  -6  -9  -2   37.90    5.60
   6  -9   2   41.40    5.00
   6   9   2   33.80    7.90
   6   9   2   36.60    6.10
   6   9   2   23.40    6.70
  -6   9  -2   28.70    8.30
  -6   9  -2   31.40    7.70
   6   9   2   41.00    6.30
   7  -9   2   80.99    7.60
   7  -9   2   75.09    8.60
  -7  -9  -2   81.19    8.40
   7  -9   2   74.89    8.70
  -7  -9  -2   83.09    8.60
  -7   9  -2   73.29   10.00
  -7   9  -2   61.79    9.20
   7   9   2   68.09    8.00
   7   9   2   78.89    9.40
   7   9   2   71.49    9.40
   7   9   2   82.29   11.10
   8  -9   2   27.80    5.60
  -8  -9  -2   33.00    5.40
   8  -9   2   28.00    5.00
   8  -9   2   37.80    5.60
  -8   9  -2   26.70    8.20
  -8   9  -2   23.00    7.60
   8   9   2   30.00    7.60
   8   9   2   26.90    6.10
   8   9   2   22.20    6.20
   9  -9   2   12.20    5.20
   9  -9   2    8.60    5.10
   9  -9   2   12.20    4.70
  -9  -9  -2   15.50    4.90
   9   9   2   14.60    5.50
   9   9   2   12.90    7.20
   9   9   2    2.60    5.80
[truncated: 7,311,115 more chars]
