# Supplementary material for: Crystal structures of 2,3,7,8,12,13,17,18-octa­bromo-5,10,15,20-tetra­kis­(penta­fluoro­phen­yl)porphyrin as the chloro­form monosolvate and tetra­hydro­furan monosolvate
Source: Acta Crystallogr E Crystallogr Commun. 2020 Jan 17;76(Pt 2):214–20. doi: 10.1107/S2056989020000432 (PMC7001836; doi:10.1107/S2056989020000432)
Supplement: Supplementary file 2 [file e-76-00214-1_CHCl3sup4.hkl]

data_1_CHCl3                                                                    
_shelx_title ' KJF176_a.res in P2(1)'                                           
_shelx_refln_list_code          4                                               
_shelx_F_calc_maximum      394.39                                               
_exptl_crystal_F_000      1624.00                                               
_reflns_d_resolution_high  0.6600                                               
                                                                                
loop_                                                                           
 _space_group_symop_operation_xyz                                               
 'x, y, z'                                                                      
 '-x, y+1/2, -z'                                                                
                                                                                
_cell_length_a    15.5162                                                       
_cell_length_b     6.8288                                                       
_cell_length_c    24.5631                                                       
_cell_angle_alpha  90.000                                                       
_cell_angle_beta  104.683                                                       
_cell_angle_gamma  90.000                                                       
                                                                                
_shelx_F_squared_multiplier     1.000                                           
                                                                                
loop_                                                                           
 _refln_index_h                                                                 
 _refln_index_k                                                                 
 _refln_index_l                                                                 
 _refln_F_squared_calc                                                          
 _refln_F_squared_meas                                                          
 _refln_F_squared_sigma                                                         
 _refln_observed_status                                                         
   0 -10   0        455.11        490.85        81.56 o                         
   1 -10   0        228.46        339.22        45.63 o                         
   2 -10   0          1.74         78.32        34.56 o                         
   3 -10   0        153.85        271.75        37.44 o                         
   4 -10   0        119.60        118.91        36.36 o                         
   5 -10   0        166.85        215.64        37.88 o                         
   1  -9   0         94.04        110.63        28.40 o                         
   2  -9   0        100.43         98.35        31.02 o                         
   3  -9   0        101.62        153.73        31.88 o                         
   4  -9   0        472.88        493.00        34.09 o                         
   5  -9   0        404.78        424.22        33.42 o                         
   6  -9   0        341.51        353.35        33.19 o                         
   7  -9   0         33.68         95.32        31.09 o                         
   8  -9   0         41.13        116.44        35.33 o                         
   9  -9   0        614.36        650.83        45.30 o                         
  10  -9   0       1079.22       1096.64        63.65 o                         
  11  -9   0        904.09        875.57        50.90 o                         
   0  -8   0      10791.31      10833.32       323.57 o                         
   1  -8   0       1446.07       1532.17        40.38 o                         
   2  -8   0        122.34        107.85        18.00 o                         
   3  -8   0       1473.19       1541.11        52.23 o                         
   4  -8   0       1532.43       1627.93        54.36 o                         
   5  -8   0       1001.59       1030.29        47.08 o                         
   6  -8   0       1341.02       1366.98        52.70 o                         
   7  -8   0        848.51        840.83        44.56 o                         
   8  -8   0       1012.65       1002.47        48.49 o                         
   9  -8   0        587.87        579.53        39.45 o                         
  10  -8   0        292.60        349.84        37.25 o                         
  11  -8   0        408.81        464.18        53.32 o                         
  12  -8   0        445.62        495.35        47.09 o                         
  13  -8   0        509.90        628.25        61.67 o                         
  14  -8   0         97.03        166.31        42.28 o                         
   1  -7   0       1382.02       1466.60        36.02 o                         
   2  -7   0       1021.93       1020.73        30.99 o                         
   3  -7   0        134.98        136.04        15.57 o                         
   4  -7   0        778.02        771.33        32.69 o                         
   5  -7   0       1603.07       1550.78        48.96 o                         
   6  -7   0        920.28       1029.18        38.49 o                         
   7  -7   0        824.18        830.01        35.22 o                         
   8  -7   0       1434.75       1376.57        48.02 o                         
   9  -7   0        893.29        913.72        46.52 o                         
  10  -7   0        354.37        342.54        31.14 o                         
  11  -7   0        910.00       1011.67        46.72 o                         
  12  -7   0        194.51        212.90        30.04 o                         
  13  -7   0        589.76        586.75        39.90 o                         
  14  -7   0        680.44        708.52        43.07 o                         
  15  -7   0       2681.82       2757.61       105.25 o                         
  16  -7   0        152.33        193.66        47.61 o                         
   0  -6   0        139.60        143.99        17.45 o                         
   1  -6   0       3122.24       3006.17        61.11 o                         
   2  -6   0       1361.82       1387.93        30.40 o                         
   3  -6   0       1614.27       1631.16        34.17 o                         
   4  -6   0       1909.15       1940.43        42.04 o                         
   5  -6   0       2227.85       2246.79        48.22 o                         
   6  -6   0       6814.56       6873.63       154.61 o                         
   7  -6   0       2440.36       2471.53        65.28 o                         
   8  -6   0       3581.04       3446.08        75.71 o                         
   9  -6   0       2057.25       1944.39        52.42 o                         
  10  -6   0       1535.88       1498.31        49.31 o                         
  11  -6   0       4946.56       4894.41       114.28 o                         
  12  -6   0        239.63        255.43        27.36 o                         
  13  -6   0       1449.18       1465.85        60.65 o                         
  14  -6   0        618.04        621.04        40.75 o                         
  15  -6   0        883.16        866.33        49.29 o                         
  16  -6   0         95.12        155.15        44.11 o                         
  17  -6   0        931.30        919.02        58.23 o                         
  18  -6   0         98.41         61.22        48.98 o                         
   1  -5   0       1812.91       1771.95        35.20 o                         
   2  -5   0       2416.54       2419.86        42.54 o                         
   3  -5   0        887.47        841.44        21.42 o                         
   4  -5   0       8343.18       8179.31       157.98 o                         
   5  -5   0       6021.36       6051.61       111.43 o                         
   6  -5   0       4531.62       4467.57        79.80 o                         
   7  -5   0       2573.18       2457.60        56.98 o                         
   8  -5   0        371.97        374.87        19.59 o                         
   9  -5   0      10122.35       9900.89       228.09 o                         
  10  -5   0         25.08         44.01        19.20 o                         
  11  -5   0       4615.67       4603.92       120.30 o                         
  12  -5   0       1989.49       1959.74        60.38 o                         
  13  -5   0       1571.39       1696.68        60.38 o                         
  14  -5   0        257.95        263.58        32.24 o                         
  15  -5   0       2920.81       2954.33        98.21 o                         
  16  -5   0        401.61        448.12        46.64 o                         
  17  -5   0        886.61        770.61        68.59 o                         
  18  -5   0        626.32        566.13        88.23 o                         
  19  -5   0        148.11         82.48        52.54 o                         
   0  -4   0      29686.30      29118.31       656.80 o                         
   1  -4   0       6635.66       6578.44       115.68 o                         
   2  -4   0       8362.23       8466.58       150.27 o                         
   3  -4   0       5451.00       5302.76        93.89 o                         
   4  -4   0      13754.39      13823.30       235.31 o                         
   5  -4   0      10737.99      10519.54       177.30 o                         
   6  -4   0       3798.84       3661.98        64.76 o                         
   7  -4   0       5911.58       5819.30       100.58 o                         
   8  -4   0       1673.66       1646.67        38.73 o                         
   9  -4   0        695.80        723.39        24.16 o                         
  10  -4   0        381.27        408.22        19.05 o                         
  11  -4   0       5136.48       5227.08       116.32 o                         
  12  -4   0       3439.55       3296.82        75.42 o                         
  13  -4   0       1004.99        952.21        39.17 o                         
  14  -4   0        187.21        146.33        24.22 o                         
  15  -4   0        278.93        248.38        31.15 o                         
  16  -4   0       2223.83       2176.74        76.62 o                         
  17  -4   0       1207.37       1164.40        63.08 o                         
  18  -4   0        316.99        371.02        44.12 o                         
  19  -4   0         58.08         44.98        51.62 o                         
  20  -4   0        595.67        612.68        68.86 o                         
   1  -3   0       5057.63       5133.35        85.63 o                         
   2  -3   0      11005.01      10538.28       182.68 o                         
   3  -3   0       1588.06       1349.49        24.50 o                         
   4  -3   0      22123.18      22802.29       355.20 o                         
   5  -3   0      14462.59      14868.39       234.66 o                         
   6  -3   0       3479.95       3398.76        56.98 o                         
   7  -3   0       4742.92       4531.25        87.17 o                         
   8  -3   0        732.99        722.22        19.18 o                         
   9  -3   0      21447.88      21562.43       422.85 o                         
  10  -3   0        737.93        770.89        29.22 o                         
  11  -3   0       8463.33       8627.57       180.27 o                         
  12  -3   0       3070.24       3077.83        68.40 o                         
  13  -3   0        408.19        401.16        24.68 o                         
  14  -3   0        513.06        521.82        31.86 o                         
  15  -3   0       3533.15       3445.65        95.07 o                         
  16  -3   0       1128.45       1031.39        58.53 o                         
  17  -3   0        314.17        324.79        40.00 o                         
  18  -3   0       5001.59       5073.81       149.65 o                         
  19  -3   0        187.00        186.66        42.83 o                         
  20  -3   0       1485.08       1563.74        78.56 o                         
  21  -3   0         50.05         83.14        46.23 o                         
   0  -2   0      25989.70      25647.24       624.53 o                         
   1  -2   0      23747.34      25292.83       429.08 o                         
   2  -2   0       3789.09       3665.84        60.27 o                         
   3  -2   0       8904.59       8744.26       150.15 o                         
   4  -2   0      27264.62      27945.07       438.94 o                         
   5  -2   0      33906.92      33355.21       543.66 o                         
   6  -2   0      30613.68      31441.16       612.04 o                         
   7  -2   0       5007.27       4885.89        90.45 o                         
   8  -2   0        105.78        101.67         8.98 o                         
   9  -2   0       2276.81       2129.59        41.58 o                         
  10  -2   0       1668.78       1784.72        39.17 o                         
  11  -2   0      32170.69      31863.36       618.16 o                         
  12  -2   0        911.74        922.50        27.20 o                         
  13  -2   0       8509.90       8210.54       181.75 o                         
  14  -2   0        376.25        349.46        27.05 o                         
  15  -2   0       1232.47       1174.97        50.17 o                         
  16  -2   0       2855.71       2843.31        92.45 o                         
  17  -2   0        436.38        461.81        39.73 o                         
  18  -2   0       2735.21       2667.35        95.02 o                         
  19  -2   0        227.19        252.72        41.97 o                         
  20  -2   0        788.95        710.34        51.02 o                         
  21  -2   0        209.80        281.86        46.97 o                         
  22  -2   0        905.91       1014.02       104.57 o                         
   1  -1   0        313.50        342.10         8.30 o                         
   2  -1   0      10392.95      10707.35       188.67 o                         
   3  -1   0       8902.14       9044.99       178.61 o                         
   4  -1   0       8235.53       8428.69       154.21 o                         
   5  -1   0       7089.64       7324.31       131.38 o                         
   6  -1   0       3141.44       3120.83        58.83 o                         
   7  -1   0       3443.00       3009.57        61.01 o                         
   8  -1   0        828.99        813.09        18.36 o                         
   9  -1   0       5093.89       5014.86        95.02 o                         
  10  -1   0        608.74        732.39        23.02 o                         
  11  -1   0        187.03        192.45        12.85 o                         
  12  -1   0        660.34        710.70        26.03 o                         
  13  -1   0       6761.47       6809.34       151.96 o                         
  14  -1   0        305.80        241.42        21.79 o                         
  15  -1   0       2162.26       2156.29        66.40 o                         
  16  -1   0        711.98        803.16        39.70 o                         
  17  -1   0         76.36         90.52        34.44 o                         
  18  -1   0       2505.64       2491.56        85.35 o                         
  19  -1   0        914.01        929.06        54.69 o                         
  20  -1   0        804.57        878.80        59.94 o                         
  21  -1   0        356.14        412.06        48.03 o                         
  22  -1   0       2050.27       2174.62       161.43 o                         
   1   0   0        512.21        380.59        22.65 o                         
   2   0   0       3167.74       3084.32       103.76 o                         
   3   0   0        204.61        270.87         8.82 o                         
   4   0   0       7153.17       7158.17       131.48 o                         
   5   0   0      46958.45      46413.17       896.28 o                         
   6   0   0         22.29         44.19         7.05 o                         
   7   0   0      32477.68      33927.43       694.44 o                         
   8   0   0        296.21        325.77        12.81 o                         
   9   0   0      26303.35      26905.46       520.33 o                         
  10   0   0          8.38         28.65        11.04 o                         
  11   0   0      20746.28      21208.60       390.34 o                         
  12   0   0       1026.10       1060.42        28.59 o                         
  13   0   0       2389.54       2352.96        53.77 o                         
  14   0   0       4958.74       4990.80       103.54 o                         
  15   0   0        133.27        140.19        25.88 o                         
  16   0   0      16007.47      16168.79       389.60 o                         
  17   0   0        108.50        147.75        29.94 o                         
  18   0   0        196.18        202.51        32.71 o                         
  19   0   0         88.50         75.11        33.63 o                         
  20   0   0       1512.95       1586.14        76.48 o                         
  21   0   0          3.09          3.41        49.60 o                         
  22   0   0          2.22         76.98        59.12 o                         
   2   1   0       7901.94       8357.39       231.01 o                         
   3   1   0       9219.61       9417.75       178.55 o                         
   4   1   0       8156.43       8356.94       162.66 o                         
   5   1   0       6742.32       6888.89       147.24 o                         
   7   1   0       4616.11       4011.43       113.87 o                         
   9   1   0       5196.19       5086.16       100.61 o                         
  10   1   0        739.19        869.98        23.85 o                         
  11   1   0        176.60        170.26        13.36 o                         
  12   1   0        679.31        645.90        24.50 o                         
  13   1   0       6541.14       6520.99       141.79 o                         
  14   1   0        310.23        247.66        21.32 o                         
  15   1   0       2112.84       2098.12        57.18 o                         
  16   1   0        695.23        709.83        34.99 o                         
  17   1   0         81.15        119.90        27.62 o                         
  18   1   0       2229.44       2182.24        77.19 o                         
  19   1   0        822.24        843.42        50.28 o                         
  20   1   0        752.61        753.82        51.16 o                         
  21   1   0        427.51        474.99        52.89 o                         
  22   1   0       1927.69       2032.95       104.63 o                         
   0   2   0      29399.78      27606.22       764.89 o                         
   1   2   0      22886.88      23458.83       537.75 o                         
   2   2   0       3375.29       3345.15        85.80 o                         
   3   2   0      10842.08      10596.84       221.65 o                         
   4   2   0      25761.81      26362.20       559.68 o                         
   5   2   0      32130.43      31555.05       595.32 o                         
   6   2   0      34676.46      35656.38       645.74 o                         
   7   2   0       4938.27       4769.59        95.53 o                         
   8   2   0        125.40        119.24        10.58 o                         
   9   2   0       1824.55       1661.82        44.60 o                         
  10   2   0       1620.71       1667.30        39.70 o                         
  11   2   0      32227.17      32043.36       618.66 o                         
  12   2   0        761.97        776.75        27.89 o                         
  13   2   0       8024.79       7878.36       170.45 o                         
  14   2   0        340.28        329.53        25.24 o                         
  15   2   0       1292.09       1234.47        51.10 o                         
  16   2   0       2757.55       2766.72        83.77 o                         
  17   2   0        297.85        311.28        32.60 o                         
  18   2   0       2875.09       2774.32        86.83 o                         
  19   2   0        245.73        228.83        37.47 o                         
  20   2   0        760.45        646.69        56.38 o                         
  21   2   0        313.96        383.78        53.48 o                         
  22   2   0        972.84        954.45        66.39 o                         
   1   3   0       5064.25       4964.36       113.43 o                         
   2   3   0      12196.48      11437.46       224.60 o                         
   4   3   0      19982.03      20793.47       484.91 o                         
   5   3   0      13610.96      14081.90       300.04 o                         
   6   3   0       3215.79       3119.50        70.73 o                         
   7   3   0       5553.37       5390.24       103.44 o                         
   8   3   0        661.42        618.99        20.68 o                         
   9   3   0      19530.55      19541.47       422.85 o                         
  10   3   0        615.15        642.76        28.73 o                         
  11   3   0       8415.56       8574.85       193.74 o                         
  12   3   0       2945.66       2851.09        69.08 o                         
  13   3   0        531.34        524.29        26.50 o                         
  14   3   0        555.17        582.95        33.07 o                         
  15   3   0       3384.61       3392.92        96.56 o                         
  16   3   0       1300.06       1304.21        55.65 o                         
  17   3   0        386.32        412.68        36.46 o                         
  18   3   0       4894.30       5013.33       138.06 o                         
  19   3   0         85.57         56.66        47.17 o                         
  20   3   0       1371.31       1381.24        84.69 o                         
  21   3   0        113.45        108.04        53.20 o                         
   0   4   0      27328.33      25783.52       805.85 o                         
   1   4   0       7469.62       7288.71       143.43 o                         
   2   4   0       8674.32       8662.16       190.08 o                         
   3   4   0       4738.90       4634.37       113.97 o                         
   4   4   0      14007.24      14371.50       309.82 o                         
   5   4   0      10756.62      10542.26       218.65 o                         
   6   4   0       3957.01       3869.78        81.71 o                         
   7   4   0       5475.56       5344.23       112.30 o                         
   8   4   0       1694.28       1679.82        40.02 o                         
   9   4   0        629.86        657.01        25.89 o                         
  10   4   0        145.24        201.70        44.85 o                         
  11   4   0       5574.47       5645.42       126.52 o                         
  12   4   0       3424.43       3268.55        82.55 o                         
  13   4   0       1094.79        973.76        47.38 o                         
  14   4   0        132.09        116.61        29.16 o                         
  15   4   0        221.71        212.51        31.92 o                         
  16   4   0       2367.48       2371.33        76.79 o                         
  17   4   0       1165.16       1198.92        60.51 o                         
  18   4   0        431.15        450.52        44.65 o                         
  19   4   0         62.99         75.27        50.05 o                         
  20   4   0        565.19        623.11       101.62 o                         
   1   5   0       1862.43       1853.32        44.65 o                         
   2   5   0       1844.48       1866.52        60.44 o                         
   3   5   0        818.43        811.84        31.63 o                         
   4   5   0      10367.81      10328.67       358.81 o                         
   5   5   0       6534.16       6656.24       154.71 o                         
   6   5   0       4301.76       4264.50       102.92 o                         
   7   5   0       2662.29       2542.89        59.76 o                         
   8   5   0        222.41        262.61        18.60 o                         
   9   5   0      10887.54      10553.00       215.31 o                         
  10   5   0         49.49         85.89        20.14 o                         
  11   5   0       4934.37       4927.95       107.07 o                         
  12   5   0       2089.23       2025.31        60.97 o                         
  13   5   0       1370.71       1460.40        55.49 o                         
  14   5   0        409.20        416.45        32.38 o                         
  15   5   0       3156.26       3232.33        87.00 o                         
  16   5   0        323.95        354.02        38.01 o                         
  17   5   0       1132.21       1130.97        55.09 o                         
  18   5   0        667.07        617.17        57.59 o                         
  19   5   0        115.66         87.03        49.77 o                         
   0   6   0        211.12        206.56        30.91 o                         
   1   6   0       3341.97       3272.36        77.32 o                         
   2   6   0       1329.43       1306.40        43.87 o                         
   3   6   0       1255.17       1270.37        46.68 o                         
   4   6   0       2003.39       2051.00        56.05 o                         
   5   6   0       2553.47       2541.56        69.72 o                         
   6   6   0       6774.61       6833.35       157.66 o                         
   7   6   0       2789.31       2783.64        69.95 o                         
   8   6   0       3318.12       3239.80        85.45 o                         
   9   6   0       1944.95       1817.87        57.49 o                         
  10   6   0       1954.09       1922.61        55.79 o                         
  11   6   0       4918.28       4835.01       118.37 o                         
  12   6   0        288.65        311.95        33.91 o                         
  13   6   0       1384.55       1389.23        61.67 o                         
  14   6   0        529.78        569.28        41.01 o                         
  15   6   0       1170.11       1173.72        61.16 o                         
  16   6   0         99.90        102.40        41.81 o                         
  17   6   0        851.55        827.45        54.97 o                         
  18   6   0         56.66        124.40        50.93 o                         
   1   7   0       1461.49       1572.97        54.39 o                         
   2   7   0       1158.15       1182.90        47.38 o                         
   3   7   0        114.00        112.00        26.13 o                         
   4   7   0        813.83        836.02        37.14 o                         
   5   7   0       1565.42       1517.86        52.47 o                         
   6   7   0        997.44       1071.33        40.98 o                         
   7   7   0        823.33        806.82        43.03 o                         
   8   7   0       1317.34       1253.07        51.93 o                         
   9   7   0       1023.01       1006.44        43.32 o                         
  10   7   0        442.58        452.60        31.98 o                         
  11   7   0        869.77        922.70        49.62 o                         
  12   7   0        249.39        272.63        37.06 o                         
  13   7   0        547.54        551.43        47.29 o                         
  14   7   0        503.57        532.26        48.92 o                         
  15   7   0       2544.50       2638.18       100.44 o                         
  16   7   0        114.82        125.46        45.71 o                         
   0   8   0      10699.80      11152.15       381.00 o                         
   1   8   0       1256.95       1336.75        59.52 o                         
   2   8   0        204.48        188.94        31.22 o                         
   3   8   0       1503.90       1536.52        60.75 o                         
   4   8   0       1661.63       1654.85        63.53 o                         
   5   8   0        857.87        919.40        48.21 o                         
   6   8   0       1165.07       1093.65        52.47 o                         
   7   8   0       1159.04       1141.18        48.42 o                         
   8   8   0        900.47        857.60        40.49 o                         
   9   8   0        586.26        552.83        34.45 o                         
  10   8   0        442.74        431.42        39.87 o                         
  11   8   0        367.55        412.42        42.81 o                         
  12   8   0        502.74        520.65        49.08 o                         
  13   8   0        596.31        621.47        51.66 o                         
  14   8   0         37.56         39.32        45.63 o                         
   1   9   0        135.58        132.30        36.31 o                         
   2   9   0         41.74         33.18        39.73 o                         
   3   9   0         81.48         86.45        40.61 o                         
   4   9   0        477.17        483.00        53.40 o                         
   5   9   0        425.29        377.60        44.25 o                         
   6   9   0        351.09        317.38        44.81 o                         
   7   9   0         75.13          5.43        36.93 o                         
   8   9   0         61.59         38.34        37.54 o                         
   9   9   0        671.80        677.81        46.58 o                         
  10   9   0       1036.06        915.06        66.08 o                         
  11   9   0        927.18        801.06        64.62 o                         
   0  10   0        297.75        285.05        82.35 o                         
   1  10   0        227.91        255.83        57.32 o                         
   2  10   0          1.34        -55.19        58.56 o                         
   3  10   0        150.37        103.33        68.12 o                         
   4  10   0        186.97        104.77        54.69 o                         
   5  10   0        175.47        130.08        56.33 o                         
  -5 -10   1        544.34        658.83        55.88 o                         
  -4 -10   1         83.32        121.85        36.88 o                         
  -3 -10   1        235.22        279.38        37.49 o                         
  -2 -10   1        148.04        223.00        44.45 o                         
  -1 -10   1        797.89        836.83        68.35 o                         
   0 -10   1       1033.14       1130.90        91.82 o                         
   1 -10   1       1057.92       1185.71        61.22 o                         
   2 -10   1        432.11        472.05        39.90 o                         
   3 -10   1        790.71        826.23        46.98 o                         
   4 -10   1        136.91        141.62        36.77 o                         
   5 -10   1        900.82        978.15        54.02 o                         
 -11  -9   1         12.25         37.24        38.29 o                         
 -10  -9   1        123.98         98.72        38.29 o                         
  -9  -9   1        783.10        785.10        48.57 o                         
  -8  -9   1        178.41        211.59        33.07 o                         
  -7  -9   1        490.10        457.24        35.28 o                         
  -6  -9   1         26.48         89.05        30.20 o                         
  -5  -9   1        730.76        754.18        39.74 o                         
  -4  -9   1        464.30        471.65        33.35 o                         
  -3  -9   1        671.12        693.63        36.58 o                         
  -2  -9   1        233.00        283.10        29.71 o                         
  -1  -9   1        158.08        211.24        25.51 o                         
   0  -9   1       1613.66       1755.03        58.62 o                         
   1  -9   1        534.03        557.89        37.27 o                         
   2  -9   1         13.90         50.32        31.01 o                         
   3  -9   1        210.43        220.69        32.70 o                         
   4  -9   1       1341.86       1465.97        64.04 o                         
   5  -9   1        246.05        317.57        32.69 o                         
   6  -9   1        597.41        596.44        36.33 o                         
   7  -9   1        992.76       1050.84        52.86 o                         
   8  -9   1        358.19        416.81        39.72 o                         
   9  -9   1        166.96        201.04        37.53 o                         
  10  -9   1        513.86        545.15        42.85 o                         
  11  -9   1        694.89        718.53        66.11 o                         
 -14  -8   1         58.35         16.02        59.35 o                         
 -13  -8   1         76.23        170.30        67.69 o                         
 -12  -8   1        741.98        762.21        43.30 o                         
 -11  -8   1        253.97        289.85        36.03 o                         
 -10  -8   1        236.94        278.60        36.28 o                         
  -9  -8   1        732.17        735.31        43.48 o                         
  -8  -8   1        439.12        470.61        32.85 o                         
  -7  -8   1       1685.01       1595.42        61.89 o                         
  -6  -8   1        515.41        547.42        32.26 o                         
  -5  -8   1        827.36        889.84        44.99 o                         
  -4  -8   1        263.21        305.67        27.57 o                         
  -3  -8   1       1655.72       1666.56        52.96 o                         
  -2  -8   1        175.75        152.05        19.04 o                         
  -1  -8   1       1358.70       1416.51        41.57 o                         
   0  -8   1       1849.32       1948.49        50.54 o                         
   1  -8   1       1242.41       1215.45        40.07 o                         
   2  -8   1       1587.88       1606.13        48.77 o                         
   3  -8   1        443.50        479.80        28.32 o                         
   4  -8   1       1111.60       1172.14        47.27 o                         
   5  -8   1       3032.84       3036.07        84.20 o                         
   6  -8   1       1525.29       1552.84        52.70 o                         
   7  -8   1        554.52        523.83        33.24 o                         
   8  -8   1         25.05         37.36        27.82 o                         
   9  -8   1       1253.20       1244.61        62.00 o                         
  10  -8   1       2734.80       2800.18        87.06 o                         
  11  -8   1        885.98        946.57        52.43 o                         
  12  -8   1       2007.29       2192.23       102.50 o                         
  13  -8   1        610.23        616.19        67.12 o                         
  14  -8   1        251.05        287.64        44.11 o                         
 -16  -7   1        186.16        183.46        54.50 o                         
 -15  -7   1       1084.16       1082.33        61.68 o                         
 -14  -7   1        230.55        266.13        37.71 o                         
 -13  -7   1       1573.45       1566.73        64.46 o                         
 -12  -7   1        321.92        289.06        30.60 o                         
 -11  -7   1        689.55        762.03        36.29 o                         
 -10  -7   1       1211.20       1308.23        55.51 o                         
  -9  -7   1       1012.94       1013.84        51.27 o                         
  -8  -7   1        872.14        875.72        41.51 o                         
  -7  -7   1       3301.01       3282.99        85.12 o                         
  -6  -7   1       1051.94       1139.89        43.94 o                         
  -5  -7   1       2268.85       2236.21        62.81 o                         
  -4  -7   1       1321.65       1330.77        35.72 o                         
  -3  -7   1       2245.35       2238.31        51.88 o                         
  -2  -7   1        726.34        671.94        25.43 o                         
  -1  -7   1        851.51        874.37        28.46 o                         
   0  -7   1         70.15         75.24        14.08 o                         
   1  -7   1        508.29        477.14        18.03 o                         
   2  -7   1        148.49        179.21        15.61 o                         
   3  -7   1        823.38        771.50        28.02 o                         
   4  -7   1        252.54        286.43        22.61 o                         
   5  -7   1        671.75        649.82        30.87 o                         
   6  -7   1       2581.35       2694.30        69.09 o                         
   7  -7   1         60.35         85.93        20.89 o                         
   8  -7   1         33.93         18.74        21.21 o                         
   9  -7   1        281.91        278.53        28.84 o                         
  10  -7   1       1113.75       1123.68        51.07 o                         
  11  -7   1       1719.97       1865.16        66.91 o                         
  12  -7   1        823.56        861.12        42.29 o                         
  13  -7   1        308.35        337.15        36.38 o                         
  14  -7   1         48.90         95.79        36.11 o                         
  15  -7   1        152.82        203.77        38.18 o                         
  16  -7   1        120.89        163.05        47.94 o                         
 -18  -6   1        140.48         81.97        49.62 o                         
 -17  -6   1        818.88        820.10        59.93 o                         
 -16  -6   1        656.64        697.98        73.70 o                         
 -15  -6   1        658.55        676.89        59.87 o                         
 -14  -6   1       2403.38       2491.91        95.28 o                         
 -13  -6   1         73.96         87.55        28.12 o                         
 -12  -6   1        824.82        875.11        42.29 o                         
 -11  -6   1        794.20        776.40        36.89 o                         
 -10  -6   1       1775.40       1728.38        54.07 o                         
  -9  -6   1       2420.81       2329.44        68.65 o                         
  -8  -6   1        513.41        565.62        23.47 o                         
  -7  -6   1       1598.16       1628.86        42.25 o                         
  -6  -6   1       1787.12       1704.62        41.82 o                         
  -5  -6   1       3105.79       3036.66        57.93 o                         
  -4  -6   1       1667.10       1599.74        37.89 o                         
  -3  -6   1        157.20        154.96        12.80 o                         
  -2  -6   1       5402.01       5369.18       104.37 o                         
  -1  -6   1      20029.80      20029.57       360.15 o                         
   0  -6   1        205.81        205.83        12.60 o                         
   1  -6   1       6500.88       6429.46       123.36 o                         
   2  -6   1       9391.69       9492.11       174.44 o                         
   3  -6   1       1649.16       1590.03        35.44 o                         
   4  -6   1       4054.24       3973.47        78.07 o                         
   5  -6   1       1889.02       1833.84        47.65 o                         
   6  -6   1      10354.31      10268.46       232.49 o                         
   7  -6   1        941.58        900.19        33.53 o                         
   8  -6   1       1200.46       1180.24        38.76 o                         
   9  -6   1        166.84        138.30        19.09 o                         
  10  -6   1       3377.91       3381.91        88.19 o                         
  11  -6   1       1431.10       1423.37        49.34 o                         
  12  -6   1       3583.39       3475.93       102.59 o                         
  13  -6   1       2121.67       2110.96        73.98 o                         
  14  -6   1       1005.43       1053.93        51.42 o                         
  15  -6   1       3562.75       3498.51       118.03 o                         
  16  -6   1        169.57        201.92        44.85 o                         
  17  -6   1        313.56        341.06        49.30 o                         
  18  -6   1        730.52        708.36        57.01 o                         
 -20  -5   1         77.27         10.11       100.85 o                         
 -19  -5   1          5.36        -58.60        58.60 o                         
 -18  -5   1        537.47        452.62        62.18 o                         
 -17  -5   1        186.73        126.31        44.62 o                         
 -16  -5   1       2703.38       2617.88        99.61 o                         
 -15  -5   1       2624.33       2606.50       100.57 o                         
 -14  -5   1        917.90        867.37        47.66 o                         
 -13  -5   1        176.02        162.47        25.42 o                         
 -12  -5   1        343.52        349.88        25.87 o                         
 -11  -5   1        972.65       1028.53        40.56 o                         
 -10  -5   1       8096.28       8165.18       203.67 o                         
  -9  -5   1       9086.12       9001.97       212.51 o                         
  -8  -5   1       2883.77       2794.84        67.05 o                         
  -7  -5   1         97.63         75.22        12.27 o                         
  -6  -5   1       1737.42       1644.70        32.45 o                         
  -5  -5   1       3138.06       3194.39        61.53 o                         
  -4  -5   1       4043.94       3883.47        75.02 o                         
  -3  -5   1        259.31        294.06        12.02 o                         
  -2  -5   1       3078.50       3009.08        52.31 o                         
  -1  -5   1       1870.86       1841.10        34.74 o                         
   0  -5   1       6682.18       6481.30       113.24 o                         
   1  -5   1      14105.16      14114.95       248.75 o                         
   2  -5   1       1208.11       1164.43        25.32 o                         
   3  -5   1       1680.98       1637.06        32.02 o                         
   4  -5   1       5788.87       5755.73       106.35 o                         
   5  -5   1       3789.16       3710.01        69.04 o                         
   6  -5   1       9031.07       8957.67       153.08 o                         
   7  -5   1       2864.15       2790.12        61.00 o                         
   8  -5   1       3721.90       3639.87        83.56 o                         
   9  -5   1       1675.88       1639.85        44.80 o                         
  10  -5   1         27.18         45.50        17.74 o                         
  11  -5   1        897.32        971.01        36.46 o                         
  12  -5   1        275.93        293.25        24.27 o                         
  13  -5   1        502.67        549.13        32.12 o                         
  14  -5   1        909.86        925.01        43.86 o                         
  15  -5   1       1609.69       1484.37        64.63 o                         
  16  -5   1       1116.13        991.09        74.31 o                         
  17  -5   1       3808.59       3764.63       134.81 o                         
  18  -5   1        254.45        244.50        47.27 o                         
  19  -5   1        303.74        238.24        50.51 o                         
 -21  -4   1        364.19        443.14       118.37 o                         
 -20  -4   1       1505.39       1563.66       110.34 o                         
 -19  -4   1        100.21        107.79        45.36 o                         
 -18  -4   1       2288.42       2411.87        92.24 o                         
 -17  -4   1       3346.62       3321.06       107.33 o                         
 -16  -4   1       3122.12       2957.23        95.47 o                         
 -15  -4   1        280.64        309.34        31.57 o                         
 -14  -4   1        286.17        290.20        29.20 o                         
 -13  -4   1        830.64        818.42        33.67 o                         
 -12  -4   1      11574.10      11640.17       246.95 o                         
 -11  -4   1       8176.53       8330.69       180.27 o                         
 -10  -4   1       2273.94       2249.52        54.95 o                         
  -9  -4   1       4621.24       4657.79        94.23 o                         
  -8  -4   1        945.23        970.49        28.62 o                         
  -7  -4   1       7066.55       6925.46       123.35 o                         
  -6  -4   1       8560.46       8714.65       151.03 o                         
  -5  -4   1      12118.34      12140.41       200.99 o                         
  -4  -4   1      13259.05      13458.85       224.38 o                         
  -3  -4   1       1191.95       1217.50        23.96 o                         
  -2  -4   1       2271.31       2231.66        42.38 o                         
  -1  -4   1       2560.81       2381.46        42.79 o                         
   0  -4   1       3310.97       3473.10        57.51 o                         
   1  -4   1       9822.30       9888.45       164.15 o                         
   2  -4   1       6711.82       6729.58       122.82 o                         
   3  -4   1       1465.21       1360.77        27.57 o                         
   4  -4   1       7365.27       7028.46       118.67 o                         
   5  -4   1         98.69        112.54         7.48 o                         
   6  -4   1        632.63        616.44        14.60 o                         
   7  -4   1        873.65        888.49        21.04 o                         
   8  -4   1      10898.95      10884.92       219.33 o                         
   9  -4   1       3935.78       3955.09        76.56 o                         
  10  -4   1       7711.20       7726.28       143.69 o                         
  11  -4   1       3010.47       3001.17        71.09 o                         
  12  -4   1       5320.79       5247.78       111.04 o                         
  13  -4   1       1039.04        996.03        41.10 o                         
  14  -4   1         89.63         81.96        23.94 o                         
  15  -4   1       1516.58       1549.76        53.58 o                         
  16  -4   1        448.19        425.41        35.61 o                         
  17  -4   1       3221.54       3223.36       103.92 o                         
  18  -4   1       1019.27        996.89        55.74 o                         
  19  -4   1        283.32        309.40        78.26 o                         
  20  -4   1        210.47        310.01        94.73 o                         
 -21  -3   1       2443.77       2574.88       126.53 o                         
 -20  -3   1       2342.95       2388.92        99.05 o                         
 -19  -3   1        325.66        279.71        44.17 o                         
 -18  -3   1        394.84        420.19        43.10 o                         
 -17  -3   1        367.72        317.68        40.02 o                         
 -16  -3   1       1615.57       1523.28        66.51 o                         
 -15  -3   1       3832.40       3780.51       100.01 o                         
 -14  -3   1       1647.36       1565.79        55.49 o                         
 -13  -3   1       2133.51       2053.78        59.03 o                         
 -12  -3   1       3118.93       3177.01        69.94 o                         
 -11  -3   1       4243.40       4196.62        93.62 o                         
 -10  -3   1      19007.62      18909.21       392.61 o                         
  -9  -3   1       1689.80       1760.50        43.93 o                         
  -8  -3   1        718.71        681.55        23.77 o                         
  -7  -3   1       1310.41       1288.23        26.60 o                         
  -6  -3   1        135.77        160.75         6.98 o                         
  -5  -3   1      34791.15      34518.55       558.03 o                         
  -4  -3   1       2617.95       2592.01        50.08 o                         
  -3  -3   1       2277.77       2240.10        40.77 o                         
  -2  -3   1       2452.20       2547.56        45.05 o                         
  -1  -3   1       1859.40       1767.82        33.66 o                         
   0  -3   1       1670.03       1944.97        34.40 o                         
   1  -3   1      14230.93      14381.21       257.90 o                         
   2  -3   1      14320.39      14325.84       243.16 o                         
   3  -3   1       2128.93       2285.87        41.33 o                         
   4  -3   1      19149.25      19053.91       314.70 o                         
   5  -3   1        665.06        612.11        13.08 o                         
   6  -3   1      16763.65      16310.90       285.22 o                         
   7  -3   1        322.88        296.02        11.56 o                         
   8  -3   1       8641.92       8635.07       171.60 o                         
   9  -3   1       3259.72       3251.64        64.21 o                         
  10  -3   1       1076.21       1046.89        29.88 o                         
  11  -3   1       5575.08       5739.19       131.47 o                         
  12  -3   1        674.76        629.07        26.64 o                         
  13  -3   1        400.16        443.09        24.84 o                         
  14  -3   1        999.27        956.49        39.28 o                         
  15  -3   1       2882.13       2831.80        82.19 o                         
  16  -3   1       1168.35       1051.16        60.75 o                         
  17  -3   1       6574.64       6549.08       186.27 o                         
  18  -3   1       1949.00       1888.15        79.28 o                         
  19  -3   1        193.82        204.06        43.04 o                         
  20  -3   1         84.74         90.20        43.95 o                         
  21  -3   1       1167.34       1217.38       108.87 o                         
 -22  -2   1        311.45        434.34        76.96 o                         
 -21  -2   1        301.94        318.66        51.35 o                         
 -20  -2   1        582.90        631.84        54.27 o                         
 -19  -2   1         65.76         77.67        40.18 o                         
 -18  -2   1       2918.65       2910.80       103.12 o                         
 -17  -2   1       4931.50       4799.90       143.29 o                         
 -16  -2   1       2487.33       2471.68        86.12 o                         
 -15  -2   1        276.32        290.31        32.75 o                         
 -14  -2   1      10889.48      10809.96       277.96 o                         
 -13  -2   1       2463.02       2371.11        60.16 o                         
 -12  -2   1       8614.68       8351.43       171.92 o                         
 -11  -2   1       6534.31       6485.33       123.65 o                         
 -10  -2   1       7684.36       7810.04       155.38 o                         
  -9  -2   1       2573.28       2602.33        50.31 o                         
  -8  -2   1        167.13        158.93         8.25 o                         
  -7  -2   1        867.45        901.22        21.54 o                         
  -6  -2   1      20501.32      20800.25       353.25 o                         
  -5  -2   1      28836.72      29666.98       524.54 o                         
  -4  -2   1      13620.77      14257.39       222.03 o                         
  -3  -2   1      27963.61      28990.48       469.52 o                         
  -2  -2   1       6052.90       6041.94       110.20 o                         
  -1  -2   1     141546.09     145429.22      2388.80 o                         
   0  -2   1      33769.85      34907.51       608.58 o                         
   1  -2   1      25957.51      26580.86       432.85 o                         
   2  -2   1      83948.88      85572.32      1281.16 o                         
   3  -2   1       8684.29       9042.58       148.41 o                         
   4  -2   1       4005.20       4012.34        73.02 o                         
   5  -2   1      11172.21      11285.65       228.84 o                         
   6  -2   1      19940.84      20941.93       387.33 o                         
   7  -2   1        840.58        896.91        20.52 o                         
   8  -2   1       3387.84       3398.98        66.37 o                         
   9  -2   1       9424.92       9676.51       181.58 o                         
  10  -2   1       5654.30       5659.82       105.81 o                         
  11  -2   1       2095.27       2144.42        43.74 o                         
  12  -2   1       2205.69       2104.06        62.68 o                         
  13  -2   1       1928.92       1851.27        48.35 o                         
  14  -2   1        425.96        359.11        27.50 o                         
  15  -2   1       3666.13       3712.77       102.25 o                         
  16  -2   1        233.19        227.15        34.76 o                         
  17  -2   1        656.90        641.44        44.56 o                         
  18  -2   1        431.63        502.11        43.48 o                         
  19  -2   1        760.59        748.38        49.19 o                         
  20  -2   1        206.20        224.96        44.09 o                         
  21  -2   1        333.62        400.42        55.45 o                         
  22  -2   1       1495.22       1666.88        83.70 o                         
 -22  -1   1         53.63         80.96        58.42 o                         
 -21  -1   1       6092.87       6175.53       176.23 o                         
 -20  -1   1       1269.38       1222.13        63.03 o                         
 -19  -1   1       1436.45       1487.44        70.43 o                         
 -18  -1   1       1117.43       1028.97        56.57 o                         
 -17  -1   1        940.55        910.76        48.18 o                         
 -16  -1   1      16563.53      16828.37       412.21 o                         
 -15  -1   1       2079.28       2157.00        65.68 o                         
 -14  -1   1       4689.82       4729.33       109.26 o                         
 -13  -1   1       4960.00       4836.01       106.32 o                         
 -12  -1   1       7538.37       7570.37       164.03 o                         
 -11  -1   1       2864.38       2817.57        56.94 o                         
 -10  -1   1      27068.29      26855.45       528.83 o                         
  -9  -1   1      12780.34      12679.12       241.36 o                         
  -8  -1   1       1491.76       1561.91        33.76 o                         
  -7  -1   1      35957.57      36706.68       660.66 o                         
  -6  -1   1       3082.86       3008.04        55.63 o                         
  -5  -1   1      55426.07      55914.91       998.75 o                         
  -4  -1   1       3141.00       3196.84        61.08 o                         
  -3  -1   1       1538.28       1452.15        29.14 o                         
  -2  -1   1      28874.01      29166.84       511.27 o                         
  -1  -1   1         53.95         91.68         3.34 o                         
   0  -1   1      16754.35      16746.90       357.04 o                         
   1  -1   1      12656.08      12976.44       237.75 o                         
   2  -1   1       9165.54       9137.23       144.75 o                         
   3  -1   1      15525.85      15837.04       288.09 o                         
   4  -1   1      24058.36      24941.85       425.78 o                         
   5  -1   1      10118.95      10924.03       211.48 o                         
   6  -1   1      26453.74      26495.16       463.08 o                         
   7  -1   1      16322.81      17193.00       302.32 o                         
   8  -1   1        667.95        508.97        57.39 o                         
   9  -1   1       1065.91       1109.81        24.33 o                         
  10  -1   1       7703.34       7499.80       140.58 o                         
  11  -1   1      15749.92      15999.39       330.53 o                         
  12  -1   1       1049.49       1068.41        37.07 o                         
  13  -1   1        771.20        794.65        34.54 o                         
  14  -1   1        753.55        744.55        32.09 o                         
  15  -1   1        712.75        711.18        36.06 o                         
  16  -1   1       1138.49       1186.59        51.42 o                         
  17  -1   1       1610.60       1618.29        68.89 o                         
  18  -1   1         83.38        127.46        37.35 o                         
  19  -1   1         72.08         98.47        39.02 o                         
  20  -1   1        499.95        494.93        58.34 o                         
  21  -1   1       2664.26       2734.86       109.18 o                         
  22  -1   1        158.56        251.05        52.21 o                         
 -22   0   1       1028.58        991.60       102.00 o                         
 -21   0   1         10.45         18.58        48.91 o                         
 -20   0   1         20.45         59.78        40.43 o                         
 -19   0   1        420.07        436.27        38.01 o                         
 -18   0   1        403.59        398.32        35.13 o                         
 -17   0   1       1924.99       2021.10        68.21 o                         
 -16   0   1        698.54        652.23        36.63 o                         
 -15   0   1       5863.77       5714.78       145.16 o                         
 -14   0   1        188.45        207.48        19.79 o                         
 -13   0   1        552.70        572.66        20.86 o                         
 -12   0   1      17044.53      17253.60       318.55 o                         
 -11   0   1        392.83        429.02        16.48 o                         
 -10   0   1        712.36        789.94        22.07 o                         
  -9   0   1       2919.08       2970.35        58.06 o                         
  -8   0   1         71.97        230.82        10.84 o                         
  -7   0   1      26611.08      27242.75       526.54 o                         
  -6   0   1      18375.00      17865.96       366.65 o                         
  -5   0   1        509.04        534.35        14.80 o                         
  -4   0   1       4945.00       4706.02       104.30 o                         
  -3   0   1      10016.11       9251.78       202.48 o                         
  -2   0   1       6273.43       6173.99       257.51 o                         
   1   0   1         62.90         75.79         4.53 o                         
   2   0   1        189.60        261.10         7.88 o                         
   3   0   1       1645.70       1595.63        31.93 o                         
   4   0   1        220.03        243.95         7.26 o                         
   5   0   1      24128.05      23282.83       426.02 o                         
   6   0   1      10229.94      10233.53       198.52 o                         
   7   0   1       7749.01       8501.75       165.62 o                         
   8   0   1       8799.74       8675.61       169.70 o                         
   9   0   1          2.81          9.30         9.66 o                         
  10   0   1       8166.41       7912.45       156.05 o                         
  11   0   1       1869.09       1909.25        43.68 o                         
  12   0   1      17126.98      17044.89       352.56 o                         
  13   0   1      11646.81      11578.36       227.76 o                         
  14   0   1        900.73        866.49        31.38 o                         
  15   0   1        178.51        193.87        24.46 o                         
  16   0   1         14.85         21.61        26.97 o                         
  17   0   1       3496.79       3367.11        95.41 o                         
  18   0   1        375.39        401.59        35.38 o                         
  19   0   1       1811.20       1778.41        68.36 o                         
  20   0   1        743.73        659.93        48.74 o                         
  21   0   1       1324.73       1236.94        90.72 o                         
  22   0   1       4283.86       4358.83       180.42 o                         
 -22   1   1         89.02        170.99        54.38 o                         
 -21   1   1       5836.62       5811.12       175.55 o                         
 -20   1   1       1084.24       1000.94        58.50 o                         
 -19   1   1       1310.80       1306.10        69.74 o                         
 -18   1   1       1097.98       1062.37        47.90 o                         
 -17   1   1        747.96        804.95        39.15 o                         
 -16   1   1      17185.36      17389.93       381.91 o                         
 -15   1   1       1962.07       2026.30        55.81 o                         
 -14   1   1       4442.44       4512.65       102.46 o                         
 -13   1   1       5074.76       4947.80       106.87 o                         
 -12   1   1       8061.50       8013.25       154.80 o                         
 -11   1   1       2577.73       2503.49        56.88 o                         
 -10   1   1      28119.92      27795.47       529.17 o                         
  -9   1   1      12339.86      12110.00       241.42 o                         
  -8   1   1       1699.40       1793.79        38.47 o                         
  -7   1   1      34186.82      35378.43       696.31 o                         
  -6   1   1       2923.34       2877.82        67.26 o                         
  -5   1   1      52018.07      52667.77      1116.49 o                         
  -4   1   1       3297.57       3375.04        61.22 o                         
  -2   1   1      25753.07      26121.61       610.58 o                         
  -1   1   1         28.73         78.20         6.03 o                         
   0   1   1      13665.37      13446.65       356.42 o                         
   2   1   1       8043.49       7997.66       167.19 o                         
   3   1   1      15279.08      15593.13       344.48 o                         
   4   1   1      20573.24      21337.97       448.28 o                         
   5   1   1      11386.38      12261.19       236.95 o                         
   6   1   1      24028.52      23731.86       517.63 o                         
   7   1   1      14884.42      15646.02       318.84 o                         
   8   1   1        402.87        377.83        14.87 o                         
   9   1   1       1014.90       1004.79        26.87 o                         
  10   1   1       7879.15       7564.08       148.67 o                         
  11   1   1      15914.76      16013.83       311.73 o                         
  12   1   1       1202.05       1220.10        32.70 o                         
  13   1   1        980.67       1023.15        32.71 o                         
  14   1   1        607.26        601.40        27.60 o                         
  15   1   1        613.44        649.28        28.85 o                         
  16   1   1       1194.13       1233.78        44.53 o                         
  17   1   1       1625.09       1618.96        57.03 o                         
  18   1   1        108.17        121.07        33.13 o                         
  19   1   1        127.49        167.27        39.78 o                         
  20   1   1        517.86        480.64        51.12 o                         
  21   1   1       2945.70       2943.74       115.30 o                         
  22   1   1        115.52        161.97        53.48 o                         
 -22   2   1        196.36        314.62        54.59 o                         
 -21   2   1        480.75        454.19        54.24 o                         
 -20   2   1        583.23        638.07        49.80 o                         
 -19   2   1         68.26         84.91        39.49 o                         
 -18   2   1       3347.07       3257.59        94.15 o                         
 -17   2   1       5139.86       4994.46       131.68 o                         
 -16   2   1       2673.28       2598.83        78.24 o                         
 -15   2   1        212.42        280.43        28.78 o                         
 -14   2   1      12128.03      12057.88       257.92 o                         
 -13   2   1       2687.43       2603.28        60.69 o                         
 -12   2   1       8330.84       8026.88       162.25 o                         
 -11   2   1       5932.19       5894.59       123.65 o                         
 -10   2   1       7900.03       7984.52       155.82 o                         
  -9   2   1       2527.17       2521.44        57.34 o                         
  -8   2   1        256.59        259.49        13.21 o                         
  -7   2   1       1093.20       1149.53        24.21 o                         
  -6   2   1      21436.82      21508.16       387.28 o                         
  -5   2   1      30068.43      30499.91       550.10 o                         
  -4   2   1      12259.38      13078.63       283.28 o                         
  -3   2   1      28241.06      29745.18       690.91 o                         
  -2   2   1       6809.35       6690.87       139.12 o                         
  -1   2   1     143798.05     137558.69      3373.38 o                         
   0   2   1      35222.55      34786.89       762.91 o                         
   1   2   1      21788.05      21929.05       541.91 o                         
   2   2   1      76910.74      78088.79      1695.86 o                         
   3   2   1       9086.88       9545.86       202.81 o                         
   4   2   1       4883.23       4860.07        96.06 o                         
   5   2   1      12203.61      12346.16       229.11 o                         
   6   2   1      20306.37      21341.25       408.57 o                         
   7   2   1        841.68        883.10        22.34 o                         
   8   2   1       3584.65       3588.54        75.05 o                         
   9   2   1       9665.69       9961.84       203.83 o                         
  10   2   1       4936.72       4931.86       105.97 o                         
  11   2   1       1684.30       1700.73        44.14 o                         
  12   2   1       2999.79       2911.26        56.82 o                         
  13   2   1       2031.16       1952.25        49.70 o                         
  14   2   1        373.59        347.69        28.55 o                         
  15   2   1       3797.21       3892.90       103.61 o                         
  16   2   1        282.88        245.61        31.04 o                         
  17   2   1        763.16        772.20        38.41 o                         
  18   2   1        475.45        531.13        39.81 o                         
  19   2   1        645.95        610.76        47.79 o                         
  20   2   1        271.05        270.83        46.17 o                         
  21   2   1        708.67        681.99        57.70 o                         
  22   2   1       1568.15       1746.37        96.49 o                         
 -21   3   1       2152.45       2206.83       110.87 o                         
 -20   3   1       2356.58       2393.23       108.42 o                         
 -19   3   1        411.34        377.95        48.42 o                         
 -18   3   1        266.93        289.03        42.33 o                         
 -17   3   1        388.22        366.51        35.75 o                         
 -16   3   1       1598.91       1568.05        61.02 o                         
 -15   3   1       3501.71       3510.17       100.87 o                         
 -14   3   1       1589.75       1588.63        57.05 o                         
 -13   3   1       2303.08       2301.38        60.54 o                         
 -12   3   1       2924.45       2912.11        70.57 o                         
 -11   3   1       4429.51       4430.21       101.23 o                         
 -10   3   1      19582.34      19226.03       420.48 o                         
  -9   3   1       1866.62       1944.87        44.61 o                         
  -8   3   1        720.57        650.44        22.31 o                         
  -7   3   1       1343.38       1335.27        32.70 o                         
  -6   3   1         43.73         62.71        13.84 o                         
  -5   3   1      35212.33      35124.43       712.19 o                         
  -4   3   1       3081.53       3167.33        70.04 o                         
  -3   3   1       1746.25       1711.44        76.42 o                         
  -2   3   1       2656.50       2721.33        56.42 o                         
  -1   3   1       1825.35       1719.99        41.72 o                         
   0   3   1       1803.34       2026.58        43.68 o                         
   1   3   1      15551.77      15454.74       350.25 o                         
   2   3   1      14919.84      14838.73       298.70 o                         
   3   3   1       1782.64       1963.71        50.91 o                         
   4   3   1      20519.19      20565.75       429.62 o                         
   5   3   1        545.20        536.58        18.95 o                         
   6   3   1      16552.54      16277.53       315.88 o                         
   7   3   1        504.61        424.77        19.63 o                         
   8   3   1      10020.71       9977.79       181.62 o                         
   9   3   1       3360.00       3359.34        72.89 o                         
  10   3   1        598.17        691.35        61.91 o                         
  11   3   1       6487.98       6763.72       142.51 o                         
  12   3   1        840.49        784.62        33.36 o                         
  13   3   1        416.33        448.73        27.50 o                         
  14   3   1       1061.83       1007.93        47.75 o                         
  15   3   1       2765.16       2775.60        83.79 o                         
  16   3   1       1541.42       1575.84        59.10 o                         
  17   3   1       6714.54       6680.24       170.87 o                         
  18   3   1       1792.51       1774.53        78.82 o                         
  19   3   1        209.97        199.53        49.22 o                         
  20   3   1         38.97         21.72        44.90 o                         
  21   3   1       1237.06       1206.75        80.71 o                         
 -21   4   1        488.58        550.72        82.01 o                         
 -20   4   1       1673.29       1822.15       132.99 o                         
 -19   4   1         60.60        126.52        82.15 o                         
 -18   4   1       2360.81       2451.53        85.23 o                         
 -17   4   1       3165.76       3142.71        97.55 o                         
 -16   4   1       2823.68       2729.62        87.30 o                         
 -15   4   1        246.27        292.96        33.17 o                         
 -14   4   1        205.21        226.00        29.95 o                         
 -13   4   1        986.86        940.62        45.35 o                         
 -12   4   1      12058.05      12093.43       287.01 o                         
 -11   4   1       8826.37       8871.51       194.07 o                         
 -10   4   1       2439.62       2399.19        60.47 o                         
  -9   4   1       4117.68       4073.86        89.23 o                         
  -8   4   1        948.11        970.21        28.74 o                         
  -7   4   1       7088.69       6977.00       137.86 o                         
  -6   4   1       9066.60       9290.62       186.81 o                         
  -5   4   1      11593.53      11656.38       247.56 o                         
  -4   4   1      12953.70      13259.10       295.55 o                         
  -3   4   1       1089.87       1089.86        30.01 o                         
  -2   4   1       3003.34       2810.46       108.91 o                         
  -1   4   1       3366.23       2909.68       147.25 o                         
   0   4   1       3000.29       3093.34        77.35 o                         
   1   4   1       9606.28       9562.67       216.10 o                         
   2   4   1       7295.62       7343.99       155.74 o                         
   3   4   1       1003.30       1009.60        37.49 o                         
   4   4   1       8004.37       7840.58       163.90 o                         
   5   4   1        118.65        139.39        12.86 o                         
   6   4   1        429.01        426.24        19.14 o                         
   7   4   1        763.21        788.31        26.09 o                         
   8   4   1      11639.35      11623.80       233.67 o                         
   9   4   1       3456.12       3400.46        81.77 o                         
  10   4   1       6679.06       6650.92       152.96 o                         
  11   4   1       3285.88       3288.34        78.44 o                         
  12   4   1       4988.68       4919.00       120.32 o                         
  13   4   1        986.95        928.12        45.86 o                         
  14   4   1        146.58        127.20        29.33 o                         
  15   4   1       1583.82       1641.56        62.73 o                         
  16   4   1        530.01        538.28        40.00 o                         
  17   4   1       3063.33       3048.29       105.04 o                         
  18   4   1       1024.06        940.16        57.78 o                         
  19   4   1        321.59        337.88        47.85 o                         
  20   4   1        216.41        258.16        64.71 o                         
 -20   5   1        104.64        204.10        68.40 o                         
 -19   5   1         10.64        -16.01        54.54 o                         
 -18   5   1        445.33        477.44        52.12 o                         
 -17   5   1        240.99        276.12        38.68 o                         
 -16   5   1       2486.59       2502.06        77.28 o                         
 -15   5   1       2647.54       2692.45        78.18 o                         
 -14   5   1        958.13        954.14        44.59 o                         
 -13   5   1        147.53        170.54        27.86 o                         
 -12   5   1        268.27        308.75        28.11 o                         
 -11   5   1        904.12        942.04        37.51 o                         
 -10   5   1       8449.28       8582.03       178.59 o                         
  -9   5   1       8729.09       8633.95       185.80 o                         
  -8   5   1       2350.00       2273.34        56.64 o                         
  -7   5   1         64.47         64.37        17.13 o                         
  -6   5   1       1445.73       1375.73        45.06 o                         
  -5   5   1       3565.76       3665.59        87.84 o                         
  -4   5   1       4203.59       4047.33       100.85 o                         
  -3   5   1        356.15        387.19        20.09 o                         
  -2   5   1       2527.02       2488.87        67.79 o                         
  -1   5   1       1980.74       1929.07        45.75 o                         
   0   5   1       7180.89       6974.72       140.95 o                         
   1   5   1      14515.85      14275.38       293.42 o                         
   2   5   1       1243.07       1194.93        33.23 o                         
   3   5   1       1477.08       1476.55        48.99 o                         
   4   5   1       5393.76       5522.40       140.65 o                         
   5   5   1       3463.87       3388.39        93.31 o                         
   6   5   1       8148.46       8097.01       193.90 o                         
   7   5   1       3145.94       3047.21        67.65 o                         
   8   5   1       3557.90       3474.94        76.03 o                         
   9   5   1       1557.52       1524.09        42.61 o                         
  10   5   1         48.27         79.90        20.51 o                         
  11   5   1        884.16        924.97        37.04 o                         
  12   5   1        375.05        415.22        26.17 o                         
  13   5   1        603.70        653.30        34.42 o                         
  14   5   1        769.98        795.40        42.29 o                         
  15   5   1       1644.37       1599.01        70.56 o                         
  16   5   1       1205.11       1229.25        74.31 o                         
  17   5   1       3759.62       3943.14       124.77 o                         
  18   5   1        193.02        285.24        55.10 o                         
  19   5   1        451.50        434.86        55.14 o                         
 -18   6   1        138.06        163.14        50.35 o                         
 -17   6   1        822.01        761.84        59.21 o                         
 -16   6   1        737.06        771.51        50.57 o                         
 -15   6   1        573.94        578.95        42.20 o                         
 -14   6   1       2399.91       2439.73        81.23 o                         
 -13   6   1        108.79         98.64        32.99 o                         
 -12   6   1        837.90        865.66        44.85 o                         
 -11   6   1        679.45        654.24        39.24 o                         
 -10   6   1       1628.16       1611.09        54.58 o                         
  -9   6   1       2666.27       2606.84        68.15 o                         
  -8   6   1        476.67        500.38        28.51 o                         
  -7   6   1       1476.36       1493.58        49.85 o                         
  -6   6   1       1548.59       1495.48        49.51 o                         
  -5   6   1       2716.57       2639.86        73.88 o                         
  -4   6   1       2125.81       2069.14        57.06 o                         
  -3   6   1        229.13        209.18        21.04 o                         
  -2   6   1       5078.21       5036.08       121.94 o                         
  -1   6   1      18735.47      18923.92       432.55 o                         
   0   6   1         84.53         73.95        20.84 o                         
   1   6   1       6824.40       6799.97       150.83 o                         
   2   6   1      10390.46      10480.02       221.96 o                         
   3   6   1       1589.29       1586.01        48.58 o                         
   4   6   1       4179.19       4180.25        97.99 o                         
   5   6   1       1719.19       1697.09        58.22 o                         
   6   6   1      10569.33      10651.96       235.48 o                         
   7   6   1        861.88        864.72        34.47 o                         
   8   6   1       1124.08       1115.06        43.65 o                         
   9   6   1        259.94        254.81        25.62 o                         
  10   6   1       3302.56       3222.79        85.66 o                         
  11   6   1       1365.06       1334.75        51.38 o                         
  12   6   1       3517.67       3413.63        98.88 o                         
  13   6   1       2111.98       2080.76        74.42 o                         
  14   6   1        867.39        911.77        54.02 o                         
  15   6   1       4366.14       4413.35       125.61 o                         
  16   6   1        135.69        140.50        43.02 o                         
  17   6   1        314.28        345.56        46.67 o                         
  18   6   1        660.32        662.03        60.89 o                         
 -16   7   1        110.14        129.24        49.97 o                         
 -15   7   1        944.01        897.79        56.01 o                         
 -14   7   1        323.04        348.15        44.63 o                         
 -13   7   1       1290.25       1248.18        63.05 o                         
 -12   7   1        303.87        270.95        36.83 o                         
 -11   7   1        724.63        751.96        42.46 o                         
 -10   7   1       1309.28       1362.03        53.58 o                         
  -9   7   1       1368.72       1322.92        49.44 o                         
  -8   7   1       1210.89       1207.93        48.21 o                         
  -7   7   1       3097.42       3085.80        84.31 o                         
  -6   7   1       1210.31       1283.61        44.16 o                         
  -5   7   1       2180.27       2193.05        64.69 o                         
  -4   7   1       1407.99       1381.64        49.00 o                         
  -3   7   1       2433.46       2472.45        66.87 o                         
  -2   7   1       1077.65       1004.71        69.69 o                         
  -1   7   1        851.29        903.70        40.21 o                         
   0   7   1          2.84          8.90        24.09 o                         
   1   7   1        451.38        417.94        29.51 o                         
   2   7   1         81.41         86.93        25.63 o                         
   3   7   1        894.67        917.17        40.65 o                         
   4   7   1        399.77        450.77        35.36 o                         
   5   7   1        802.89        839.10        36.94 o                         
   6   7   1       2703.36       2740.26        69.36 o                         
   7   7   1         52.13         59.19        26.60 o                         
   8   7   1         62.15         27.31        26.60 o                         
   9   7   1        287.72        292.47        30.18 o                         
  10   7   1       1145.37       1108.87        47.59 o                         
  11   7   1       1781.45       1854.03        70.29 o                         
  12   7   1        759.85        694.63        49.36 o                         
  13   7   1        320.13        308.47        44.04 o                         
  14   7   1         99.59        118.81        43.17 o                         
  15   7   1        154.55        122.87        44.58 o                         
  16   7   1        128.81        107.58        45.58 o                         
 -14   8   1         63.63         67.93        45.13 o                         
 -13   8   1        102.50        102.14        45.08 o                         
 -12   8   1        705.07        723.39        47.56 o                         
 -11   8   1        456.52        514.86        41.12 o                         
 -10   8   1        274.76        242.99        34.60 o                         
  -9   8   1        776.40        753.14        37.10 o                         
  -8   8   1        356.79        380.37        31.74 o                         
  -7   8   1       1931.82       1858.41        62.62 o                         
  -6   8   1        464.44        485.61        36.46 o                         
  -5   8   1        807.42        810.45        50.79 o                         
  -4   8   1        229.95        244.42        32.21 o                         
  -3   8   1       1497.07       1511.53        61.76 o                         
  -2   8   1         99.53         60.37        29.70 o                         
  -1   8   1       1333.66       1399.60        58.71 o                         
   0   8   1       1823.41       1967.68        68.44 o                         
   1   8   1       1121.54       1078.56        50.21 o                         
   2   8   1       1589.41       1642.40        62.67 o                         
   3   8   1        561.48        574.64        35.44 o                         
   4   8   1       1355.68       1441.23        56.42 o                         
   5   8   1       3081.87       3123.43        84.37 o                         
   6   8   1       1388.83       1357.04        62.66 o                         
   7   8   1        490.39        527.26        36.13 o                         
   8   8   1         32.97         18.19        30.85 o                         
   9   8   1       1347.47       1272.88        54.61 o                         
  10   8   1       2502.30       2591.58        82.51 o                         
  11   8   1        793.51        751.23        53.43 o                         
  12   8   1       2056.58       2050.18        88.72 o                         
  13   8   1        675.39        601.67        51.86 o                         
  14   8   1        230.34        178.45        47.17 o                         
 -11   9   1          7.24         27.59        53.41 o                         
 -10   9   1        129.45         90.86        44.92 o                         
  -9   9   1        945.03        910.65        57.60 o                         
  -8   9   1        211.13        176.14        38.97 o                         
  -7   9   1        395.55        326.02        45.10 o                         
  -6   9   1         46.78         46.92        38.05 o                         
  -5   9   1        698.53        632.54        43.34 o                         
  -4   9   1        372.40        358.92        43.35 o                         
  -3   9   1        672.49        630.60        42.38 o                         
  -2   9   1        246.73        231.74        42.05 o                         
  -1   9   1        177.86        207.12        41.63 o                         
   0   9   1       1842.74       1934.40        81.47 o                         
   1   9   1        521.48        519.51        46.49 o                         
   2   9   1          5.30         24.45        39.91 o                         
   3   9   1        176.11        130.15        41.38 o                         
   4   9   1       1292.59       1259.33        68.71 o                         
   5   9   1        484.50        527.73        45.58 o                         
   6   9   1        489.32        471.02        47.13 o                         
   7   9   1        801.67        736.50        47.30 o                         
   8   9   1        378.13        379.23        41.81 o                         
   9   9   1        142.82        103.63        43.27 o                         
  10   9   1        403.71        348.26        56.51 o                         
  11   9   1        719.89        752.13       131.40 o                         
  -5  10   1        469.48        449.34        60.67 o                         
  -4  10   1        165.75        153.42        55.75 o                         
  -3  10   1        277.05        169.74        69.45 o                         
  -2  10   1        184.14        172.02        68.55 o                         
  -1  10   1        857.20        749.72        65.60 o                         
   0  10   1       1053.73       1048.67        71.27 o                         
   1  10   1       1066.44        902.45        69.36 o                         
   2  10   1        400.57        338.89        58.06 o                         
   3  10   1        793.22        734.41        66.81 o                         
   4  10   1        100.26         48.58        45.22 o                         
   5  10   1        910.45        852.25        58.26 o                         
  -6 -10   2        698.66        830.51       101.19 o                         
  -5 -10   2        214.01        244.44        34.97 o                         
  -4 -10   2        325.34        371.94        38.57 o                         
  -3 -10   2        276.72        330.79        38.41 o                         
  -2 -10   2        229.82        301.81        46.21 o                         
  -1 -10   2        571.10        550.79        61.40 o                         
   0 -10   2        413.56        388.11        57.13 o                         
   1 -10   2        231.82        332.68        38.04 o                         
   2 -10   2        378.54        459.38        39.57 o                         
   3 -10   2        145.24        202.68        37.10 o                         
   4 -10   2        162.86        205.82        37.11 o                         
   5 -10   2        286.57        364.07        39.70 o                         
 -11  -9   2        368.93        365.47        49.47 o                         
 -10  -9   2        119.93        177.49        39.17 o                         
  -9  -9   2        785.31        824.00        46.90 o                         
  -8  -9   2        122.69         86.96        31.90 o                         
  -7  -9   2       1856.79       1870.16        68.70 o                         
  -6  -9   2       2314.59       2402.60        78.02 o                         
  -5  -9   2       2078.07       2089.28        71.66 o                         
  -4  -9   2       1230.75       1304.68        56.41 o                         
  -3  -9   2        133.17        123.65        29.03 o                         
  -2  -9   2        127.60        132.09        28.47 o                         
  -1  -9   2         95.86        103.50        24.56 o                         
   0  -9   2       2888.83       3009.31        84.37 o                         
   1  -9   2       1127.96       1234.15        51.07 o                         
   2  -9   2       1674.84       1720.94        62.40 o                         
   3  -9   2        887.65        879.57        48.69 o                         
   4  -9   2         69.97        103.14        32.64 o                         
   5  -9   2       2273.26       2447.87        92.36 o                         
   6  -9   2        557.25        610.08        40.66 o                         
   7  -9   2       1077.23       1198.10        56.39 o                         
   8  -9   2        460.00        483.01        40.65 o                         
   9  -9   2        138.32        184.33        37.48 o                         
  10  -9   2       1104.73       1246.81        68.31 o                         
 -14  -8   2         75.95        133.38        61.65 o                         
 -13  -8   2        307.19        503.36       103.69 o                         
 -12  -8   2        823.94        959.97        75.08 o                         
 -11  -8   2        457.58        510.77        55.50 o                         
 -10  -8   2         62.80         87.59        34.19 o                         
  -9  -8   2        521.27        504.21        39.46 o                         
  -8  -8   2         44.57         87.70        28.87 o                         
  -7  -8   2       1457.00       1389.29        55.31 o                         
  -6  -8   2        369.06        372.97        30.34 o                         
  -5  -8   2       1639.52       1665.71        61.15 o                         
  -4  -8   2        792.09        763.47        40.98 o                         
  -3  -8   2        979.95        979.55        36.96 o                         
  -2  -8   2        264.89        261.11        20.27 o                         
  -1  -8   2       1192.99       1183.69        37.15 o                         
   0  -8   2        862.33        928.31        33.21 o                         
   1  -8   2        107.31        154.18        20.43 o                         
   2  -8   2        611.59        593.36        31.88 o                         
   3  -8   2        431.25        458.38        27.24 o                         
   4  -8   2       2092.90       2064.69        63.07 o                         
   5  -8   2        300.48        294.92        26.34 o                         
   6  -8   2        229.65        217.49        25.54 o                         
   7  -8   2        386.73        414.64        29.42 o                         
   8  -8   2        228.37        216.00        30.02 o                         
   9  -8   2         93.79        117.71        32.87 o                         
  10  -8   2         34.21         90.53        30.89 o                         
  11  -8   2        485.76        465.50        41.48 o                         
  12  -8   2         97.35        153.27        38.87 o                         
  13  -8   2        260.62        350.41        45.13 o                         
  14  -8   2         80.49        161.43        64.04 o                         
 -17  -7   2       1445.95       1404.42       151.03 o                         
 -16  -7   2        361.27        452.23        54.03 o                         
 -15  -7   2        135.16        167.67        45.93 o                         
 -14  -7   2        540.01        536.99        54.06 o                         
 -13  -7   2        448.41        465.11        34.35 o                         
 -12  -7   2        415.41        405.16        32.23 o                         
 -11  -7   2       3912.81       3923.29       107.72 o                         
 -10  -7   2       5324.24       5454.06       137.55 o                         
  -9  -7   2       1525.87       1525.23        55.93 o                         
  -8  -7   2       1418.96       1420.47        52.89 o                         
  -7  -7   2       1747.55       1801.81        51.40 o                         
  -6  -7   2       3385.12       3316.91        89.13 o                         
  -5  -7   2        501.44        489.84        24.59 o                         
  -4  -7   2       4016.56       3892.14        83.54 o                         
  -3  -7   2       5051.09       4966.71       102.57 o                         
  -2  -7   2       1716.54       1705.29        44.27 o                         
  -1  -7   2       3237.83       3306.81        72.97 o                         
   0  -7   2       3238.69       3330.75        71.51 o                         
   1  -7   2       1050.68       1019.18        30.90 o                         
   2  -7   2       1495.56       1448.56        36.35 o                         
   3  -7   2        742.75        690.65        28.58 o                         
   4  -7   2       2398.12       2330.07        66.22 o                         
   5  -7   2       6852.74       6914.43       148.86 o                         
   6  -7   2       6144.76       6126.85       141.55 o                         
   7  -7   2       4074.26       4199.47        97.42 o                         
   8  -7   2        700.76        672.21        29.04 o                         
   9  -7   2        790.33        763.34        37.08 o                         
  10  -7   2       1006.13       1058.62        50.53 o                         
  11  -7   2       1082.19       1121.32        52.84 o                         
  12  -7   2        543.43        553.56        42.43 o                         
  13  -7   2       2717.63       2725.79        97.13 o                         
  14  -7   2        132.00        187.22        36.50 o                         
  15  -7   2        462.28        496.67        52.69 o                         
  16  -7   2        441.58        507.12        51.32 o                         
 -18  -6   2       1165.89       1188.54       131.38 o                         
 -17  -6   2        323.69        367.88        61.90 o                         
 -16  -6   2       2098.41       2280.44       124.97 o                         
 -15  -6   2       1681.92       1606.16        95.59 o                         
 -14  -6   2        143.01        140.92        38.53 o                         
 -13  -6   2        316.71        305.31        29.03 o                         
 -12  -6   2       1536.42       1442.28        53.30 o                         
 -11  -6   2       1444.10       1423.04        50.77 o                         
 -10  -6   2       2447.01       2466.59        68.21 o                         
  -9  -6   2       1210.98       1246.06        44.97 o                         
  -8  -6   2       2644.69       2661.54        66.56 o                         
  -7  -6   2        491.51        546.82        26.22 o                         
  -6  -6   2        676.04        633.30        24.69 o                         
  -5  -6   2        124.41        168.90        13.29 o                         
  -4  -6   2       4114.55       4053.06        78.11 o                         
  -3  -6   2        301.73        330.99        14.38 o                         
  -2  -6   2       2379.00       2279.37        45.98 o                         
  -1  -6   2        432.52        442.81        16.93 o                         
   0  -6   2       6638.43       6630.55       129.14 o                         
   1  -6   2        132.08        161.77        12.33 o                         
   2  -6   2        919.00        859.14        23.80 o                         
   3  -6   2        718.40        679.41        21.30 o                         
   4  -6   2       2715.43       2820.45        57.90 o                         
   5  -6   2        464.85        462.92        20.89 o                         
   6  -6   2       1658.25       1736.89        48.05 o                         
   7  -6   2       1235.44       1228.28        39.10 o                         
   8  -6   2       1758.91       1709.77        53.01 o                         
   9  -6   2         11.50        -17.99        19.14 o                         
  10  -6   2        424.04        413.77        24.28 o                         
  11  -6   2        910.75        941.03        42.86 o                         
  12  -6   2       2697.79       2681.97        82.92 o                         
  13  -6   2        161.87        173.82        30.89 o                         
  14  -6   2        664.01        709.25        40.63 o                         
  15  -6   2        419.75        411.40        37.68 o                         
  16  -6   2        653.31        667.21        43.89 o                         
  17  -6   2         24.36         49.79        45.31 o                         
  18  -6   2        245.56        256.71        56.68 o                         
 -20  -5   2        173.50        146.81       101.88 o                         
 -19  -5   2         25.01        -14.82        78.74 o                         
 -18  -5   2        803.87        779.16        58.01 o                         
 -17  -5   2       1320.31       1212.11        74.51 o                         
 -16  -5   2        814.63        802.87        54.40 o                         
 -15  -5   2       1712.33       1723.30        77.21 o                         
 -14  -5   2       1915.20       1914.07        80.74 o                         
 -13  -5   2        118.27        104.26        24.87 o                         
 -12  -5   2       1892.88       1823.86        59.49 o                         
 -11  -5   2       1734.72       1733.02        57.26 o                         
 -10  -5   2        707.52        747.57        32.68 o                         
  -9  -5   2       2081.36       2104.17        58.62 o                         
  -8  -5   2       1833.82       1719.36        51.52 o                         
  -7  -5   2       1910.86       1831.91        44.04 o                         
  -6  -5   2      11350.19      11158.56       188.10 o                         
  -5  -5   2       3336.66       3223.76        59.41 o                         
  -4  -5   2       1270.09       1269.05        29.31 o                         
  -3  -5   2       4470.62       4379.59        84.43 o                         
  -2  -5   2       1462.77       1391.91        29.25 o                         
  -1  -5   2       4731.19       4677.13        77.13 o                         
   0  -5   2       5796.63       5635.49        98.38 o                         
   1  -5   2       6805.22       6965.12       123.57 o                         
   2  -5   2       3787.01       3556.89        65.90 o                         
   3  -5   2        694.48        597.88        17.95 o                         
   4  -5   2       2764.80       2812.02        54.37 o                         
   5  -5   2       3631.75       3592.18        70.04 o                         
   6  -5   2       6267.59       6256.90       124.00 o                         
   7  -5   2       3329.17       3235.24        73.87 o                         
   8  -5   2          3.93          9.98        13.74 o                         
   9  -5   2        602.39        611.39        22.91 o                         
  10  -5   2       2275.76       2292.08        50.11 o                         
  11  -5   2       1374.07       1378.16        38.14 o                         
  12  -5   2        743.54        751.12        34.79 o                         
  13  -5   2       1115.61       1042.21        40.49 o                         
  14  -5   2        448.90        453.35        31.73 o                         
  15  -5   2        231.23        266.89        30.83 o                         
  16  -5   2        563.02        585.00        37.24 o                         
  17  -5   2       2915.41       2830.25       109.21 o                         
  18  -5   2       1691.59       1535.05        84.74 o                         
  19  -5   2        853.26        794.42        57.47 o                         
 -21  -4   2        228.28        352.43        95.40 o                         
 -20  -4   2        800.94        900.93        69.55 o                         
 -19  -4   2       1367.17       1376.11        88.84 o                         
 -18  -4   2        803.26        815.40        62.34 o                         
 -17  -4   2        869.75        853.89        52.34 o                         
 -16  -4   2        569.18        606.82        43.14 o                         
 -15  -4   2       7427.99       7411.15       206.41 o                         
 -14  -4   2       2203.18       2193.77        72.47 o                         
 -13  -4   2       1991.58       1894.07        54.22 o                         
 -12  -4   2       7831.73       7620.49       172.46 o                         
 -11  -4   2       1542.65       1538.06        45.08 o                         
 -10  -4   2       1418.18       1268.55        38.58 o                         
  -9  -4   2       6178.02       6263.49       136.09 o                         
  -8  -4   2       5360.66       5288.15       117.46 o                         
  -7  -4   2       8283.94       8243.31       153.97 o                         
  -6  -4   2       6963.47       6912.02       116.80 o                         
  -5  -4   2      24410.86      24488.50       404.44 o                         
  -4  -4   2      33547.05      34256.64       557.62 o                         
  -3  -4   2      12518.29      12788.33       214.35 o                         
  -2  -4   2         35.41         38.51         6.77 o                         
  -1  -4   2       2643.71       2696.92        45.95 o                         
   0  -4   2      14308.35      14226.56       235.61 o                         
   1  -4   2      54893.65      55807.97       969.23 o                         
   2  -4   2       9746.62       9744.03       174.41 o                         
   3  -4   2        218.07        228.80         8.35 o                         
   4  -4   2       5788.29       5615.73        86.15 o                         
   5  -4   2       3267.83       3228.35        52.99 o                         
   6  -4   2       2199.87       2182.34        39.82 o                         
   7  -4   2         95.61        108.36        11.53 o                         
   8  -4   2       3896.79       3859.80        77.05 o                         
   9  -4   2       3090.89       3177.57        70.84 o                         
  10  -4   2       3470.72       3426.63        65.23 o                         
  11  -4   2      12683.40      12531.79       247.91 o                         
  12  -4   2       1115.17       1115.58        41.04 o                         
  13  -4   2        530.00        525.77        27.78 o                         
  14  -4   2        598.59        595.74        30.77 o                         
  15  -4   2       2097.42       2115.83        63.22 o                         
  16  -4   2       1579.62       1540.11        60.25 o                         
  17  -4   2       1272.70       1267.66        65.63 o                         
  18  -4   2        884.24        841.71        66.43 o                         
  19  -4   2         40.58         25.85        40.45 o                         
  20  -4   2         82.75         74.26        71.94 o                         
 -22  -3   2       1608.81       1810.90       161.28 o                         
 -21  -3   2        327.02        359.66        66.58 o                         
 -20  -3   2       2199.60       2230.03        91.21 o                         
 -19  -3   2         56.99         70.26        42.05 o                         
 -18  -3   2       3102.14       3012.12       100.52 o                         
 -17  -3   2       2693.73       2531.18        92.08 o                         
 -16  -3   2        427.69        400.37        39.22 o                         
 -15  -3   2        181.15        173.79        33.12 o                         
 -14  -3   2       6066.02       5977.81       153.29 o                         
 -13  -3   2        234.82        201.55        21.74 o                         
 -12  -3   2        845.96        897.27        36.48 o                         
 -11  -3   2       6714.61       6779.34       144.89 o                         
 -10  -3   2       2273.27       2248.23        51.95 o                         
  -9  -3   2       3906.91       3817.14        75.64 o                         
  -8  -3   2        244.35        236.82        10.75 o                         
  -7  -3   2      10700.42      10859.08       198.29 o                         
  -6  -3   2      10159.94      10206.51       180.57 o                         
  -5  -3   2       3081.05       3098.77        55.91 o                         
  -4  -3   2        183.31        174.11         6.83 o                         
  -3  -3   2       1693.35       1794.32        32.43 o                         
  -2  -3   2       1047.78       1067.70        21.20 o                         
  -1  -3   2       1669.87       1675.55        33.56 o                         
   0  -3   2       7531.43       7793.71       144.64 o                         
   1  -3   2        877.86        869.75        18.50 o                         
   2  -3   2      16727.70      16488.08       276.39 o                         
   3  -3   2       2413.35       2270.38        36.32 o                         
   4  -3   2        390.70        471.97        10.82 o                         
   5  -3   2      11951.24      11981.41       202.29 o                         
   6  -3   2       3761.85       3749.91        68.57 o                         
   7  -3   2       4182.75       4076.13        83.52 o                         
   8  -3   2       2770.26       2750.84        53.07 o                         
   9  -3   2        861.80        933.67        23.88 o                         
  10  -3   2      11618.03      11514.42       220.67 o                         
  11  -3   2        429.07        453.39        23.48 o                         
  12  -3   2       1262.30       1226.51        37.69 o                         
  13  -3   2       1575.28       1509.65        48.03 o                         
  14  -3   2        988.70        907.50        39.21 o                         
  15  -3   2         96.49         73.14        27.58 o                         
  16  -3   2       3955.80       3849.92       107.21 o                         
  17  -3   2       1137.88       1156.52        60.78 o                         
  18  -3   2       2335.08       2372.39        87.39 o                         
  19  -3   2        213.52        261.77        43.44 o                         
  20  -3   2        347.98        334.66        46.72 o                         
  21  -3   2        677.68        752.49        89.99 o                         
 -22  -2   2        403.92        488.22        73.06 o                         
 -21  -2   2       2098.74       2243.31        92.74 o                         
 -20  -2   2       3697.73       3756.07       124.17 o                         
 -19  -2   2       1314.06       1382.95        71.25 o                         
 -18  -2   2        416.16        429.87        42.25 o                         
 -17  -2   2       3570.27       3484.11       109.09 o                         
 -16  -2   2       3033.04       3007.03        97.19 o                         
 -15  -2   2       6342.40       6172.92       170.32 o                         
 -14  -2   2       5795.29       5765.06       149.06 o                         
 -13  -2   2        709.36        655.25        29.21 o                         
 -12  -2   2       8093.14       8035.06       166.37 o                         
 -11  -2   2       1874.41       1924.02        45.04 o                         
 -10  -2   2      10495.21      10309.69       182.96 o                         
  -9  -2   2       3110.72       3188.90        54.49 o                         
  -8  -2   2        656.79        745.22        17.35 o                         
  -7  -2   2       4715.38       4972.68        97.54 o                         
  -6  -2   2       1160.77       1205.69        23.34 o                         
  -5  -2   2      18239.40      18474.02       327.90 o                         
  -4  -2   2       8294.65       8254.64       146.71 o                         
  -3  -2   2      29652.77      30794.48       529.09 o                         
  -2  -2   2      24306.19      24973.40       421.01 o                         
  -1  -2   2      17711.40      18517.23       304.64 o                         
   0  -2   2      24284.02      24746.51       389.00 o                         
   1  -2   2        100.46        160.37         5.20 o                         
   2  -2   2       6759.35       6915.03       101.44 o                         
   3  -2   2      11730.32      11955.05       200.10 o                         
   4  -2   2        447.72        455.77        11.97 o                         
   5  -2   2       4886.88       4810.06        84.29 o                         
   6  -2   2        551.39        623.75        57.39 o                         
   7  -2   2       5716.20       5666.30       103.68 o                         
   8  -2   2      11147.44      11017.38       207.27 o                         
   9  -2   2        132.84        124.18         9.91 o                         
  10  -2   2       1286.15       1253.13        31.05 o                         
  11  -2   2       4703.06       4658.63        90.35 o                         
  12  -2   2       4380.42       4275.01        94.12 o                         
  13  -2   2       2676.22       2595.34        65.72 o                         
  14  -2   2        129.17        136.97        24.99 o                         
  15  -2   2       6710.21       6632.26       155.22 o                         
  16  -2   2       5210.85       5227.91       143.16 o                         
  17  -2   2       3586.33       3461.18       112.58 o                         
  18  -2   2        299.44        302.91        40.90 o                         
  19  -2   2       1138.90       1179.55        67.11 o                         
  20  -2   2        425.11        438.48        46.45 o                         
  21  -2   2        971.37       1023.10        81.18 o                         
 -22  -1   2       3492.61       3780.82       133.26 o                         
 -21  -1   2        832.59        944.18        58.71 o                         
 -20  -1   2       2016.51       2093.37        87.00 o                         
 -19  -1   2        726.39        695.09        47.07 o                         
 -18  -1   2       1096.04       1021.63        56.04 o                         
 -17  -1   2        584.03        556.96        40.91 o                         
 -16  -1   2       1980.05       1984.45        69.96 o                         
 -15  -1   2         12.10          3.37        24.45 o                         
 -14  -1   2       2225.33       2345.19       116.82 o                         
 -13  -1   2          3.72         -2.72        15.22 o                         
 -12  -1   2       3017.51       2937.76        59.52 o                         
 -11  -1   2      15063.52      14735.30       290.25 o                         
 -10  -1   2       6482.98       6723.77       138.65 o                         
  -9  -1   2      10727.71      10999.53       206.79 o                         
  -8  -1   2       4519.58       4394.28        84.61 o                         
  -7  -1   2       3690.80       3709.90        65.03 o                         
  -6  -1   2      14006.02      14079.12       244.90 o                         
  -5  -1   2       1941.81       2084.91        39.15 o                         
  -4  -1   2      12643.58      12404.31       236.89 o                         
  -3  -1   2      14914.87      15244.21       281.62 o                         
  -2  -1   2        300.43        333.20         8.36 o                         
  -1  -1   2      20594.00      20692.91       393.63 o                         
   0  -1   2      15440.46      15918.17       348.56 o                         
   1  -1   2       5532.31       5720.82        97.45 o                         
   2  -1   2      13033.21      13485.77       247.24 o                         
   3  -1   2      11126.84      11333.70       207.58 o                         
   4  -1   2      33312.62      34622.80       630.00 o                         
   5  -1   2      46988.09      47774.80       897.31 o                         
   6  -1   2      30688.83      30987.31       580.47 o                         
   7  -1   2      12643.30      13295.04       251.12 o                         
   8  -1   2       2807.94       2831.03        63.80 o                         
   9  -1   2        484.42        494.51        16.64 o                         
  10  -1   2       8582.54       8477.99       171.43 o                         
  11  -1   2       1036.28       1102.72        31.42 o                         
  12  -1   2       5222.54       5172.61       106.78 o                         
  13  -1   2       6614.31       6811.13       152.46 o                         
  14  -1   2         22.67          5.76        19.91 o                         
  15  -1   2       3682.08       3553.27        84.07 o                         
  16  -1   2       5998.20       5983.53       156.25 o                         
  17  -1   2       3118.51       3127.05       102.45 o                         
  18  -1   2       2027.51       2050.55        78.54 o                         
  19  -1   2       2900.99       2850.31        98.09 o                         
  20  -1   2        665.87        668.05        49.03 o                         
  21  -1   2       1472.09       1724.11        87.56 o                         
  22  -1   2         77.17        243.42        64.82 o                         
 -23   0   2        977.29        950.52       128.14 o                         
 -22   0   2         50.85         60.89        53.92 o                         
 -21   0   2        567.25        668.71        63.53 o                         
 -20   0   2        501.68        535.42        47.20 o                         
 -19   0   2         50.07         16.92        32.75 o                         
 -18   0   2        284.64        297.48        33.60 o                         
 -17   0   2       3358.34       3362.86        95.21 o                         
 -16   0   2       4713.50       4609.52       132.31 o                         
 -15   0   2       9570.32       9754.14       238.80 o                         
 -14   0   2       1110.12       1096.49        44.35 o                         
 -13   0   2          8.74         -6.94        13.55 o                         
 -12   0   2        326.84        327.97        15.20 o                         
 -11   0   2        114.90        144.08        11.97 o                         
 -10   0   2       5344.53       5335.83       101.03 o                         
  -9   0   2      37418.29      37098.40       680.10 o                         
  -8   0   2        293.05        382.88        13.34 o                         
  -7   0   2       3419.68       3424.13        65.17 o                         
  -6   0   2       4494.60       4507.20        84.43 o                         
  -5   0   2      13782.07      13754.35       282.08 o                         
  -4   0   2      34358.13      32987.84       700.70 o                         
  -3   0   2        376.99        473.89        16.04 o                         
  -2   0   2      16386.27      15276.22       510.30 o                         
  -1   0   2       1957.47       1948.13       114.78 o                         
   0   0   2         22.06         22.51         3.78 o                         
   1   0   2       9939.19       9833.30       285.07 o                         
   2   0   2         16.15         30.90         3.21 o                         
   3   0   2       5649.95       5881.33       113.94 o                         
   4   0   2      37860.16      37376.54       684.20 o                         
   5   0   2       2871.98       2674.43        48.00 o                         
   6   0   2       5440.84       5544.47       108.45 o                         
   7   0   2      12923.88      13878.32       268.89 o                         
   8   0   2       3170.15       3346.09        64.24 o                         
   9   0   2        431.57        394.51        15.46 o                         
  10   0   2       5414.70       5745.68       114.69 o                         
  11   0   2      22609.01      22817.73       442.80 o                         
  12   0   2       1494.66       1472.63        40.95 o                         
  13   0   2       1263.96       1261.80        38.76 o                         
  14   0   2         73.33         64.41        17.32 o                         
  15   0   2        467.80        440.42        26.35 o                         
  16   0   2       3799.40       3711.71       101.43 o                         
  17   0   2        793.38        832.64        42.63 o                         
  18   0   2        181.05        161.63        32.85 o                         
  19   0   2       2731.47       2740.85        86.67 o                         
  20   0   2       1990.78       2076.32        95.37 o                         
  21   0   2        897.75        997.00        75.82 o                         
  22   0   2        703.97        691.14        73.75 o                         
 -22   1   2       3288.42       3448.90       126.79 o                         
 -21   1   2        982.33       1040.71        59.52 o                         
 -20   1   2       1981.49       1997.16        85.07 o                         
 -19   1   2        595.91        610.44        45.71 o                         
 -18   1   2       1071.88        944.64        42.16 o                         
 -17   1   2        512.87        580.93        32.94 o                         
 -16   1   2       2351.22       2442.56        65.48 o                         
 -15   1   2         74.44         78.87        20.66 o                         
 -14   1   2       3082.40       3173.05        67.10 o                         
 -13   1   2          2.40         -6.67        16.41 o                         
 -12   1   2       2671.35       2558.13        59.47 o                         
 -11   1   2      15474.02      15068.55       290.53 o                         
 -10   1   2       7090.88       7334.25       138.98 o                         
  -9   1   2       9989.69      10181.52       206.73 o                         
  -8   1   2       4163.81       4083.71        84.67 o                         
  -7   1   2       3080.98       3121.92        68.56 o                         
  -6   1   2      13619.76      13879.53       271.07 o                         
  -5   1   2       2139.97       2272.37        46.50 o                         
  -4   1   2      13787.80      13572.70       265.11 o                         
  -3   1   2      18435.94      18585.89       467.55 o                         
  -2   1   2        357.01        408.39        14.06 o                         
  -1   1   2      19756.23      19554.65       681.79 o                         
   1   1   2       5143.50       5352.18       114.33 o                         
   2   1   2      11820.54      12126.27       247.18 o                         
   3   1   2      10031.40      10065.91       220.26 o                         
   4   1   2      32873.48      34047.13       703.85 o                         
   5   1   2      50492.15      50967.12      1159.24 o                         
   6   1   2      32498.38      32704.90       694.16 o                         
   7   1   2      13439.09      14111.80       281.08 o                         
   8   1   2       3509.39       3549.36        64.91 o                         
  10   1   2       9068.96       9014.83       172.10 o                         
  11   1   2       1332.61       1400.20        32.74 o                         
  12   1   2       4146.82       4048.19        99.25 o                         
  13   1   2       6427.16       6553.05       142.52 o                         
  14   1   2         26.05         10.36        17.31 o                         
  15   1   2       3303.91       3130.17        79.09 o                         
  16   1   2       6349.05       6283.49       135.45 o                         
  17   1   2       3324.99       3268.75        86.20 o                         
  18   1   2       2008.20       1968.35        72.66 o                         
  19   1   2       2708.47       2674.37       109.13 o                         
  20   1   2        587.05        543.72        53.78 o                         
  21   1   2       1186.69       1272.71        81.43 o                         
  22   1   2        183.25        215.42        53.64 o                         
 -22   2   2        515.94        534.63        57.61 o                         
 -21   2   2       2082.74       2169.37        92.65 o                         
 -20   2   2       3998.37       3931.89       125.38 o                         
 -19   2   2       1359.53       1265.91        70.68 o                         
 -18   2   2        381.40        371.84        37.14 o                         
 -17   2   2       3562.69       3382.61        99.08 o                         
 -16   2   2       3040.06       3000.20        86.95 o                         
 -15   2   2       6208.20       6075.25       155.03 o                         
 -14   2   2       6154.12       6050.74       128.91 o                         
 -13   2   2        678.83        677.23        26.90 o                         
 -12   2   2       7832.63       7779.20       156.99 o                         
 -11   2   2       1730.42       1748.24        42.49 o                         
 -10   2   2       9654.50       9341.29       193.25 o                         
  -9   2   2       2569.73       2604.26        64.83 o                         
  -8   2   2        633.53        704.27        22.22 o                         
  -6   2   2        990.69        997.88        28.80 o                         
  -5   2   2      18731.90      19215.79       411.68 o                         
  -4   2   2      10432.45      10215.41       255.04 o                         
  -3   2   2      31767.38      33086.78       692.53 o                         
  -2   2   2      25770.77      25566.37       551.37 o                         
  -1   2   2      17809.25      17839.62       373.59 o                         
   0   2   2      19290.13      19844.98       602.00 o                         
   1   2   2        100.81        160.67         9.97 o                         
   2   2   2       5214.38       5522.45       279.80 o                         
   3   2   2      12944.68      13161.60       241.03 o                         
   5   2   2       4268.08       4204.68        89.04 o                         
   7   2   2       5503.49       5446.02       109.74 o                         
   8   2   2      11604.68      11500.58       232.47 o                         
   9   2   2        309.62        264.72        30.42 o                         
  10   2   2       1628.88       1546.75        34.30 o                         
  11   2   2       4300.15       4239.09        90.90 o                         
  12   2   2       4425.52       4349.14        95.03 o                         
  13   2   2       3109.85       3055.12        67.08 o                         
  14   2   2        198.05        208.34        26.44 o                         
  15   2   2       5769.69       5625.92       155.34 o                         
  16   2   2       4754.42       4704.76       130.23 o                         
  17   2   2       3848.29       3690.35        95.39 o                         
  18   2   2        374.01        400.66        42.19 o                         
  19   2   2       1350.16       1362.94        72.19 o                         
  20   2   2        324.41        332.90        45.61 o                         
  21   2   2        909.29        916.58        64.46 o                         
 -22   3   2       1715.31       1862.59        99.41 o                         
 -21   3   2        456.55        441.95        56.51 o                         
 -20   3   2       2128.37       2062.55        90.54 o                         
 -19   3   2         56.45         78.72        47.51 o                         
 -18   3   2       2826.63       2743.29       100.41 o                         
 -17   3   2       2874.50       2726.10        83.77 o                         
 -16   3   2        539.20        549.25        35.60 o                         
 -15   3   2        202.56        228.81        29.49 o                         
 -14   3   2       6203.87       6161.68       142.02 o                         
 -13   3   2        324.22        297.10        23.32 o                         
 -12   3   2       1090.50       1129.70        38.49 o                         
 -11   3   2       6949.39       6943.02       155.81 o                         
 -10   3   2       2240.45       2178.12        56.71 o                         
  -9   3   2       3741.96       3609.00        80.90 o                         
  -8   3   2        185.08        183.95        12.56 o                         
  -7   3   2      10404.44      10602.53       222.32 o                         
  -6   3   2      10174.10      10362.80       212.85 o                         
  -4   3   2        225.60        218.33        11.85 o                         
  -3   3   2       1824.18       1933.23        44.55 o                         
  -2   3   2       1135.72       1146.47        28.18 o                         
  -1   3   2       1924.62       1846.53        39.20 o                         
   0   3   2       8672.11       8986.49       182.58 o                         
   1   3   2       1215.46       1146.16        75.51 o                         
   2   3   2      18347.55      18384.75       353.16 o                         
   3   3   2       1993.45       1901.06        54.53 o                         
   4   3   2        304.69        377.67        16.63 o                         
   5   3   2      12040.38      12144.77       248.56 o                         
   6   3   2       3473.79       3442.65        77.41 o                         
   7   3   2       4924.33       4848.06        88.91 o                         
   8   3   2       2644.69       2650.97        56.70 o                         
   9   3   2        872.51        886.47        28.58 o                         
  10   3   2      10987.32      10918.48       271.29 o                         
  11   3   2        553.35        589.19        25.46 o                         
  12   3   2        886.39        864.09        38.04 o                         
  13   3   2       1694.23       1663.81        50.02 o                         
  14   3   2       1090.46       1010.41        47.97 o                         
  15   3   2        113.63        110.88        29.29 o                         
  16   3   2       4035.62       3967.03       109.29 o                         
  17   3   2       1040.63       1072.35        56.93 o                         
  18   3   2       2090.45       2172.37        88.11 o                         
  19   3   2        161.50        141.86        49.06 o                         
  20   3   2        319.93        253.49        47.12 o                         
  21   3   2        612.78        650.71        61.76 o                         
 -21   4   2        305.65        392.19        74.85 o                         
 -20   4   2       1001.42       1067.03       111.56 o                         
 -19   4   2       1402.47       1418.39        89.97 o                         
 -18   4   2        776.16        708.15        45.17 o                         
 -17   4   2       1024.74       1023.54        53.11 o                         
 -16   4   2        526.31        559.50        38.66 o                         
 -15   4   2       7666.45       7576.76       189.07 o                         
 -14   4   2       1897.37       1845.89        60.41 o                         
 -13   4   2       1915.10       1843.81        62.36 o                         
 -12   4   2       7749.48       7586.04       188.26 o                         
 -11   4   2       1596.75       1563.73        47.05 o                         
 -10   4   2       1434.95       1278.95        38.23 o                         
  -9   4   2       5775.30       5773.82       128.20 o                         
  -8   4   2       5913.63       5833.50       112.12 o                         
  -7   4   2       8322.62       8378.39       173.92 o                         
  -6   4   2       6825.84       6819.46       144.75 o                         
  -5   4   2      23587.82      23690.30       496.40 o                         
  -4   4   2      31477.51      31873.26       731.27 o                         
  -3   4   2      11060.52      11124.19       290.92 o                         
  -2   4   2         52.47         51.17        10.06 o                         
  -1   4   2       2528.05       2514.25        58.16 o                         
   0   4   2      14010.24      13807.03       289.76 o                         
   1   4   2      54866.85      55079.43      1136.98 o                         
   2   4   2      10128.70      10204.83       205.83 o                         
   3   4   2        457.53        409.29        54.37 o                         
   4   4   2       5834.67       5756.63       128.00 o                         
   5   4   2       4198.43       4090.93       200.87 o                         
   6   4   2       2206.63       2189.11        48.07 o                         
   7   4   2         52.68         65.96        13.62 o                         
   8   4   2       3634.03       3668.67        82.90 o                         
   9   4   2       3658.86       3688.94        76.74 o                         
  10   4   2       2700.12       2617.72        70.04 o                         
  11   4   2      12805.62      12827.25       282.64 o                         
  12   4   2       1325.17       1322.30        43.95 o                         
  13   4   2        571.66        592.82        34.09 o                         
  14   4   2        793.12        760.36        37.79 o                         
  15   4   2       2094.01       2149.60        79.76 o                         
  16   4   2       1405.36       1390.12        68.80 o                         
  17   4   2       1553.81       1601.23        72.01 o                         
  18   4   2        859.29        794.86        52.18 o                         
  19   4   2         14.31         44.07        42.84 o                         
  20   4   2        154.18        217.29        54.52 o                         
 -20   5   2        207.76        259.32        84.12 o                         
 -19   5   2         62.08        125.84        63.79 o                         
 -18   5   2        615.22        705.30        67.79 o                         
 -17   5   2       1439.42       1466.51        66.12 o                         
 -16   5   2        888.69        940.21        43.34 o                         
 -15   5   2       1469.00       1472.86        58.73 o                         
 -14   5   2       1875.54       1968.36        63.57 o                         
 -13   5   2         87.00         98.86        26.92 o                         
 -12   5   2       2056.59       2038.77        60.12 o                         
 -11   5   2       2036.12       2064.94        53.53 o                         
 -10   5   2        456.57        494.67        25.54 o                         
  -9   5   2       2012.22       2025.50        53.84 o                         
  -8   5   2       1933.13       1831.60        45.08 o                         
  -7   5   2       2319.10       2235.75        54.27 o                         
  -6   5   2       9930.21       9821.46       237.61 o                         
  -5   5   2       3231.84       3156.29        84.34 o                         
  -4   5   2       1061.92       1105.27        41.63 o                         
  -3   5   2       4685.33       4595.57       103.86 o                         
  -2   5   2       1286.57       1253.66        36.10 o                         
  -1   5   2       4176.63       4145.21        96.41 o                         
   0   5   2       6054.68       6015.44       122.92 o                         
   1   5   2       6909.72       6968.30       146.88 o                         
   2   5   2       4044.44       3725.11        79.74 o                         
   3   5   2        740.64        768.92        31.85 o                         
   4   5   2       2608.39       2732.24        75.18 o                         
   5   5   2       3730.29       3771.74        94.86 o                         
   6   5   2       6212.30       6253.10       133.46 o                         
   7   5   2       4308.52       4152.42        87.47 o                         
   8   5   2         54.82         78.32        16.50 o                         
   9   5   2        589.86        569.99        24.48 o                         
  10   5   2       1965.91       1976.27        56.50 o                         
  11   5   2       1328.82       1323.11        44.70 o                         
  12   5   2        686.47        696.94        32.21 o                         
  13   5   2        930.24        901.47        45.13 o                         
  14   5   2        433.23        446.04        40.25 o                         
  15   5   2        185.77        233.64        39.02 o                         
  16   5   2        654.55        751.42        48.43 o                         
  17   5   2       2699.48       2780.41       101.50 o                         
  18   5   2       2129.10       2135.05        85.98 o                         
  19   5   2        619.94        676.52        84.08 o                         
 -18   6   2       1159.61       1312.95        81.24 o                         
 -17   6   2        264.46        269.40        50.48 o                         
 -16   6   2       2663.29       2881.94        92.40 o                         
 -15   6   2       1730.29       1707.26        69.40 o                         
 -14   6   2         79.26        114.43        33.76 o                         
 -13   6   2        315.41        292.05        34.13 o                         
 -12   6   2       1594.69       1527.85        60.89 o                         
 -11   6   2       1403.69       1422.94        57.92 o                         
 -10   6   2       2264.58       2265.64        66.98 o                         
  -9   6   2       1287.96       1273.34        46.62 o                         
  -8   6   2       2570.62       2612.84        76.90 o                         
  -7   6   2        791.81        831.41        34.30 o                         
  -6   6   2        529.54        502.42        26.97 o                         
  -5   6   2        147.76        185.02        21.68 o                         
  -4   6   2       4012.42       4031.41        97.51 o                         
  -3   6   2        287.48        290.66        22.48 o                         
  -2   6   2       1806.72       1773.54        56.37 o                         
  -1   6   2        542.80        553.15        26.21 o                         
   0   6   2       7158.66       7314.70       157.92 o                         
   1   6   2         47.39         76.19        19.23 o                         
   2   6   2        966.30        955.29        36.38 o                         
   3   6   2        709.76        701.00        30.82 o                         
   4   6   2       2918.17       3106.17        81.43 o                         
   5   6   2        383.19        389.68        28.06 o                         
   6   6   2       1743.47       1814.83        53.83 o                         
   7   6   2       1251.42       1254.85        41.52 o                         
   8   6   2       1862.41       1775.89        50.10 o                         
   9   6   2         36.06         -5.97        23.70 o                         
  10   6   2        382.61        401.42        28.89 o                         
  11   6   2        995.67       1006.71        44.27 o                         
  12   6   2       2483.98       2524.36        83.04 o                         
  13   6   2        130.62        137.69        38.26 o                         
  14   6   2        616.77        654.92        47.96 o                         
  15   6   2        351.93        344.10        44.44 o                         
  16   6   2        637.16        663.89        50.58 o                         
  17   6   2         13.82         59.84        43.31 o                         
  18   6   2        257.27        258.86        48.43 o                         
 -16   7   2        382.46        410.71        54.05 o                         
 -15   7   2        236.06        259.97        43.50 o                         
 -14   7   2        644.85        618.07        43.40 o                         
 -13   7   2        437.88        433.66        39.67 o                         
 -12   7   2        380.72        371.39        37.71 o                         
 -11   7   2       4133.43       4204.86       113.78 o                         
 -10   7   2       5262.96       5356.67       131.64 o                         
  -9   7   2       1350.01       1301.35        53.66 o                         
  -8   7   2       1846.90       1826.37        61.99 o                         
  -7   7   2       1267.97       1276.70        54.51 o                         
  -6   7   2       3510.39       3483.49        88.19 o                         
  -5   7   2        555.49        548.73        30.09 o                         
  -4   7   2       3766.30       3700.59        95.03 o                         
  -3   7   2       4568.07       4493.20       114.65 o                         
  -2   7   2       1814.29       1819.60        59.46 o                         
  -1   7   2       3653.84       3849.22        96.27 o                         
   0   7   2       3408.69       3563.96        94.00 o                         
   1   7   2       1110.57       1183.03        47.55 o                         
   2   7   2       1379.97       1332.72        53.23 o                         
   3   7   2        691.09        687.10        36.91 o                         
   4   7   2       2475.71       2478.56        68.42 o                         
   5   7   2       6159.02       6077.14       151.93 o                         
   6   7   2       6273.80       6239.34       145.86 o                         
   7   7   2       3881.47       3931.71        95.20 o                         
   8   7   2        710.49        694.73        35.20 o                         
   9   7   2        761.84        797.33        39.63 o                         
  10   7   2        994.15       1016.70        45.71 o                         
  11   7   2       1086.72       1153.77        56.56 o                         
  12   7   2        698.90        693.91        48.54 o                         
  13   7   2       2488.44       2418.38        96.63 o                         
  14   7   2         95.48         65.03        43.21 o                         
  15   7   2        431.39        421.08        48.76 o                         
  16   7   2        336.43        410.48        50.26 o                         
 -14   8   2         60.36         83.85        46.75 o                         
 -13   8   2        444.21        510.59        45.13 o                         
 -12   8   2        850.20        913.45        51.40 o                         
 -11   8   2        454.74        424.68        40.65 o                         
 -10   8   2         86.93         54.02        33.16 o                         
  -9   8   2        552.66        581.94        34.45 o                         
  -8   8   2         29.60         51.82        30.89 o                         
  -7   8   2       1476.62       1319.25        55.50 o                         
  -6   8   2        484.37        479.69        36.26 o                         
  -5   8   2       1806.61       1874.43        73.45 o                         
  -4   8   2        865.44        825.75        43.48 o                         
  -3   8   2        902.87        925.60        45.91 o                         
  -2   8   2        268.20        244.25        31.35 o                         
  -1   8   2       1038.35       1066.23        48.74 o                         
   0   8   2        740.06        731.11        43.64 o                         
   1   8   2        209.91        259.23        33.03 o                         
   2   8   2        629.99        642.69        42.76 o                         
   3   8   2        425.07        445.07        39.53 o                         
   4   8   2       2045.09       2087.20        80.85 o                         
   5   8   2        246.29        271.00        33.08 o                         
   6   8   2        228.07        177.96        37.54 o                         
   7   8   2        578.85        566.91        36.42 o                         
   8   8   2        292.57        316.78        33.82 o                         
   9   8   2         92.51        114.32        35.61 o                         
  10   8   2         30.98         33.16        35.75 o                         
  11   8   2        523.46        498.39        48.86 o                         
  12   8   2         98.09        131.01        45.57 o                         
  13   8   2        230.55        265.54        47.99 o                         
  14   8   2         96.82         74.11        62.12 o                         
 -11   9   2        302.63        287.21        43.31 o                         
 -10   9   2        144.56        156.77        40.94 o                         
  -9   9   2        734.90        672.52        46.59 o                         
  -8   9   2        134.40         87.86        34.44 o                         
  -7   9   2       1813.78       1811.46        73.72 o                         
  -6   9   2       2178.25       2166.26        85.11 o                         
  -5   9   2       2016.94       1973.73        85.29 o                         
  -4   9   2       1392.59       1399.74        79.99 o                         
  -3   9   2        198.91        170.52        40.68 o                         
  -2   9   2        121.94        105.66        40.54 o                         
  -1   9   2         83.82         70.49        39.91 o                         
   0   9   2       3022.56       3086.52       105.45 o                         
   1   9   2        931.52        892.80        57.70 o                         
   2   9   2       1508.69       1575.55        77.55 o                         
   3   9   2        918.12        908.24        55.70 o                         
   4   9   2         38.58         85.68        40.53 o                         
   5   9   2       2582.66       2688.87        96.87 o                         
   6   9   2        547.15        515.64        43.28 o                         
   7   9   2       1109.25       1093.41        57.84 o                         
   8   9   2        410.82        390.46        47.20 o                         
   9   9   2        109.57         99.50        45.89 o                         
  10   9   2       1281.52       1251.91        76.95 o                         
  -5  10   2        168.75        125.66        55.90 o                         
  -4  10   2        332.02        217.72        57.13 o                         
  -3  10   2        284.05        207.06        70.27 o                         
  -2  10   2        268.87        259.93        71.11 o                         
  -1  10   2        540.93        538.89        53.49 o                         
   0  10   2        325.56        264.04        47.73 o                         
   1  10   2        293.75        329.11        48.48 o                         
   2  10   2        400.88        410.73        49.61 o                         
   3  10   2        183.71        144.10        53.47 o                         
   4  10   2        147.28         68.51        46.31 o                         
   5  10   2        217.08        132.30        49.67 o                         
  -5 -10   3        230.85        299.02        34.63 o                         
  -4 -10   3        510.37        609.98        38.48 o                         
  -3 -10   3        795.50        934.45       112.07 o                         
  -2 -10   3        186.64        241.05        46.77 o                         
  -1 -10   3         35.32         77.15        51.79 o                         
   0 -10   3        795.88        834.27        45.13 o                         
   1 -10   3        905.15       1078.67        60.19 o                         
   2 -10   3        839.05        918.41        53.41 o                         
   3 -10   3       1096.90       1225.13        63.77 o                         
   4 -10   3        188.90        229.99        37.87 o                         
   5 -10   3          6.37         42.60        49.44 o                         
 -11  -9   3        384.12        356.67        48.77 o                         
 -10  -9   3        231.68        226.13        45.49 o                         
  -9  -9   3        382.00        433.15        40.78 o                         
  -8  -9   3        676.45        698.79        39.54 o                         
  -7  -9   3        158.71        200.53        32.29 o                         
  -6  -9   3        154.10        207.23        31.40 o                         
  -5  -9   3        786.32        836.19        41.12 o                         
  -4  -9   3       1360.29       1386.46        57.02 o                         
  -3  -9   3         92.55         80.95        28.34 o                         
  -2  -9   3         96.21         83.57        23.50 o                         
  -1  -9   3         95.11        118.31        24.04 o                         
   0  -9   3        678.58        726.35        33.99 o                         
   1  -9   3        209.58        259.53        30.14 o                         
   2  -9   3        556.57        617.23        36.37 o                         
   3  -9   3         70.03         86.13        32.21 o                         
   4  -9   3         19.65         76.17        32.14 o                         
   5  -9   3        712.67        800.42        43.85 o                         
   6  -9   3        365.36        363.57        37.60 o                         
   7  -9   3        160.86        182.88        36.60 o                         
   8  -9   3        589.13        654.44        49.85 o                         
   9  -9   3        517.64        515.47        47.89 o                         
  10  -9   3        426.52        416.89        47.52 o                         
 -14  -8   3       2654.40       2933.94       228.48 o                         
 -13  -8   3        632.35        690.48        84.86 o                         
 -12  -8   3        177.89        345.80        77.81 o                         
 -11  -8   3       2108.51       2217.10        77.45 o                         
 -10  -8   3       1052.94       1164.15        59.59 o                         
  -9  -8   3       2874.28       2868.37        98.04 o                         
  -8  -8   3        311.70        276.66        31.27 o                         
  -7  -8   3       1562.61       1518.41        62.56 o                         
  -6  -8   3        532.83        496.18        35.27 o                         
  -5  -8   3       2335.09       2410.31        77.02 o                         
  -4  -8   3       2221.65       2289.43        63.36 o                         
  -3  -8   3        987.14        987.82        34.19 o                         
  -2  -8   3       1068.97       1119.09        37.29 o                         
  -1  -8   3        716.74        733.33        29.14 o                         
   0  -8   3        273.45        320.48        20.65 o                         
   1  -8   3       1737.50       1721.88        50.85 o                         
   2  -8   3       1462.03       1415.32        54.44 o                         
   3  -8   3       1131.69       1133.75        50.68 o                         
   4  -8   3         27.40         14.47        23.19 o                         
   5  -8   3        223.11        249.63        25.79 o                         
   6  -8   3       1368.92       1424.60        49.22 o                         
   7  -8   3        133.34        183.90        26.57 o                         
   8  -8   3       1642.23       1637.49        60.92 o                         
   9  -8   3         78.82        123.99        33.13 o                         
  10  -8   3        382.93        423.39        34.86 o                         
  11  -8   3         93.49        138.94        36.91 o                         
  12  -8   3        553.16        662.94        45.14 o                         
  13  -8   3        174.18        158.48        45.66 o                         
 -17  -7   3         55.04         91.10        64.09 o                         
 -16  -7   3       1840.62       1838.16        91.77 o                         
 -15  -7   3        118.42        204.61        46.07 o                         
 -14  -7   3        558.90        563.31        51.01 o                         
 -13  -7   3        467.93        483.59        38.81 o                         
 -12  -7   3         81.32         96.90        28.81 o                         
 -11  -7   3        474.13        490.42        29.85 o                         
 -10  -7   3        774.97        967.14        40.55 o                         
  -9  -7   3        272.60        324.93        29.63 o                         
  -8  -7   3        908.73        892.71        40.97 o                         
  -7  -7   3        727.19        731.22        33.45 o                         
  -6  -7   3        237.45        246.19        23.85 o                         
  -5  -7   3        333.13        343.59        21.96 o                         
  -4  -7   3        437.90        432.43        20.19 o                         
  -3  -7   3        130.19        146.46        16.25 o                         
  -2  -7   3        995.95        979.78        31.37 o                         
  -1  -7   3       1764.36       1776.04        43.33 o                         
   0  -7   3       1495.18       1500.40        38.60 o                         
   1  -7   3       1168.85       1154.70        32.41 o                         
   2  -7   3       1220.14       1215.02        34.62 o                         
   3  -7   3       2977.56       3038.75        77.95 o                         
   4  -7   3        619.64        660.24        29.53 o                         
   5  -7   3        610.29        630.82        26.31 o                         
   6  -7   3       2861.98       2781.74        71.40 o                         
   7  -7   3       1546.30       1585.47        46.66 o                         
   8  -7   3        237.46        228.31        22.87 o                         
   9  -7   3       1072.50       1030.89        45.36 o                         
  10  -7   3        124.30        135.60        25.95 o                         
  11  -7   3        910.40        948.69        52.61 o                         
  12  -7   3        765.50        777.90        45.41 o                         
  13  -7   3        291.21        300.15        39.72 o                         
  14  -7   3        267.74        283.38        41.28 o                         
  15  -7   3        295.88        329.26        39.83 o                         
  16  -7   3       2148.75       2217.48        84.75 o                         
 -18  -6   3        160.23        122.26        82.57 o                         
 -17  -6   3       1019.89        957.74        72.94 o                         
 -16  -6   3        972.09        973.26        59.81 o                         
 -15  -6   3        661.37        646.90        50.18 o                         
 -14  -6   3       1412.37       1509.49        65.10 o                         
 -13  -6   3         89.29         84.31        30.96 o                         
 -12  -6   3       1831.47       1754.49        59.94 o                         
 -11  -6   3        874.95        863.87        41.81 o                         
 -10  -6   3       8898.98       8865.13       222.37 o                         
  -9  -6   3       1614.20       1537.60        54.37 o                         
  -8  -6   3       3582.52       3605.02        81.58 o                         
  -7  -6   3        216.74        240.82        17.46 o                         
  -6  -6   3       2634.82       2542.67        55.34 o                         
  -5  -6   3      13619.85      13589.77       260.89 o                         
  -4  -6   3        468.87        492.10        17.84 o                         
  -3  -6   3      22988.07      22872.46       433.85 o                         
  -2  -6   3       1533.45       1486.19        38.56 o                         
  -1  -6   3       1396.21       1376.16        36.14 o                         
   0  -6   3       3349.71       3393.85        81.15 o                         
   1  -6   3       4300.29       4248.06        85.85 o                         
   2  -6   3       3422.71       3375.79        65.07 o                         
   3  -6   3        554.25        524.18        17.37 o                         
   4  -6   3       2406.89       2381.42        53.50 o                         
   5  -6   3        404.99        401.33        20.88 o                         
   6  -6   3       3440.04       3370.47        84.55 o                         
   7  -6   3        731.27        705.92        31.50 o                         
   8  -6   3       2182.21       2185.96        58.90 o                         
   9  -6   3        143.61        128.54        20.46 o                         
  10  -6   3       1931.60       1867.10        52.99 o                         
  11  -6   3        364.24        417.02        27.96 o                         
  12  -6   3        348.50        370.37        32.36 o                         
  13  -6   3       3084.91       3026.98        97.21 o                         
  14  -6   3       1062.80       1054.57        55.26 o                         
  15  -6   3        335.89        370.63        36.99 o                         
  16  -6   3        187.72        172.73        37.33 o                         
  17  -6   3        692.98        762.12        55.01 o                         
 -20  -5   3        415.38        326.05        99.63 o                         
 -19  -5   3        218.86        232.57        53.23 o                         
 -18  -5   3        424.75        417.17        53.26 o                         
 -17  -5   3        159.54        164.14        47.44 o                         
 -16  -5   3        459.28        479.56        47.06 o                         
 -15  -5   3       1642.27       1671.38        78.69 o                         
 -14  -5   3        297.68        267.45        33.23 o                         
 -13  -5   3        264.34        280.44        30.66 o                         
 -12  -5   3       6453.79       6447.69       156.07 o                         
 -11  -5   3        206.73        214.32        22.98 o                         
 -10  -5   3       1161.75       1199.73        43.47 o                         
  -9  -5   3        800.00        830.57        41.12 o                         
  -8  -5   3       6812.34       6763.52       144.16 o                         
  -7  -5   3       2032.12       1989.67        44.67 o                         
  -6  -5   3        431.30        442.45        16.64 o                         
  -5  -5   3       9891.23       9561.25       178.52 o                         
  -4  -5   3       1049.99       1055.19        26.75 o                         
  -3  -5   3        601.75        582.86        19.98 o                         
  -2  -5   3       1116.33       1051.03        26.22 o                         
  -1  -5   3       1210.21       1191.79        25.21 o                         
   0  -5   3       4118.89       4008.08        71.28 o                         
   1  -5   3       1638.08       1663.36        33.50 o                         
   2  -5   3       5426.48       5362.67        93.63 o                         
   3  -5   3        813.96        711.16        20.17 o                         
   4  -5   3       3741.32       3691.59        69.57 o                         
   5  -5   3      10709.35      10744.67       214.85 o                         
   6  -5   3       5305.31       5205.51       100.50 o                         
   7  -5   3       3801.27       3711.62        74.26 o                         
   8  -5   3        776.92        752.04        24.73 o                         
   9  -5   3       1562.75       1512.39        38.02 o                         
  10  -5   3       2280.61       2180.00        50.07 o                         
  11  -5   3       4795.51       4680.56       112.65 o                         
  12  -5   3       7185.05       7266.49       174.77 o                         
  13  -5   3        353.28        367.21        28.96 o                         
  14  -5   3       1473.47       1403.88        55.39 o                         
  15  -5   3        145.38        136.16        29.56 o                         
  16  -5   3        220.73        207.95        32.04 o                         
  17  -5   3       1121.69       1111.72        60.00 o                         
  18  -5   3        144.59         83.93        45.34 o                         
  19  -5   3       1664.14       1510.78        80.87 o                         
 -21  -4   3       2974.74       3070.46       149.64 o                         
 -20  -4   3        145.10        226.08        60.21 o                         
 -19  -4   3         82.59        153.90        48.01 o                         
 -18  -4   3        163.72        109.62        42.20 o                         
 -17  -4   3        306.90        304.55        41.15 o                         
 -16  -4   3       4899.42       4922.41       146.14 o                         
 -15  -4   3       1157.45       1216.42        69.70 o                         
 -14  -4   3       5204.35       5170.68       129.83 o                         
 -13  -4   3       1012.77       1048.91        43.96 o                         
 -12  -4   3        977.81        971.99        37.11 o                         
 -11  -4   3        220.01        209.77        19.31 o                         
 -10  -4   3         97.49        107.80        16.92 o                         
  -9  -4   3       2337.70       2286.61        61.53 o                         
  -8  -4   3       4655.20       4742.89        98.32 o                         
  -7  -4   3       4083.94       4209.74        73.71 o                         
  -6  -4   3       2365.56       2390.69        45.21 o                         
  -5  -4   3       8923.53       8921.87       163.72 o                         
  -4  -4   3       1437.01       1507.76        28.93 o                         
  -3  -4   3       5465.34       5396.06        85.08 o                         
  -2  -4   3       2340.39       2459.68        49.63 o                         
  -1  -4   3       6230.56       6134.13       114.38 o                         
   0  -4   3       7075.49       7180.39       118.66 o                         
   1  -4   3       1392.83       1326.95        26.09 o                         
   2  -4   3       1740.91       1712.96        30.43 o                         
   3  -4   3       8457.12       8366.32       144.63 o                         
   4  -4   3       1119.38       1108.46        21.79 o                         
   5  -4   3       7360.21       7373.52       121.60 o                         
   6  -4   3       2456.01       2412.50        45.69 o                         
   7  -4   3       4845.62       4732.56        95.98 o                         
   8  -4   3      13924.98      13648.58       260.16 o                         
   9  -4   3       2262.33       2157.38        46.39 o                         
  10  -4   3        658.80        657.50        24.59 o                         
  11  -4   3        470.67        524.24        23.76 o                         
  12  -4   3       3250.50       3254.28        78.87 o                         
  13  -4   3       1564.64       1473.28        45.47 o                         
  14  -4   3       3558.46       3483.11        87.08 o                         
  15  -4   3        239.24        220.10        26.91 o                         
  16  -4   3        377.64        407.05        29.20 o                         
  17  -4   3        788.63        791.44        46.61 o                         
  18  -4   3        237.70        233.74        40.01 o                         
  19  -4   3        503.04        542.94        56.18 o                         
  20  -4   3        288.18        295.57        63.87 o                         
 -22  -3   3        522.85        666.89        89.14 o                         
 -21  -3   3       3281.14       3466.47       126.46 o                         
 -20  -3   3       1538.16       1538.34        84.15 o                         
 -19  -3   3       1788.65       1705.39        77.66 o                         
 -18  -3   3        346.40        302.41        42.75 o                         
 -17  -3   3        273.86        244.66        39.19 o                         
 -16  -3   3        491.91        459.79        39.88 o                         
 -15  -3   3        741.21        753.01        48.84 o                         
 -14  -3   3       5126.09       5122.64       125.53 o                         
 -13  -3   3        459.22        499.08        27.35 o                         
 -12  -3   3       7180.69       7074.42       166.02 o                         
 -11  -3   3       1127.79       1135.53        36.00 o                         
 -10  -3   3       5354.33       5170.04       117.60 o                         
  -9  -3   3       4125.70       4137.79        78.38 o                         
  -8  -3   3       5114.40       5028.89       107.55 o                         
  -7  -3   3       3033.21       2984.05        57.07 o                         
  -6  -3   3       7009.80       7044.88       121.02 o                         
  -5  -3   3      15999.89      16193.85       271.98 o                         
  -4  -3   3       2268.02       2343.60        43.58 o                         
  -3  -3   3       1042.66       1001.02        18.24 o                         
  -2  -3   3       3484.57       3852.99        66.85 o                         
  -1  -3   3       7044.91       6921.85       135.59 o                         
   0  -3   3       5583.20       5796.63        97.03 o                         
   1  -3   3      26045.77      26033.64       416.10 o                         
   2  -3   3        337.64        328.65         9.69 o                         
   3  -3   3       1405.27       1360.73        25.44 o                         
   4  -3   3       7849.58       8135.38       128.59 o                         
   5  -3   3       5245.43       5556.92        96.95 o                         
   6  -3   3      27921.68      27702.50       529.95 o                         
   7  -3   3       1476.37       1450.73        30.63 o                         
   8  -3   3      22254.53      22307.18       422.91 o                         
   9  -3   3       1783.60       1718.26        34.05 o                         
  10  -3   3       2178.41       2202.31        47.47 o                         
  11  -3   3       7253.72       7065.48       146.90 o                         
  12  -3   3       1108.21       1066.78        39.45 o                         
  13  -3   3        743.65        698.87        32.77 o                         
  14  -3   3        339.22        367.52        25.29 o                         
  15  -3   3       4161.92       4025.15        94.74 o                         
  16  -3   3       3349.80       3144.45        92.71 o                         
  17  -3   3       4333.14       4214.05       131.92 o                         
  18  -3   3        754.27        778.66        49.18 o                         
  19  -3   3        398.36        369.66        44.51 o                         
  20  -3   3        396.96        419.51        53.89 o                         
  21  -3   3         26.87          3.43       102.97 o                         
 -22  -2   3         90.79        164.24        85.52 o                         
 -21  -2   3        326.85        430.34        53.78 o                         
 -20  -2   3        278.40        320.38        45.77 o                         
 -19  -2   3       1955.40       1952.55        81.07 o                         
 -18  -2   3        340.27        341.55        41.67 o                         
 -17  -2   3        929.23        885.13        48.53 o                         
 -16  -2   3       2971.24       2892.27        90.30 o                         
 -15  -2   3        360.22        395.89        34.75 o                         
 -14  -2   3        306.84        274.08        25.47 o                         
 -13  -2   3       3177.04       3027.08        78.15 o                         
 -12  -2   3       4286.85       4307.75        93.11 o                         
 -11  -2   3       1383.51       1375.40        33.75 o                         
 -10  -2   3      11030.98      10946.16       194.13 o                         
  -9  -2   3       1196.53       1279.40        26.92 o                         
  -8  -2   3       7973.30       8327.92       150.06 o                         
  -7  -2   3       1910.18       1795.38        35.96 o                         
  -6  -2   3      10147.87       9580.83       193.66 o                         
  -5  -2   3      19476.17      19163.82       368.12 o                         
  -4  -2   3       8892.75       8831.85       146.96 o                         
  -3  -2   3      93603.02      96272.55      1597.60 o                         
  -2  -2   3       9375.78       9832.30       173.62 o                         
  -1  -2   3       6982.16       6710.47       109.29 o                         
   0  -2   3      10505.68      11003.15       191.18 o                         
   1  -2   3      10778.92      11056.77       199.58 o                         
   2  -2   3       3250.17       3140.39        55.72 o                         
   3  -2   3       4659.29       4437.41        84.16 o                         
   4  -2   3       1978.39       2200.86        43.34 o                         
   5  -2   3       2959.68       2944.29        53.41 o                         
   6  -2   3       7588.93       7620.98       132.24 o                         
   7  -2   3       1447.72       1539.29        29.02 o                         
   8  -2   3       4388.23       4556.13        86.39 o                         
   9  -2   3        366.79        353.24        13.75 o                         
  10  -2   3      17068.26      16875.86       319.27 o                         
  11  -2   3       2547.55       2595.02        59.77 o                         
  12  -2   3        575.46        593.17        23.46 o                         
  13  -2   3       5879.71       5615.80       125.17 o                         
  14  -2   3       3730.94       3665.29        84.67 o                         
  15  -2   3        939.35        855.76        43.18 o                         
  16  -2   3        126.13        137.71        29.00 o                         
  17  -2   3       2657.08       2602.29        84.33 o                         
  18  -2   3        386.30        431.30        42.07 o                         
  19  -2   3        124.31        131.55        40.87 o                         
  20  -2   3        878.44        909.47        56.86 o                         
  21  -2   3        171.56        262.06        51.69 o                         
 -23  -1   3        586.22        655.86        67.82 o                         
 -22  -1   3        233.75        330.91        53.90 o                         
 -21  -1   3         42.83         82.24        43.60 o                         
 -20  -1   3        581.12        593.20        47.82 o                         
 -19  -1   3        942.29       1052.37        57.73 o                         
 -18  -1   3        658.46        680.02        44.62 o                         
 -17  -1   3        699.33        707.80        43.02 o                         
 -16  -1   3       1303.31       1228.57        52.76 o                         
 -15  -1   3       1559.62       1527.97        54.93 o                         
 -14  -1   3       5889.14       5743.86       128.30 o                         
 -13  -1   3        918.34        853.87        29.85 o                         
 -12  -1   3       2485.43       2525.87        54.41 o                         
 -11  -1   3       2779.86       2941.21        56.46 o                         
 -10  -1   3       5577.37       5579.60       114.03 o                         
  -9  -1   3      12608.89      12514.02       226.66 o                         
  -8  -1   3       8272.49       8452.46       156.93 o                         
  -7  -1   3       2318.03       2460.54        46.72 o                         
  -6  -1   3       1461.77       1541.12        36.22 o                         
  -5  -1   3      15333.93      15629.64       280.30 o                         
  -4  -1   3       8108.72       8061.81       156.29 o                         
  -3  -1   3        158.07        185.13         6.98 o                         
  -2  -1   3      14106.47      14352.16       274.24 o                         
  -1  -1   3       8670.77       8785.50       169.71 o                         
   0  -1   3         61.53         95.17         3.87 o                         
   1  -1   3      65718.08      66513.48      1336.12 o                         
   2  -1   3       1806.47       1882.97        32.62 o                         
   3  -1   3      40786.14      41505.86       766.73 o                         
   4  -1   3      19453.03      20227.01       389.83 o                         
   5  -1   3      37495.52      38486.30       691.56 o                         
   6  -1   3      60719.10      62222.69      1127.46 o                         
   7  -1   3       1581.86       1578.49        33.36 o                         
   8  -1   3       8889.21       8892.58       160.51 o                         
   9  -1   3       4132.48       4291.67        81.53 o                         
  10  -1   3      12355.88      12316.20       237.22 o                         
  12  -1   3      21987.17      22041.22       460.35 o                         
  13  -1   3       1860.96       1857.04        54.61 o                         
  14  -1   3       3442.60       3428.46        79.51 o                         
  15  -1   3       6327.24       6351.65       146.32 o                         
  16  -1   3        713.26        689.94        38.29 o                         
  17  -1   3      10850.78      10864.92       260.39 o                         
  18  -1   3        555.06        629.00        43.89 o                         
  19  -1   3       5158.86       5120.05       154.75 o                         
  20  -1   3         44.32         99.53        45.93 o                         
  21  -1   3        664.36        758.20        60.49 o                         
  22  -1   3       2453.27       2788.25       110.55 o                         
 -23   0   3       1280.30       1291.10       127.96 o                         
 -22   0   3         86.42        119.76        51.55 o                         
 -21   0   3       1520.57       1547.59        74.28 o                         
 -20   0   3         91.77        145.81        40.90 o                         
 -19   0   3        869.85        810.73        44.81 o                         
 -18   0   3         70.32         90.64        31.30 o                         
 -17   0   3      11829.81      11889.40       290.18 o                         
 -16   0   3      10957.70      10883.53       266.03 o                         
 -15   0   3        239.39        265.11        27.11 o                         
 -14   0   3       9837.77      10037.57       225.95 o                         
 -13   0   3        845.76        847.08        29.17 o                         
 -12   0   3       6664.66       6565.69       124.38 o                         
 -11   0   3       4292.75       4166.54        80.56 o                         
 -10   0   3       9793.23       9645.71       179.23 o                         
  -9   0   3      17554.48      18377.23       338.23 o                         
  -8   0   3       8293.46       8822.77       163.66 o                         
  -7   0   3       1107.55        992.16        23.41 o                         
  -6   0   3        198.34        206.29         9.24 o                         
  -5   0   3       1422.41       1350.83        29.04 o                         
  -4   0   3         25.77         65.45         6.51 o                         
  -3   0   3      19070.94      18235.46       399.53 o                         
  -2   0   3       1020.05       1015.20        31.70 o                         
  -1   0   3       1902.81       1799.55       157.07 o                         
   0   0   3       3108.74       3080.00        89.86 o                         
   1   0   3       9390.75       9339.65       242.07 o                         
   2   0   3      15413.57      15429.42       337.63 o                         
   3   0   3       7212.84       6941.33       127.52 o                         
   4   0   3      40010.70      40515.94       742.04 o                         
   5   0   3        548.65        502.58        13.24 o                         
   6   0   3      10504.12      10832.84       199.34 o                         
   7   0   3       9411.46      10325.02       190.36 o                         
   8   0   3      12107.88      12001.47       233.42 o                         
   9   0   3          9.32         19.91         8.19 o                         
  10   0   3          0.79          5.69        10.75 o                         
  11   0   3       2891.60       2813.65        64.63 o                         
  12   0   3       1858.22       1903.99        48.59 o                         
  13   0   3        111.63        141.32        18.60 o                         
  14   0   3        913.41        794.42        32.75 o                         
  15   0   3        178.73        190.90        21.29 o                         
  16   0   3         29.26         45.85        27.07 o                         
  17   0   3       1013.72       1050.70        50.19 o                         
  18   0   3        759.04        818.70        45.68 o                         
  19   0   3       2076.93       2171.62        83.92 o                         
  20   0   3         64.23        152.24        46.41 o                         
  21   0   3        745.34        700.72        69.13 o                         
  22   0   3         14.17         97.00        59.60 o                         
 -23   1   3        524.62        504.91        70.63 o                         
 -22   1   3        208.32        217.43        53.04 o                         
 -21   1   3         12.03         53.86        42.26 o                         
 -20   1   3        616.72        628.53        47.52 o                         
 -19   1   3       1053.92       1092.80        60.87 o                         
 -18   1   3        527.13        568.81        38.11 o                         
 -17   1   3        572.88        660.88        34.35 o                         
 -16   1   3       1374.19       1344.74        49.17 o                         
 -15   1   3       1521.42       1545.35        50.57 o                         
 -14   1   3       5413.51       5299.29       112.50 o                         
 -13   1   3        822.69        737.76        29.70 o                         
 -12   1   3       2422.22       2421.06        58.48 o                         
 -11   1   3       2532.87       2666.02        59.69 o                         
 -10   1   3       5883.81       5884.34       114.37 o                         
  -9   1   3      12098.15      11998.96       239.12 o                         
  -8   1   3       8213.10       8503.22       165.73 o                         
  -7   1   3       2154.07       2348.38        49.47 o                         
  -6   1   3       1687.40       1736.47        34.80 o                         
  -5   1   3      14486.14      14770.09       335.35 o                         
  -4   1   3       8090.57       8047.39       191.85 o                         
  -3   1   3        120.84        152.07         7.35 o                         
  -2   1   3      15872.79      15927.13       328.01 o                         
   0   1   3        113.23        136.90        10.10 o                         
   1   1   3      72666.66      73445.40      1638.57 o                         
   2   1   3       1720.72       1768.61        41.33 o                         
   3   1   3      41544.11      42250.20       857.31 o                         
   4   1   3      19616.71      20143.88       413.64 o                         
   5   1   3      35970.91      36682.20       826.03 o                         
   6   1   3      59217.75      60472.70      1346.57 o                         
   7   1   3       1804.18       1783.21        38.18 o                         
   8   1   3       8386.74       8388.06       179.80 o                         
   9   1   3       4109.54       4307.50        91.81 o                         
  10   1   3      12022.07      12021.97       237.55 o                         
  11   1   3        814.69        812.18        28.66 o                         
  12   1   3      22660.81      22676.97       460.89 o                         
  13   1   3       2139.41       2136.45        51.53 o                         
  14   1   3       3020.76       2935.17        69.75 o                         
  15   1   3       6186.01       6253.48       137.45 o                         
  16   1   3        934.48        869.76        35.64 o                         
  17   1   3      10435.58      10342.85       240.71 o                         
  18   1   3        470.29        502.79        43.33 o                         
  19   1   3       5487.28       5410.03       173.58 o                         
  20   1   3         60.78        124.10        46.58 o                         
  21   1   3       1078.76       1071.30        69.81 o                         
  22   1   3       2031.21       2159.06       110.84 o                         
 -22   2   3        107.39        162.89        46.07 o                         
 -21   2   3        245.16        320.20        46.49 o                         
 -20   2   3        331.24        391.07        45.14 o                         
 -19   2   3       1839.73       1852.58        80.76 o                         
 -18   2   3        392.05        365.04        41.82 o                         
 -17   2   3        832.54        746.98        41.14 o                         
 -16   2   3       2654.94       2557.45        80.85 o                         
 -15   2   3        306.93        343.40        29.47 o                         
 -14   2   3        223.82        204.83        20.69 o                         
 -13   2   3       3454.03       3275.45        73.33 o                         
 -12   2   3       4167.20       4191.38        93.47 o                         
 -11   2   3       1382.44       1340.44        34.43 o                         
 -10   2   3      10044.04       9938.36       204.89 o                         
  -9   2   3        799.89        914.02        49.33 o                         
  -8   2   3       8340.70       8736.36       176.73 o                         
  -7   2   3       2191.60       2058.00        40.45 o                         
  -6   2   3      12229.90      11727.65       217.45 o                         
  -5   2   3      19113.09      18907.30       417.96 o                         
  -4   2   3       7865.59       7738.73       172.80 o                         
  -3   2   3      94161.48      94634.91      2094.09 o                         
  -2   2   3       9918.59      10097.51       218.38 o                         
  -1   2   3       5898.98       5480.97       137.24 o                         
   0   2   3       9077.79       9465.93       247.45 o                         
   1   2   3      11475.95      11931.45       234.54 o                         
   3   2   3       5517.65       5242.48        99.24 o                         
   4   2   3       1388.47       1686.85       134.42 o                         
   5   2   3       2401.22       2370.89        53.56 o                         
   6   2   3       6589.24       6608.13       139.72 o                         
   7   2   3       1037.07       1130.40        35.84 o                         
   8   2   3       4483.22       4617.36        97.42 o                         
   9   2   3        476.85        452.76        18.81 o                         
  10   2   3      18085.35      17864.10       337.35 o                         
  11   2   3       2540.30       2606.53        60.71 o                         
  12   2   3        411.56        452.72        22.39 o                         
  13   2   3       6251.07       6052.59       126.29 o                         
  14   2   3       3237.15       3150.53        85.47 o                         
  15   2   3       1220.42       1165.12        48.89 o                         
  16   2   3         41.18         59.81        29.76 o                         
  17   2   3       2218.22       2058.14        76.50 o                         
  18   2   3        357.61        410.03        43.72 o                         
  19   2   3        190.07        164.98        42.06 o                         
  20   2   3        864.62        870.43        54.91 o                         
  21   2   3        227.48        217.45        48.26 o                         
 -22   3   3        510.66        577.57        59.87 o                         
 -21   3   3       3109.72       3246.76       117.00 o                         
 -20   3   3       1227.53       1194.37        65.03 o                         
 -19   3   3       1627.79       1569.70        89.27 o                         
 -18   3   3        316.07        276.48        48.14 o                         
 -17   3   3        322.14        284.19        33.91 o                         
 -16   3   3        488.40        472.92        34.68 o                         
 -15   3   3        661.85        758.72        41.73 o                         
 -14   3   3       5577.39       5570.00       126.78 o                         
 -13   3   3        517.63        576.64        27.35 o                         
 -12   3   3       7807.51       7573.07       167.08 o                         
 -11   3   3       1057.70       1016.67        36.14 o                         
 -10   3   3       6179.44       5959.55       126.78 o                         
  -9   3   3       4128.20       4066.67        88.51 o                         
  -8   3   3       6076.72       5926.02       115.17 o                         
  -7   3   3       2672.85       2598.82        58.01 o                         
  -6   3   3       5796.77       5843.84       136.15 o                         
  -5   3   3      14326.48      14626.11       319.72 o                         
  -4   3   3       2384.72       2479.13        56.54 o                         
  -3   3   3        849.86        837.42        26.32 o                         
  -2   3   3       3415.78       3635.05        74.66 o                         
  -1   3   3       8168.29       8002.18       163.09 o                         
   0   3   3       4936.98       5042.03       122.56 o                         
   1   3   3      25877.06      25757.49       567.68 o                         
   2   3   3        400.30        453.96        14.70 o                         
   3   3   3       1715.85       1706.75        37.08 o                         
   4   3   3       8160.45       8465.51       171.00 o                         
   5   3   3       5038.60       5343.38       107.72 o                         
   6   3   3      27338.02      27114.80       562.68 o                         
   7   3   3       1467.49       1434.16        33.46 o                         
   8   3   3      23917.71      23862.88       446.66 o                         
   9   3   3       1291.56       1246.60        46.24 o                         
  10   3   3       1986.83       2045.36        55.99 o                         
  11   3   3       6991.56       6811.37       158.26 o                         
  12   3   3       1392.43       1351.09        42.35 o                         
  13   3   3        513.66        487.36        28.25 o                         
  14   3   3        367.79        352.33        30.72 o                         
  15   3   3       3595.23       3541.14       105.48 o                         
  16   3   3       3430.57       3356.39       104.72 o                         
  17   3   3       4658.96       4573.27       133.53 o                         
  18   3   3        741.96        746.31        49.67 o                         
  19   3   3        383.62        360.47        52.77 o                         
  20   3   3        350.69        358.61        49.29 o                         
  21   3   3          6.88         26.33        47.76 o                         
 -21   4   3       3108.50       3268.61       129.98 o                         
 -20   4   3        123.98        190.54        57.07 o                         
 -19   4   3         29.03         31.34        47.89 o                         
 -18   4   3        143.59        114.44        40.07 o                         
 -17   4   3        354.06        346.26        36.96 o                         
 -16   4   3       5102.69       5073.75       133.66 o                         
 -15   4   3       1264.51       1347.16        52.63 o                         
 -14   4   3       4917.78       4880.96       120.64 o                         
 -13   4   3       1062.91       1056.73        48.00 o                         
 -12   4   3        972.63        917.66        44.15 o                         
 -11   4   3        112.63         93.39        19.24 o                         
 -10   4   3         74.75         71.11        16.86 o                         
  -9   4   3       2726.29       2713.14        59.67 o                         
  -8   4   3       5057.11       5123.44        99.91 o                         
  -7   4   3       3208.95       3318.40        90.09 o                         
  -6   4   3       2420.72       2445.99        55.42 o                         
  -5   4   3       9800.20       9842.52       193.62 o                         
  -4   4   3       1542.89       1622.69        43.87 o                         
  -3   4   3       4454.41       4344.58       105.24 o                         
  -2   4   3       2013.50       2101.97        51.47 o                         
  -1   4   3       6307.51       6202.45       129.34 o                         
   0   4   3       6578.07       6778.71       146.63 o                         
   2   4   3       1437.69       1401.44        37.66 o                         
   3   4   3       8879.27       8899.10       178.40 o                         
   4   4   3        984.53        986.85        33.94 o                         
   5   4   3       7579.36       7623.11       147.55 o                         
   6   4   3       2420.49       2401.52        55.03 o                         
   7   4   3       5594.30       5535.74       108.96 o                         
   8   4   3      13160.88      13012.91       276.67 o                         
   9   4   3       2033.23       1942.08        50.82 o                         
  10   4   3        639.79        625.92        27.27 o                         
  11   4   3        701.93        719.58        31.41 o                         
  12   4   3       3150.94       3097.87        81.17 o                         
  13   4   3       1204.78       1151.18        47.50 o                         
  14   4   3       3398.48       3419.48       107.49 o                         
  15   4   3        207.79        192.92        36.05 o                         
  16   4   3        414.92        440.00        41.58 o                         
  17   4   3        837.18        865.01        51.03 o                         
  18   4   3        184.53        200.59        43.59 o                         
  19   4   3        613.40        651.19        51.49 o                         
  20   4   3        368.53        422.00        57.54 o                         
 -20   5   3        371.15        471.58        95.49 o                         
 -19   5   3        288.48        416.37       104.55 o                         
 -18   5   3        507.85        550.04        47.01 o                         
 -17   5   3        186.08        254.33        37.40 o                         
 -16   5   3        317.78        350.18        37.43 o                         
 -15   5   3       1604.14       1680.85        57.47 o                         
 -14   5   3        384.96        395.74        30.97 o                         
 -13   5   3        278.51        275.54        28.86 o                         
 -12   5   3       6087.24       6078.07       146.29 o                         
 -11   5   3        221.25        235.72        25.46 o                         
 -10   5   3       1190.73       1226.98        40.11 o                         
  -9   5   3       1262.33       1190.81        37.01 o                         
  -8   5   3       6017.66       5996.51       146.60 o                         
  -7   5   3       2538.61       2508.47        58.08 o                         
  -6   5   3        495.36        545.58        25.22 o                         
  -5   5   3       9990.50       9764.99       233.36 o                         
  -4   5   3       1074.49       1053.69        35.42 o                         
  -3   5   3        681.00        661.95        26.70 o                         
  -2   5   3       1412.30       1381.86        40.39 o                         
  -1   5   3       1160.15       1145.36        33.22 o                         
   0   5   3       4418.62       4333.94        89.99 o                         
   1   5   3       1727.22       1761.96        42.68 o                         
   2   5   3       5197.33       5037.68       111.81 o                         
   3   5   3       1044.01        994.71        53.75 o                         
   4   5   3       3591.99       3522.43        93.94 o                         
   5   5   3       9879.60       9917.35       231.42 o                         
   6   5   3       4810.38       4726.16       108.21 o                         
   7   5   3       4039.83       3953.81        85.49 o                         
   8   5   3        564.89        586.97        25.70 o                         
   9   5   3       1489.06       1457.14        41.05 o                         
  10   5   3       2195.60       2117.10        56.57 o                         
  11   5   3       4943.51       4922.46       115.16 o                         
  12   5   3       6917.40       6891.14       163.80 o                         
  13   5   3        304.75        337.23        37.07 o                         
  14   5   3       1602.84       1576.09        68.69 o                         
  15   5   3        152.63        177.39        38.73 o                         
  16   5   3        171.71        161.67        40.48 o                         
  17   5   3       1163.51       1309.69        72.74 o                         
  18   5   3        236.12        286.54        50.77 o                         
  19   5   3       1496.31       1525.88       100.95 o                         
 -18   6   3        278.73        306.47        58.52 o                         
 -17   6   3        935.48        885.10        54.10 o                         
 -16   6   3        840.62        868.12        52.47 o                         
 -15   6   3        733.12        731.63        43.01 o                         
 -14   6   3       1314.59       1384.24        62.82 o                         
 -13   6   3         81.70         55.85        31.78 o                         
 -12   6   3       1851.51       1873.74        65.93 o                         
 -11   6   3        961.94        955.74        46.55 o                         
 -10   6   3       9254.69       9397.43       208.15 o                         
  -9   6   3       2297.53       2170.99        66.94 o                         
  -8   6   3       2852.28       2963.12        99.92 o                         
  -7   6   3        355.05        392.80        27.93 o                         
  -6   6   3       2199.65       2159.80        64.09 o                         
  -5   6   3      12932.03      13121.21       298.48 o                         
  -4   6   3        432.17        430.84        24.93 o                         
  -3   6   3      21670.30      21772.61       494.12 o                         
  -2   6   3       1637.66       1663.85        47.47 o                         
  -1   6   3       1520.95       1511.98        44.76 o                         
   0   6   3       4053.39       4275.95        91.26 o                         
   1   6   3       4308.67       4266.02       101.44 o                         
   2   6   3       3327.92       3244.19        82.17 o                         
   3   6   3        405.23        387.73        24.64 o                         
   4   6   3       2132.13       2147.31        68.06 o                         
   5   6   3        571.49        612.17        32.74 o                         
   6   6   3       3907.99       3816.99        83.35 o                         
   7   6   3        487.58        456.83        25.38 o                         
   8   6   3       1906.79       1895.87        54.71 o                         
   9   6   3        123.41        129.96        24.89 o                         
  10   6   3       1846.00       1782.35        58.20 o                         
  11   6   3        263.07        303.52        31.98 o                         
  12   6   3        379.35        406.58        34.29 o                         
  13   6   3       3324.82       3313.45       105.71 o                         
  14   6   3       1256.46       1227.80        65.38 o                         
  15   6   3        194.35        193.34        42.96 o                         
  16   6   3        248.73        235.37        44.47 o                         
  17   6   3        649.65        685.81        53.39 o                         
 -17   7   3         12.52         54.99        60.82 o                         
 -16   7   3       1886.76       1928.49        95.51 o                         
 -15   7   3        153.35        238.31        43.17 o                         
 -14   7   3        404.57        388.11        40.45 o                         
 -13   7   3        408.79        423.95        39.56 o                         
 -12   7   3         70.18         96.01        34.03 o                         
 -11   7   3        490.66        543.50        38.15 o                         
 -10   7   3        680.43        814.57        46.13 o                         
  -9   7   3        264.05        273.42        29.64 o                         
  -8   7   3        929.03        911.64        40.65 o                         
  -7   7   3        732.60        729.82        36.01 o                         
  -6   7   3        227.77        253.57        27.21 o                         
  -5   7   3        322.44        332.72        27.16 o                         
  -4   7   3        556.06        542.36        29.30 o                         
  -3   7   3         88.61        102.26        23.87 o                         
  -2   7   3        891.37        930.79        43.37 o                         
  -1   7   3       1553.33       1564.35        58.54 o                         
   0   7   3       1297.50       1273.41        52.79 o                         
   1   7   3        896.93        860.96        42.73 o                         
   2   7   3       1367.62       1434.55        51.37 o                         
   3   7   3       2782.54       2810.79        83.63 o                         
   4   7   3        741.66        778.66        36.39 o                         
   5   7   3        475.70        532.41        31.34 o                         
   6   7   3       2964.20       2874.79        72.30 o                         
   7   7   3       1505.83       1426.64        49.85 o                         
   8   7   3        342.83        334.80        29.97 o                         
   9   7   3       1136.36       1148.51        48.15 o                         
  10   7   3        134.85        164.36        33.58 o                         
  11   7   3        817.23        817.21        45.57 o                         
  12   7   3        796.35        767.81        50.99 o                         
  13   7   3        272.54        340.05        45.60 o                         
  14   7   3        187.34        160.70        45.10 o                         
  15   7   3        198.76        182.58        46.66 o                         
  16   7   3       2175.33       2144.45        94.91 o                         
 -14   8   3       2454.01       2605.02        94.99 o                         
 -13   8   3        516.24        519.84        45.70 o                         
 -12   8   3        130.49        180.16        38.71 o                         
 -11   8   3       2044.30       2101.55        72.63 o                         
 -10   8   3        906.00        872.88        44.00 o                         
  -9   8   3       2650.12       2727.71        76.80 o                         
  -8   8   3        434.51        438.65        34.44 o                         
  -7   8   3       1937.81       1971.95        63.17 o                         
  -6   8   3        299.55        279.36        34.35 o                         
  -5   8   3       2526.86       2550.81        87.48 o                         
  -4   8   3       2035.20       2026.00        72.08 o                         
  -3   8   3        725.52        768.93        50.55 o                         
  -2   8   3       1213.20       1239.66        60.09 o                         
  -1   8   3        886.34        872.35        48.37 o                         
   0   8   3        177.68        209.99        37.24 o                         
   1   8   3       1793.85       1785.14        73.13 o                         
   2   8   3       1478.19       1517.78        69.04 o                         
   3   8   3       1319.99       1342.52        62.13 o                         
   4   8   3         91.60         76.55        35.36 o                         
   5   8   3        248.68        263.44        33.04 o                         
   6   8   3       1068.46       1123.93        49.43 o                         
   7   8   3        151.26        183.85        33.71 o                         
   8   8   3       1496.61       1501.79        67.97 o                         
   9   8   3         92.33        102.03        36.50 o                         
  10   8   3        336.13        365.32        39.67 o                         
  11   8   3         54.51         65.74        47.20 o                         
  12   8   3        395.33        462.39        50.38 o                         
  13   8   3        232.27        203.63        48.63 o                         
 -11   9   3        266.80        243.17        39.49 o                         
 -10   9   3        262.41        213.43        41.58 o                         
  -9   9   3        351.57        306.06        46.88 o                         
  -8   9   3        589.40        545.98        49.41 o                         
  -7   9   3        194.40        171.46        43.55 o                         
  -6   9   3        164.73        201.15        42.68 o                         
  -5   9   3        734.39        715.01        50.71 o                         
  -4   9   3       1369.82       1309.47        90.47 o                         
  -3   9   3         74.16         48.90        45.54 o                         
  -2   9   3         56.24          1.19        39.37 o                         
  -1   9   3         73.25         58.08        40.33 o                         
   0   9   3        540.19        555.77        48.75 o                         
   1   9   3        231.17        218.94        42.40 o                         
   2   9   3        559.89        572.29        47.70 o                         
   3   9   3         43.25         36.53        40.37 o                         
   4   9   3         11.08          6.05        40.18 o                         
   5   9   3        684.51        654.34        49.26 o                         
   6   9   3        402.70        351.78        46.55 o                         
   7   9   3        146.73        165.36        44.05 o                         
   8   9   3        728.78        662.50        51.55 o                         
   9   9   3        446.71        417.98        48.17 o                         
  10   9   3        365.13        332.61        56.55 o                         
  -5  10   3        190.85        130.47        47.61 o                         
  -4  10   3        423.42        434.57        51.22 o                         
  -3  10   3        836.59        786.33        64.54 o                         
  -2  10   3        245.66        179.40        53.01 o                         
  -1  10   3         33.47         26.39        46.34 o                         
   0  10   3        661.44        600.12        53.75 o                         
   1  10   3        912.72        930.05        61.67 o                         
   2  10   3        912.64        906.11        58.32 o                         
   3  10   3       1180.48       1063.23        75.57 o                         
   4  10   3        240.04        145.29        55.20 o                         
  -5 -10   4        648.92        723.27        45.55 o                         
  -4 -10   4        300.64        358.07        39.70 o                         
  -3 -10   4         13.28         44.10        43.01 o                         
  -2 -10   4         59.36         57.88        52.30 o                         
  -1 -10   4        234.14        198.80        53.36 o                         
   0 -10   4         11.67         71.34        34.40 o                         
   1 -10   4        430.50        494.37        40.91 o                         
   2 -10   4        377.82        409.92        39.14 o                         
   3 -10   4        105.86        179.45        37.03 o                         
   4 -10   4        120.17        168.75        36.95 o                         
 -11  -9   4          3.20         39.78        46.37 o                         
 -10  -9   4         26.09         54.80        43.73 o                         
  -9  -9   4        300.96        298.30        45.09 o                         
  -8  -9   4        358.64        421.65        45.49 o                         
  -7  -9   4        784.02        806.07        44.66 o                         
  -6  -9   4        467.66        510.58        35.70 o                         
  -5  -9   4        203.99        215.22        30.86 o                         
  -4  -9   4        281.81        305.53        34.25 o                         
  -3  -9   4        158.87        192.16        29.60 o                         
  -2  -9   4        293.34        341.33        25.55 o                         
  -1  -9   4         99.39         89.72        24.26 o                         
   0  -9   4        168.07        182.35        26.91 o                         
   1  -9   4        117.71        181.26        29.28 o                         
   2  -9   4        401.31        472.71        36.26 o                         
   3  -9   4        464.33        470.47        37.51 o                         
   4  -9   4         62.58         80.70        32.29 o                         
   5  -9   4        798.82        828.63        45.92 o                         
   6  -9   4        828.40        869.99        48.29 o                         
   7  -9   4        205.20        219.42        36.28 o                         
   8  -9   4        356.66        389.37        44.69 o                         
   9  -9   4         27.31         32.43        41.23 o                         
  10  -9   4         46.57         67.24        42.91 o                         
 -14  -8   4        275.45        358.92       102.04 o                         
 -13  -8   4        252.19        360.12        72.79 o                         
 -12  -8   4         30.94         98.78        57.07 o                         
 -11  -8   4        562.04        609.26        53.13 o                         
 -10  -8   4        350.99        405.49        43.87 o                         
  -9  -8   4       1945.93       2033.22        79.15 o                         
  -8  -8   4       1419.35       1404.35        54.85 o                         
  -7  -8   4        739.72        782.33        37.33 o                         
  -6  -8   4        562.95        556.87        33.12 o                         
  -5  -8   4        623.45        690.20        35.06 o                         
  -4  -8   4       5269.88       5289.51       129.02 o                         
  -3  -8   4        723.06        769.54        29.32 o                         
  -2  -8   4        505.78        525.65        23.42 o                         
  -1  -8   4       2919.95       2939.54        71.01 o                         
   0  -8   4       2202.28       2214.53        56.35 o                         
   1  -8   4       1568.29       1630.00        50.92 o                         
   2  -8   4       1175.77       1275.37        46.35 o                         
   3  -8   4       2456.16       2441.64        75.39 o                         
   4  -8   4        218.42        254.04        27.96 o                         
   5  -8   4        104.50        148.71        26.92 o                         
   6  -8   4       1393.06       1380.78        56.52 o                         
   7  -8   4       1272.71       1314.37        52.74 o                         
   8  -8   4        486.88        525.23        37.68 o                         
   9  -8   4        311.10        266.05        34.61 o                         
  10  -8   4        867.48        937.48        50.63 o                         
  11  -8   4       1313.49       1421.86        67.01 o                         
  12  -8   4       1240.16       1430.13        72.12 o                         
  13  -8   4        582.70        657.38        47.72 o                         
 -17  -7   4       1004.37        863.58        72.17 o                         
 -16  -7   4        928.37       1069.11       157.69 o                         
 -15  -7   4        566.25        666.52        64.18 o                         
 -14  -7   4         46.34         94.20        42.62 o                         
 -13  -7   4       1765.22       1833.12        77.73 o                         
 -12  -7   4       1062.06       1115.31        56.98 o                         
 -11  -7   4        466.94        510.12        32.12 o                         
 -10  -7   4       2379.12       2419.79        71.02 o                         
  -9  -7   4        969.17        978.75        48.56 o                         
  -8  -7   4       1666.30       1680.05        54.83 o                         
  -7  -7   4       1911.83       1910.39        58.21 o                         
  -6  -7   4       2352.81       2356.29        61.98 o                         
  -5  -7   4        293.86        340.16        18.77 o                         
  -4  -7   4         69.71         71.23        16.04 o                         
  -3  -7   4       2833.15       2905.03        65.24 o                         
  -2  -7   4       3116.15       3135.14        72.72 o                         
  -1  -7   4        250.28        250.95        17.22 o                         
   0  -7   4        614.05        662.23        25.90 o                         
   1  -7   4       1353.73       1316.15        37.47 o                         
   2  -7   4       1974.34       1942.99        51.47 o                         
   3  -7   4        873.06        864.15        34.65 o                         
   4  -7   4        143.31        115.04        21.19 o                         
   5  -7   4       1109.98       1153.16        39.58 o                         
   6  -7   4         31.76         55.66        19.93 o                         
   7  -7   4        398.54        447.18        25.25 o                         
   8  -7   4        238.41        214.06        24.50 o                         
   9  -7   4        664.16        663.62        30.96 o                         
  10  -7   4        846.87        921.16        42.69 o                         
  11  -7   4       4176.67       4240.88       138.12 o                         
  12  -7   4        150.47        170.55        35.46 o                         
  13  -7   4        715.76        658.27        45.10 o                         
  14  -7   4        554.86        632.08        46.53 o                         
  15  -7   4         60.53         81.67        40.53 o                         
 -18  -6   4        240.94        199.63       107.44 o                         
 -17  -6   4       1609.92       1571.18        81.19 o                         
 -16  -6   4        104.97        133.95        44.85 o                         
 -15  -6   4       3813.59       3884.30       128.86 o                         
 -14  -6   4       1342.85       1348.14        62.83 o                         
 -13  -6   4        507.73        504.09        35.91 o                         
 -12  -6   4       1239.56       1228.77        56.60 o                         
 -11  -6   4        424.48        418.45        28.39 o                         
 -10  -6   4       3652.06       3525.69        96.03 o                         
  -9  -6   4        547.14        649.79        32.31 o                         
  -8  -6   4        958.69        960.50        38.88 o                         
  -7  -6   4       3379.82       3361.17        73.14 o                         
  -6  -6   4         63.49        109.73        14.16 o                         
  -5  -6   4       7380.14       7337.17       158.71 o                         
  -4  -6   4        549.63        573.68        20.39 o                         
  -3  -6   4       2430.69       2371.46        53.88 o                         
  -2  -6   4        141.74        133.77        13.98 o                         
  -1  -6   4       1708.52       1638.91        42.99 o                         
   0  -6   4       1522.37       1549.69        37.81 o                         
   1  -6   4       3197.50       3228.05        64.06 o                         
   2  -6   4       1887.81       1865.40        42.26 o                         
   3  -6   4       3254.96       3020.71        63.74 o                         
   4  -6   4       3754.33       3644.29        77.88 o                         
   5  -6   4       3685.54       3762.76        86.43 o                         
   6  -6   4       2062.97       2079.37        52.39 o                         
   7  -6   4       3420.05       3460.30        76.13 o                         
   8  -6   4        117.33        155.00        20.63 o                         
   9  -6   4       2322.34       2252.13        66.32 o                         
  10  -6   4       1440.28       1426.84        47.35 o                         
  11  -6   4       3228.54       3100.37        82.64 o                         
  12  -6   4        191.16        236.32        30.29 o                         
  13  -6   4       1975.05       1987.98        73.07 o                         
  14  -6   4        477.01        547.72        38.75 o                         
  15  -6   4        107.63        108.69        34.62 o                         
  16  -6   4        280.30        259.31        37.41 o                         
  17  -6   4         75.09        123.58        38.05 o                         
 -20  -5   4         11.18         17.81        74.77 o                         
 -19  -5   4       2226.84       2095.74       129.90 o                         
 -18  -5   4        317.12        273.84        69.62 o                         
 -17  -5   4       1195.09       1108.46        70.73 o                         
 -16  -5   4         26.94          9.99        41.82 o                         
 -15  -5   4       2948.96       2920.91        99.44 o                         
 -14  -5   4        356.56        353.33        34.55 o                         
 -13  -5   4       3272.08       3351.90       105.05 o                         
 -12  -5   4       3532.76       3654.54       103.98 o                         
 -11  -5   4        689.66        740.11        37.93 o                         
 -10  -5   4      11449.87      11466.79       278.07 o                         
  -9  -5   4        420.76        453.20        24.51 o                         
  -8  -5   4       6521.12       6591.12       146.28 o                         
  -7  -5   4       1291.49       1235.72        30.89 o                         
  -6  -5   4         39.36         36.37        10.56 o                         
  -5  -5   4       2177.03       2141.12        43.44 o                         
  -4  -5   4         36.85         77.67        10.13 o                         
  -3  -5   4       1748.16       1680.74        39.09 o                         
  -2  -5   4       1433.57       1352.58        31.44 o                         
  -1  -5   4       1107.29       1118.87        25.98 o                         
   0  -5   4       6595.79       6363.09       126.41 o                         
   1  -5   4      11007.68      11078.49       205.51 o                         
   2  -5   4       1125.11       1128.81        25.73 o                         
   3  -5   4       5031.01       4860.27        95.89 o                         
   4  -5   4         48.91         32.36         9.82 o                         
   5  -5   4      12650.71      12672.54       257.77 o                         
   6  -5   4        182.38        202.88        15.28 o                         
   7  -5   4       9889.29       9963.39       194.65 o                         
   8  -5   4       3921.95       3905.53        87.45 o                         
   9  -5   4        453.30        457.18        21.25 o                         
  10  -5   4       1187.30       1174.78        36.09 o                         
  11  -5   4       1617.32       1571.05        50.27 o                         
  12  -5   4        923.06        943.45        39.57 o                         
  13  -5   4       2404.22       2426.53        73.50 o                         
  14  -5   4       1010.21        957.98        43.00 o                         
  15  -5   4        487.25        523.41        34.16 o                         
  16  -5   4       3018.04       3119.92        91.56 o                         
  17  -5   4        232.27        248.86        33.67 o                         
  18  -5   4       3001.03       2787.16       110.90 o                         
  19  -5   4        197.73        190.32        48.32 o                         
 -21  -4   4       1400.35       1501.50       146.15 o                         
 -20  -4   4        626.54        771.16        82.27 o                         
 -19  -4   4        255.66        299.97        58.99 o                         
 -18  -4   4         15.98        -17.10        40.14 o                         
 -17  -4   4        200.43        135.86        39.54 o                         
 -16  -4   4         99.21        134.11        36.71 o                         
 -15  -4   4        891.78        949.05        48.84 o                         
 -14  -4   4       1706.18       1664.17        55.89 o                         
 -13  -4   4        282.71        275.67        26.85 o                         
 -12  -4   4       2283.40       2295.25        66.09 o                         
 -11  -4   4       1683.99       1587.62        51.47 o                         
  -9  -4   4       5146.77       5295.10       110.25 o                         
  -8  -4   4       5096.68       5165.30       111.19 o                         
  -7  -4   4       2631.65       2554.70        52.83 o                         
  -6  -4   4       4120.74       4128.63        72.23 o                         
  -5  -4   4       2673.83       2571.99        48.37 o                         
  -4  -4   4      51113.55      50913.52       921.70 o                         
  -3  -4   4       2688.05       2501.10        45.97 o                         
  -2  -4   4       2592.95       2525.09        50.60 o                         
  -1  -4   4      13185.31      13250.02       252.39 o                         
   0  -4   4       9721.01       9886.38       178.62 o                         
   1  -4   4       7332.84       7615.34       127.25 o                         
   2  -4   4      14071.84      14102.95       247.63 o                         
   3  -4   4       4418.70       4232.07        78.85 o                         
   4  -4   4        448.76        433.98        13.11 o                         
   5  -4   4       3896.72       3723.25        67.12 o                         
   6  -4   4       5079.76       5086.44        93.21 o                         
   7  -4   4       5480.49       5251.42       100.61 o                         
   8  -4   4       1641.51       1589.48        35.33 o                         
   9  -4   4       2139.03       2064.15        42.39 o                         
  10  -4   4        280.10        307.61        15.33 o                         
  11  -4   4       1532.06       1502.68        41.23 o                         
  12  -4   4      13690.03      13455.82       266.59 o                         
  13  -4   4        139.42        149.97        20.64 o                         
  14  -4   4        272.74        279.04        23.28 o                         
  15  -4   4        945.14        892.37        38.52 o                         
  16  -4   4        861.03        846.22        37.77 o                         
  17  -4   4        196.39        160.58        33.48 o                         
  18  -4   4        702.03        638.39        46.00 o                         
  19  -4   4        344.00        391.99        53.46 o                         
  20  -4   4        746.70        764.41       106.34 o                         
 -22  -3   4        609.71        711.12        96.65 o                         
 -21  -3   4        598.74        680.38        83.40 o                         
 -20  -3   4         11.04          5.56        52.91 o                         
 -19  -3   4        776.99        743.39        52.48 o                         
 -18  -3   4        139.28        136.63        40.56 o                         
 -17  -3   4        648.08        600.41        44.76 o                         
 -16  -3   4       1050.12        986.88        56.50 o                         
 -15  -3   4       6597.68       6703.68       171.80 o                         
 -14  -3   4       1408.76       1351.36        51.13 o                         
 -13  -3   4       4135.78       4094.57       111.96 o                         
 -12  -3   4        778.56        768.25        36.43 o                         
 -11  -3   4       6701.11       6656.98       159.27 o                         
 -10  -3   4       7666.85       7813.98       175.31 o                         
  -9  -3   4       3732.82       3659.76        75.13 o                         
  -8  -3   4       8431.95       8376.53       164.67 o                         
  -7  -3   4       2448.86       2597.46        51.47 o                         
  -6  -3   4      24572.97      24600.96       469.24 o                         
  -5  -3   4       1861.49       1859.90        34.36 o                         
  -4  -3   4         56.29         85.94         5.61 o                         
  -3  -3   4        269.43        253.02         7.96 o                         
  -2  -3   4       1930.41       1831.28        34.99 o                         
  -1  -3   4       8273.37       8128.70       154.72 o                         
   0  -3   4      21428.55      21571.72       423.89 o                         
   1  -3   4      26474.23      27167.58       459.55 o                         
   2  -3   4       3225.78       3321.15        56.99 o                         
   3  -3   4       7820.47       7760.39       130.93 o                         
   4  -3   4         44.93         37.83         5.29 o                         
   5  -3   4      26067.30      27034.79       459.96 o                         
   6  -3   4       3654.76       3659.63        70.14 o                         
   7  -3   4      14531.86      14395.69       262.34 o                         
   8  -3   4       4903.24       4803.46        88.20 o                         
   9  -3   4       3900.12       3886.27        72.13 o                         
  10  -3   4       4669.44       4538.72        83.27 o                         
  11  -3   4       1289.23       1282.44        34.93 o                         
  12  -3   4       2238.16       2223.35        57.31 o                         
  13  -3   4       1133.66       1052.04        38.90 o                         
  14  -3   4      10206.58      10074.05       225.06 o                         
  15  -3   4       1002.80        973.78        41.43 o                         
  16  -3   4       5693.31       5526.66       142.39 o                         
  17  -3   4        136.37        121.41        30.93 o                         
  18  -3   4       1098.93       1034.01        61.89 o                         
  19  -3   4        841.62        875.76        58.90 o                         
  20  -3   4         72.67         62.46        54.72 o                         
 -22  -2   4       1149.84       1311.87       119.96 o                         
 -21  -2   4       1098.10       1227.75        95.90 o                         
 -20  -2   4        966.06        948.70        59.89 o                         
 -19  -2   4       1006.69        964.56        72.90 o                         
 -18  -2   4        122.65         93.19        38.05 o                         
 -17  -2   4       4654.09       4667.30       138.69 o                         
 -16  -2   4        621.26        601.80        40.93 o                         
 -15  -2   4      18338.53      18274.54       432.77 o                         
 -14  -2   4       1164.51       1071.53        43.07 o                         
 -13  -2   4       3851.83       3817.64        95.07 o                         
 -12  -2   4       2700.50       2769.51        62.34 o                         
 -11  -2   4       4693.57       4743.92        96.56 o                         
 -10  -2   4      23831.64      24245.20       431.46 o                         
  -9  -2   4      13449.95      13777.09       255.89 o                         
  -8  -2   4      15886.98      16559.79       299.83 o                         
  -7  -2   4       1375.84       1404.32        32.83 o                         
  -6  -2   4       5239.66       5406.52       100.90 o                         
  -5  -2   4       6855.56       6953.37       127.71 o                         
  -4  -2   4      40568.69      40334.75       718.40 o                         
  -3  -2   4      12079.98      12204.39       212.29 o                         
  -2  -2   4      20691.68      21127.00       367.15 o                         
  -1  -2   4      44167.40      44899.88       719.79 o                         
   0  -2   4       2755.43       2801.29        82.86 o                         
   1  -2   4      19471.62      19188.29       360.97 o                         
   2  -2   4      15677.67      15765.44       292.38 o                         
   3  -2   4      10516.46      10866.36       180.17 o                         
   4  -2   4        885.53        897.67        16.11 o                         
   6  -2   4       5041.92       4932.12        87.58 o                         
   7  -2   4      56925.39      57317.66      1062.03 o                         
   8  -2   4       9891.84       9932.91       183.73 o                         
   9  -2   4       5990.59       5828.81       106.20 o                         
  10  -2   4       2625.48       2609.22        58.81 o                         
  11  -2   4        827.17        858.98        26.90 o                         
  12  -2   4       7138.05       7048.15       147.15 o                         
  13  -2   4        363.16        312.81        20.18 o                         
  14  -2   4       5808.82       5660.38       127.19 o                         
  15  -2   4        495.80        477.55        32.19 o                         
  16  -2   4       1782.39       1701.85        65.11 o                         
  17  -2   4        952.48        966.22        57.88 o                         
  18  -2   4       2056.38       2057.98        77.66 o                         
  19  -2   4       1879.79       1825.93        79.10 o                         
  20  -2   4       1025.07       1112.20        92.65 o                         
  21  -2   4        219.98        286.84        94.00 o                         
 -23  -1   4        399.74        521.20        80.06 o                         
 -22  -1   4        386.59        431.11        49.45 o                         
 -21  -1   4        692.87        695.33        51.61 o                         
 -20  -1   4         23.59         51.88        40.77 o                         
 -19  -1   4       3071.35       3012.33       102.89 o                         
 -18  -1   4         22.54         -8.46        35.61 o                         
 -17  -1   4       2654.33       2585.97        90.65 o                         
 -16  -1   4        623.46        633.31        36.61 o                         
 -15  -1   4        379.37        357.95        25.96 o                         
 -14  -1   4        891.84        808.15        35.05 o                         
 -13  -1   4       1665.10       1626.79        48.56 o                         
 -12  -1   4       2828.49       2628.79        53.98 o                         
 -11  -1   4       6084.27       5934.46       102.06 o                         
 -10  -1   4      10887.95      11051.52       206.27 o                         
  -9  -1   4       8905.86       9174.04       158.58 o                         
  -8  -1   4       2175.82       2076.71        40.12 o                         
  -7  -1   4       2813.94       2993.60        60.11 o                         
  -6  -1   4      30330.78      30562.08       546.94 o                         
  -5  -1   4       2197.95       2208.55        50.71 o                         
  -4  -1   4       1233.11       1240.83        26.12 o                         
  -3  -1   4       5056.59       5101.40       102.47 o                         
  -2  -1   4       2976.66       3062.51        57.88 o                         
  -1  -1   4       6146.27       6243.76       117.02 o                         
   0  -1   4      14008.23      14183.38       319.73 o                         
   1  -1   4       3040.28       3179.56        60.47 o                         
   2  -1   4       3198.41       3457.11        71.42 o                         
   3  -1   4      24327.66      24818.90       445.80 o                         
   4  -1   4       5852.54       6416.31       111.37 o                         
   5  -1   4       8371.55       8278.24       154.50 o                         
   6  -1   4       4223.51       4430.62        89.30 o                         
   7  -1   4        906.26        942.19        21.18 o                         
   8  -1   4       4294.25       4219.61        84.51 o                         
   9  -1   4       4624.76       4610.29        88.37 o                         
  10  -1   4       2059.10       2150.83        49.72 o                         
  11  -1   4       7715.77       7532.27       156.16 o                         
  12  -1   4        163.38        205.40        16.55 o                         
  13  -1   4        299.65        295.82        22.43 o                         
  14  -1   4       5931.39       6048.13       146.10 o                         
  15  -1   4        254.93        270.96        24.93 o                         
  16  -1   4        563.25        539.26        30.32 o                         
  17  -1   4        590.44        581.61        36.28 o                         
  18  -1   4       3364.02       3370.73       108.08 o                         
  19  -1   4       1203.92       1255.94        74.52 o                         
  20  -1   4         88.73        149.71        47.31 o                         
  21  -1   4         48.78        172.84        49.81 o                         
 -23   0   4        685.95        596.44        58.87 o                         
 -22   0   4        176.47        178.10        51.71 o                         
 -21   0   4        169.67        240.51        44.67 o                         
 -20   0   4       4331.88       4344.57       134.50 o                         
 -19   0   4        960.76        968.38        49.17 o                         
 -18   0   4        464.42        515.29        36.96 o                         
 -17   0   4        931.21        950.01        47.54 o                         
 -16   0   4        146.10        181.27        28.02 o                         
 -15   0   4       9481.13       9359.03       212.16 o                         
 -14   0   4       1258.55       1158.98        41.36 o                         
 -13   0   4       9127.44       9229.63       182.95 o                         
 -12   0   4       1810.78       1840.04        41.13 o                         
 -11   0   4       9714.18       9676.08       180.13 o                         
 -10   0   4         36.76         64.60        10.13 o                         
  -9   0   4      29008.05      29092.80       533.90 o                         
  -8   0   4      18982.21      19975.28       367.13 o                         
  -7   0   4          9.36         10.58         7.02 o                         
  -6   0   4      56379.38      56626.74      1093.74 o                         
  -5   0   4        226.11        242.44         9.58 o                         
  -4   0   4     155539.55     147783.81      3236.79 o                         
  -3   0   4         41.03         73.59         9.06 o                         
  -2   0   4       6195.70       5564.15       161.93 o                         
  -1   0   4         29.94         61.75         4.43 o                         
   0   0   4        640.71        710.73        16.70 o                         
   1   0   4      21398.14      20809.89       455.63 o                         
   2   0   4       5153.13       5084.39       104.86 o                         
   3   0   4      72570.49      73339.74      1341.62 o                         
   4   0   4          0.20         51.86         7.00 o                         
   5   0   4      18009.40      18244.78       352.69 o                         
   6   0   4       1787.27       2202.00        45.19 o                         
   7   0   4      39474.78      39595.91       725.52 o                         
   8   0   4         61.68         52.28         6.77 o                         
   9   0   4          7.18         20.11         7.82 o                         
  10   0   4      30100.93      31313.83       606.13 o                         
  11   0   4         52.49         69.51        15.03 o                         
  12   0   4      30491.83      31462.10       647.05 o                         
  13   0   4        405.60        427.12        22.31 o                         
  14   0   4       1799.56       1777.87        49.74 o                         
  15   0   4         96.68         99.82        20.77 o                         
  16   0   4       3133.12       3165.50        83.43 o                         
  17   0   4       1120.61       1259.21        54.98 o                         
  18   0   4        510.31        518.62        41.51 o                         
  19   0   4       2513.28       2510.59        91.15 o                         
  20   0   4         13.20         91.81        46.00 o                         
  21   0   4         82.56        110.51        58.41 o                         
 -23   1   4        530.84        519.98        58.29 o                         
 -22   1   4        248.19        277.92        61.75 o                         
 -21   1   4        684.27        651.61        49.81 o                         
 -20   1   4         31.80         48.59        39.77 o                         
 -19   1   4       3086.09       3020.75       102.19 o                         
 -18   1   4         20.07         12.31        30.76 o                         
 -17   1   4       2814.26       2745.36        81.27 o                         
 -16   1   4        889.56        863.82        38.25 o                         
 -15   1   4        455.83        444.38        24.92 o                         
 -14   1   4        800.45        744.02        30.42 o                         
 -13   1   4       1761.35       1715.47        42.64 o                         
 -12   1   4       2778.89       2601.91        61.44 o                         
 -11   1   4       4781.61       4647.92       114.45 o                         
 -10   1   4      12285.69      12497.38       228.77 o                         
  -9   1   4       8435.94       8703.81       175.57 o                         
  -8   1   4       2240.83       2188.75        45.01 o                         
  -7   1   4       3111.53       3348.25        67.87 o                         
  -6   1   4      28804.85      28967.11       611.74 o                         
  -5   1   4       2842.23       2828.34        83.11 o                         
  -4   1   4       1053.62       1067.79        33.46 o                         
  -3   1   4       5452.02       5540.42       125.78 o                         
  -2   1   4       3864.77       3823.61       185.77 o                         
  -1   1   4       4882.05       5167.92       248.83 o                         
   0   1   4      12278.78      12554.99       391.85 o                         
   1   1   4       2238.91       2396.53       181.24 o                         
   3   1   4      26418.90      26528.42       523.37 o                         
   4   1   4       5206.59       5561.59       124.95 o                         
   5   1   4       8702.99       8553.79       185.27 o                         
   6   1   4       5077.58       5352.03       107.79 o                         
   7   1   4        899.32        937.25        26.93 o                         
   8   1   4       4832.39       4848.67        95.35 o                         
   9   1   4       4741.51       4772.04        99.69 o                         
  10   1   4       2359.96       2551.70        58.07 o                         
  11   1   4       7467.94       7330.54       156.69 o                         
  12   1   4        162.94        237.34        17.98 o                         
  13   1   4        411.93        432.74        21.69 o                         
  14   1   4       6494.48       6577.29       129.66 o                         
  15   1   4        279.81        271.74        22.20 o                         
  16   1   4        431.87        429.42        28.25 o                         
  17   1   4        575.53        589.27        34.43 o                         
  18   1   4       3322.43       3289.47       108.86 o                         
  19   1   4       1240.64       1384.32        79.62 o                         
  20   1   4        102.36         94.03        46.29 o                         
  21   1   4          6.39         55.06        48.64 o                         
 -22   2   4       1183.22       1188.93        70.43 o                         
 -21   2   4        933.77        977.19        59.68 o                         
 -20   2   4        663.62        623.79        50.10 o                         
 -19   2   4       1033.26        961.14        53.17 o                         
 -18   2   4         87.34         65.76        37.42 o                         
 -17   2   4       4823.95       4689.92       138.80 o                         
 -16   2   4        661.22        643.88        40.67 o                         
 -15   2   4      17839.09      17790.17       400.34 o                         
 -14   2   4        827.46        804.24        33.69 o                         
 -13   2   4       4106.40       4114.74        89.23 o                         
 -12   2   4       2542.81       2572.26        62.57 o                         
 -11   2   4       4804.46       4801.84        97.02 o                         
 -10   2   4      22260.90      22621.98       455.05 o                         
  -9   2   4      13735.97      13987.20       270.12 o                         
  -8   2   4      15398.20      15931.57       358.91 o                         
  -7   2   4       1482.36       1461.95        36.64 o                         
  -6   2   4       4610.08       4802.47       114.97 o                         
  -5   2   4       6802.11       6846.12       143.29 o                         
  -4   2   4      42777.88      42304.38       842.03 o                         
  -3   2   4      13422.96      13392.43       260.71 o                         
  -2   2   4      20970.51      20918.16       460.69 o                         
  -1   2   4      39895.85      39841.36       941.93 o                         
   1   2   4      20820.38      20490.01       431.90 o                         
   2   2   4      16058.24      16212.79       327.27 o                         
   3   2   4      10435.69      10608.38       197.67 o                         
   4   2   4        717.40        695.60        20.30 o                         
   5   2   4       1377.99       1300.14        28.69 o                         
   6   2   4       4564.87       4409.57        92.73 o                         
   7   2   4      57354.18      58619.73      1118.86 o                         
   8   2   4       9856.47       9950.07       206.44 o                         
   9   2   4       5731.20       5418.65       119.72 o                         
  10   2   4       3007.13       3023.95        60.01 o                         
  11   2   4        874.07        917.59        30.85 o                         
  12   2   4       6926.76       6866.34       148.14 o                         
  13   2   4        525.37        464.07        24.89 o                         
  14   2   4       5331.10       5187.56       127.79 o                         
  15   2   4        640.90        629.27        34.77 o                         
  16   2   4       2359.02       2304.49        75.69 o                         
  17   2   4       1031.94       1123.62        55.02 o                         
  18   2   4       1763.81       1686.57        73.10 o                         
  19   2   4       1879.40       1815.45        81.45 o                         
  20   2   4        825.58        863.24        56.12 o                         
  21   2   4        215.23        264.75        47.30 o                         
 -22   3   4        479.85        499.04        58.97 o                         
 -21   3   4        581.67        657.06        52.82 o                         
 -20   3   4          2.04         70.66        44.14 o                         
 -19   3   4        934.56        933.04        53.58 o                         
 -18   3   4        134.71         71.19        44.92 o                         
 -17   3   4        650.20        619.25        45.53 o                         
 -16   3   4       1244.03       1196.16        53.42 o                         
 -15   3   4       6843.91       6922.22       159.06 o                         
 -14   3   4       1222.59       1226.13        46.27 o                         
 -13   3   4       4546.68       4500.23       104.00 o                         
 -12   3   4        763.41        733.65        32.38 o                         
 -11   3   4       6330.10       6270.47       159.68 o                         
 -10   3   4       7809.67       7843.81       176.29 o                         
  -9   3   4       3859.48       3767.86        93.64 o                         
  -8   3   4       8535.63       8460.12       165.33 o                         
  -7   3   4       2190.21       2362.60        55.77 o                         
  -6   3   4      26382.27      26865.61       525.64 o                         
  -5   3   4       1851.96       1827.92        45.09 o                         
  -4   3   4        117.75        159.48        10.82 o                         
  -3   3   4        421.40        356.43        40.78 o                         
  -2   3   4       1914.91       1780.95        40.53 o                         
  -1   3   4       7986.33       7795.77       164.99 o                         
   0   3   4      22660.26      22403.60       450.15 o                         
   1   3   4      24583.26      25207.60       539.39 o                         
   2   3   4       2882.49       2976.82        67.78 o                         
   3   3   4       6821.53       6839.14       178.18 o                         
   4   3   4         53.72         50.52         9.13 o                         
   5   3   4      24813.57      25337.91       539.86 o                         
   6   3   4       3734.38       3747.09        74.69 o                         
   7   3   4      14176.20      14097.26       277.17 o                         
   8   3   4       4572.60       4505.24        93.95 o                         
   9   3   4       3565.01       3540.25        82.18 o                         
  10   3   4       4019.79       3980.89       101.16 o                         
  11   3   4        984.56        963.54        39.63 o                         
  12   3   4       2565.47       2597.10        64.72 o                         
  13   3   4       1019.27        962.70        40.54 o                         
  14   3   4       9794.50       9887.75       244.75 o                         
  15   3   4        990.03        957.82        54.97 o                         
  16   3   4       5497.65       5430.36       158.26 o                         
  17   3   4         47.31         56.43        37.72 o                         
  18   3   4       1288.65       1268.11        66.85 o                         
  19   3   4        657.53        657.86        52.79 o                         
  20   3   4         58.17         88.73        46.50 o                         
 -21   4   4       1477.93       1638.78        93.45 o                         
 -20   4   4        620.91        677.12        60.45 o                         
 -19   4   4        232.06        234.52        50.73 o                         
 -18   4   4         56.35         78.05        45.03 o                         
 -17   4   4        242.31        209.51        34.94 o                         
 -16   4   4        178.01        187.45        32.33 o                         
 -15   4   4        708.44        754.35        37.15 o                         
 -14   4   4       1358.98       1330.22        51.45 o                         
 -13   4   4        336.05        365.17        26.70 o                         
 -12   4   4       2216.08       2213.75        62.26 o                         
 -11   4   4       1742.06       1660.44        49.90 o                         
 -10   4   4        838.33        792.61        30.91 o                         
  -9   4   4       4901.47       5022.11       111.23 o                         
  -8   4   4       5987.89       6127.88       120.04 o                         
  -7   4   4       2985.73       2901.09        61.75 o                         
  -6   4   4       3057.68       3117.19       174.03 o                         
  -5   4   4       2747.11       2679.83        58.91 o                         
  -4   4   4      55785.24      55815.39      1156.56 o                         
  -3   4   4       2775.35       2491.23        60.21 o                         
  -2   4   4       2536.36       2454.51        55.54 o                         
  -1   4   4      12454.10      12791.20       268.93 o                         
   0   4   4       9332.44       9463.50       201.03 o                         
   1   4   4       6180.35       6481.56       173.76 o                         
   2   4   4      15586.18      15813.10       304.63 o                         
   3   4   4       4740.34       4706.42       100.99 o                         
   4   4   4        674.06        644.28        45.82 o                         
   5   4   4       4254.68       4093.42        79.27 o                         
   6   4   4       5282.70       5346.17       110.64 o                         
   7   4   4       5668.68       5435.22       113.91 o                         
   9   4   4       1911.56       1850.33        49.52 o                         
  10   4   4        151.58        169.83        18.63 o                         
  11   4   4       1905.21       1834.93        46.90 o                         
  12   4   4      14051.02      13818.74       304.35 o                         
  13   4   4        201.80        195.99        27.31 o                         
  14   4   4        183.19        149.68        34.11 o                         
  15   4   4        945.24        892.95        49.97 o                         
  16   4   4        860.82        853.26        49.43 o                         
  17   4   4        132.61        155.68        40.67 o                         
  18   4   4        759.80        712.19        50.92 o                         
  19   4   4        465.98        468.28        49.83 o                         
  20   4   4        826.52        845.03        65.82 o                         
 -20   5   4          0.22         35.20        73.32 o                         
 -19   5   4       2094.84       2166.44       100.54 o                         
 -18   5   4        214.72        218.39        42.49 o                         
 -17   5   4       1659.58       1642.04        65.40 o                         
 -16   5   4         23.95         66.85        33.32 o                         
 -15   5   4       2273.14       2319.81        68.17 o                         
 -14   5   4        366.27        369.21        30.66 o                         
 -13   5   4       3641.08       3658.16        90.91 o                         
 -12   5   4       3364.54       3426.63        89.59 o                         
 -11   5   4       1131.68       1131.71        46.23 o                         
 -10   5   4      11559.50      11634.82       242.21 o                         
  -9   5   4        518.21        535.58        24.70 o                         
  -8   5   4       6316.42       6368.08       148.72 o                         
  -7   5   4       1543.62       1498.30        41.64 o                         
  -6   5   4         10.48         18.62        16.13 o                         
  -5   5   4       2042.06       2059.56        60.00 o                         
  -4   5   4         48.11         54.01        16.20 o                         
  -3   5   4       1646.91       1610.34        45.70 o                         
  -2   5   4       1145.59       1106.60        37.47 o                         
  -1   5   4       1201.17       1243.25        33.44 o                         
   0   5   4       6865.47       6543.92       136.41 o                         
   1   5   4      11184.90      11217.59       231.60 o                         
   2   5   4       1036.46       1085.19        35.58 o                         
   3   5   4       5569.62       5488.62       117.94 o                         
   4   5   4         60.67         81.04        18.99 o                         
   5   5   4      12227.86      12229.82       259.16 o                         
   6   5   4        199.20        221.47        18.28 o                         
   7   5   4       9932.16       9859.96       208.03 o                         
   8   5   4       4103.86       4074.32        84.33 o                         
   9   5   4        477.40        525.86        22.74 o                         
  10   5   4       1018.84       1040.79        39.42 o                         
  11   5   4       1786.09       1827.10        54.60 o                         
  12   5   4       1026.18       1070.04        47.93 o                         
  13   5   4       2465.28       2526.58        77.18 o                         
  14   5   4        633.19        664.79        45.88 o                         
  15   5   4        509.44        497.96        43.69 o                         
  16   5   4       2997.98       3167.40       107.75 o                         
  17   5   4        129.08        160.79        43.48 o                         
  18   5   4       2855.59       2898.58       106.38 o                         
  19   5   4        244.23        232.14        53.72 o                         
 -18   6   4        406.62        363.74        51.74 o                         
 -17   6   4       1509.36       1521.67        80.98 o                         
 -16   6   4         35.32         58.27        39.15 o                         
 -15   6   4       3421.69       3428.89       115.46 o                         
 -14   6   4       1332.81       1294.08        60.28 o                         
 -13   6   4        374.62        366.06        34.83 o                         
 -12   6   4       1211.75       1289.01        56.45 o                         
 -11   6   4        358.54        398.09        32.43 o                         
 -10   6   4       3804.01       3744.74        99.80 o                         
  -9   6   4        670.94        777.47        38.21 o                         
  -8   6   4        855.43        898.74        42.53 o                         
  -7   6   4       3037.64       3058.28        88.93 o                         
  -6   6   4         64.24         91.30        19.43 o                         
  -5   6   4       7826.99       7874.05       173.17 o                         
  -4   6   4        347.34        343.74        26.51 o                         
  -3   6   4       2762.89       2795.43        66.72 o                         
  -2   6   4        298.02        326.11        24.39 o                         
  -1   6   4       2063.50       2074.98        51.75 o                         
   0   6   4       1473.90       1450.30        45.64 o                         
   1   6   4       2822.00       2810.60        76.79 o                         
   2   6   4       2344.31       2321.44        57.02 o                         
   3   6   4       3820.20       3656.56        81.46 o                         
   4   6   4       3465.94       3382.92        95.23 o                         
   5   6   4       3457.68       3557.92        98.61 o                         
   6   6   4       1831.81       1880.43        53.42 o                         
   7   6   4       2869.62       2811.27        74.57 o                         
   8   6   4         86.22        117.36        21.76 o                         
   9   6   4       2487.60       2435.24        67.27 o                         
  10   6   4       1595.38       1574.43        58.71 o                         
  11   6   4       2864.09       2783.67        87.92 o                         
  12   6   4        224.87        271.97        33.49 o                         
  13   6   4       2112.69       2176.29        83.57 o                         
  14   6   4        595.47        680.91        47.89 o                         
  15   6   4        103.99         66.35        41.44 o                         
  16   6   4        168.74        152.59        44.46 o                         
  17   6   4        101.81        105.11        45.75 o                         
 -17   7   4       1145.40       1130.55        96.00 o                         
 -16   7   4       1001.95        992.49        56.96 o                         
 -15   7   4        551.34        585.95        48.34 o                         
 -14   7   4         59.37         93.75        36.08 o                         
 -13   7   4       2060.72       2163.44        74.85 o                         
 -12   7   4       1071.00       1087.67        53.05 o                         
 -11   7   4        351.17        349.72        36.08 o                         
 -10   7   4       2217.93       2246.33        76.40 o                         
  -9   7   4        836.48        775.69        44.39 o                         
  -8   7   4       1739.31       1661.56        57.56 o                         
  -7   7   4       1926.12       1873.76        60.36 o                         
  -6   7   4       2027.85       2030.32        64.69 o                         
  -5   7   4        290.24        312.17        26.96 o                         
  -4   7   4        115.12        105.76        23.95 o                         
  -3   7   4       2689.73       2780.88        76.02 o                         
  -2   7   4       3414.50       3450.76        90.89 o                         
  -1   7   4        228.13        206.49        26.55 o                         
   0   7   4        769.21        808.15        37.67 o                         
   1   7   4       1400.96       1385.81        60.09 o                         
   2   7   4       1789.06       1820.68        71.93 o                         
   3   7   4        949.53        948.48        49.07 o                         
   4   7   4        201.60        197.17        29.04 o                         
   5   7   4       1127.91       1156.56        46.17 o                         
   6   7   4         29.84         28.44        23.71 o                         
   7   7   4        467.36        554.38        29.47 o                         
   8   7   4        222.52        193.68        28.90 o                         
   9   7   4        454.79        476.24        37.80 o                         
  10   7   4       1002.40       1085.82        50.89 o                         
  11   7   4       4232.09       4341.70       119.61 o                         
  12   7   4        186.99        206.39        42.68 o                         
  13   7   4        726.70        668.86        50.70 o                         
  14   7   4        553.34        627.79        52.31 o                         
  15   7   4        101.67         85.59        46.10 o                         
 -14   8   4        244.33        298.75        46.00 o                         
 -13   8   4        307.50        334.98        41.80 o                         
 -12   8   4         32.92         29.43        34.69 o                         
 -11   8   4        545.57        524.99        39.05 o                         
 -10   8   4        268.12        281.81        35.10 o                         
  -9   8   4       1935.34       2014.06        69.07 o                         
  -8   8   4       1139.81       1078.64        50.04 o                         
  -7   8   4        668.50        629.38        37.74 o                         
  -6   8   4        685.53        657.58        43.96 o                         
  -5   8   4        617.92        563.97        50.29 o                         
  -4   8   4       4985.73       4927.27       150.46 o                         
  -3   8   4        667.75        692.02        44.75 o                         
  -2   8   4        464.67        469.15        40.70 o                         
  -1   8   4       3169.59       3354.88       101.87 o                         
   0   8   4       2307.55       2375.08        83.66 o                         
   1   8   4       1846.62       1903.38        73.81 o                         
   2   8   4       1069.00       1149.16        59.86 o                         
   3   8   4       2324.19       2349.78        87.14 o                         
   4   8   4        369.90        423.46        39.80 o                         
   5   8   4        200.29        226.11        32.67 o                         
   6   8   4       1472.79       1430.47        56.71 o                         
   7   8   4       1396.66       1350.65        65.02 o                         
   8   8   4        511.35        548.53        41.54 o                         
   9   8   4        220.76        260.61        38.75 o                         
  10   8   4        718.20        686.25        46.22 o                         
  11   8   4       1173.03       1190.17        60.82 o                         
  12   8   4       1314.78       1434.67        74.48 o                         
  13   8   4        603.67        601.48        54.23 o                         
 -11   9   4          0.88        -44.69        46.15 o                         
 -10   9   4          6.73         -3.32        44.27 o                         
  -9   9   4        233.06        241.81        45.96 o                         
  -8   9   4        404.38        335.13        46.49 o                         
  -7   9   4        706.05        676.67        51.65 o                         
  -6   9   4        546.93        536.38        47.33 o                         
  -5   9   4        171.28         87.79        41.28 o                         
  -4   9   4        222.49        181.40        48.55 o                         
  -3   9   4        180.85        159.60        47.32 o                         
  -2   9   4        393.31        390.86        43.87 o                         
  -1   9   4        121.15         95.58        40.38 o                         
   0   9   4        109.97         78.92        41.09 o                         
   1   9   4        135.96        143.05        41.70 o                         
   2   9   4        356.82        396.06        45.35 o                         
   3   9   4        488.38        479.22        46.49 o                         
   4   9   4         97.44         84.51        41.31 o                         
   5   9   4        717.26        646.48        51.76 o                         
   6   9   4        908.14        884.81        57.59 o                         
   7   9   4        192.47        162.89        44.75 o                         
   8   9   4        358.80        379.59        47.71 o                         
   9   9   4         15.90         52.23        45.12 o                         
  10   9   4         27.80         48.85        44.38 o                         
  -5  10   4        582.31        571.44        53.79 o                         
  -4  10   4        311.00        256.37        48.85 o                         
  -3  10   4         28.25        -50.93        50.93 o                         
  -2  10   4         27.69          9.31        51.30 o                         
  -1  10   4        160.81         87.82        51.80 o                         
   0  10   4          8.67        -36.00        44.96 o                         
   1  10   4        576.25        557.71        51.90 o                         
   2  10   4        376.23        305.09        48.92 o                         
   3  10   4         60.36         11.66        46.76 o                         
   4  10   4        112.05         49.48        48.07 o                         
  -5 -10   5        758.79        674.79        44.66 o                         
  -4 -10   5        515.65        533.84        50.84 o                         
  -3 -10   5        369.42        389.45        48.21 o                         
  -2 -10   5        861.51        866.84        58.41 o                         
  -1 -10   5         50.60         93.88        54.76 o                         
   0 -10   5         57.42         93.71        34.71 o                         
   1 -10   5       1852.12       1972.37        78.92 o                         
   2 -10   5        368.65        429.31        39.88 o                         
   3 -10   5         33.75         74.28        35.91 o                         
   4 -10   5        575.55        590.61        42.51 o                         
 -11  -9   5        336.21        328.81        49.64 o                         
 -10  -9   5        233.29        318.14        47.88 o                         
  -9  -9   5        325.73        364.78        47.14 o                         
  -8  -9   5         41.79        104.81        41.49 o                         
  -7  -9   5        139.96        126.55        34.82 o                         
  -6  -9   5        225.14        262.33        34.98 o                         
  -5  -9   5        401.55        440.22        37.46 o                         
  -4  -9   5       1524.24       1664.96        69.66 o                         
  -3  -9   5        164.05        129.95        27.74 o                         
  -2  -9   5        176.34        172.82        29.20 o                         
  -1  -9   5        689.92        704.17        33.74 o                         
   0  -9   5       1311.26       1380.91        52.36 o                         
   1  -9   5       1186.35       1334.31        57.74 o                         
   2  -9   5        148.80        156.17        32.38 o                         
   3  -9   5       1566.05       1658.86        68.89 o                         
   4  -9   5         28.38         62.73        32.69 o                         
   5  -9   5         82.56        109.75        33.82 o                         
   6  -9   5       1149.87       1178.40        59.73 o                         
   7  -9   5        160.47        207.14        35.91 o                         
   8  -9   5        344.54        407.87        45.01 o                         
   9  -9   5        287.79        361.20        45.56 o                         
 -14  -8   5        585.32        660.81        57.02 o                         
 -13  -8   5       1042.19       1152.23        85.67 o                         
 -12  -8   5         59.66        148.02        40.71 o                         
 -11  -8   5        106.74        123.98        53.84 o                         
 -10  -8   5       1189.39       1151.07        73.33 o                         
  -9  -8   5        355.29        406.82        43.25 o                         
  -8  -8   5        497.51        508.91        33.87 o                         
  -7  -8   5        412.84        388.65        30.89 o                         
  -6  -8   5        360.62        381.54        29.91 o                         
  -5  -8   5       1373.71       1426.54        48.35 o                         
  -4  -8   5       1466.45       1447.16        45.17 o                         
  -3  -8   5       1317.82       1381.79        40.62 o                         
  -2  -8   5        285.54        297.80        20.45 o                         
  -1  -8   5         88.84         78.66        18.97 o                         
   0  -8   5       1005.14       1074.29        40.13 o                         
   1  -8   5       1597.64       1515.22        49.87 o                         
   2  -8   5        266.95        248.29        25.18 o                         
   3  -8   5        587.81        600.54        32.73 o                         
   4  -8   5        116.67        128.03        26.42 o                         
   5  -8   5       1833.25       1938.59        66.42 o                         
   6  -8   5       3673.10       3685.76       104.61 o                         
   7  -8   5        640.84        677.44        40.33 o                         
   8  -8   5       1555.05       1552.61        80.74 o                         
   9  -8   5        767.35        773.69        46.52 o                         
  10  -8   5        289.95        302.77        37.64 o                         
  11  -8   5        566.57        620.61        44.63 o                         
  12  -8   5       1493.97       1631.27        73.09 o                         
  13  -8   5       1401.11       1506.32        75.31 o                         
 -17  -7   5        866.27        864.48       113.30 o                         
 -16  -7   5        165.53        245.55        80.66 o                         
 -15  -7   5        468.38        600.04        62.39 o                         
 -14  -7   5        616.58        680.80        45.42 o                         
 -13  -7   5        394.72        455.80        39.35 o                         
 -12  -7   5        884.57        914.17        67.42 o                         
 -11  -7   5       1573.79       1624.02        66.43 o                         
 -10  -7   5       2606.77       2652.95        83.00 o                         
  -9  -7   5       4667.80       4771.68       121.61 o                         
  -8  -7   5       1620.81       1683.68        57.32 o                         
  -7  -7   5        832.44        821.52        39.56 o                         
  -6  -7   5        752.88        778.38        33.29 o                         
  -5  -7   5       1667.90       1668.83        42.19 o                         
  -4  -7   5        745.06        739.50        28.93 o                         
  -3  -7   5       3202.87       3139.65        72.45 o                         
  -2  -7   5        142.85        162.51        16.52 o                         
  -1  -7   5       1587.03       1530.53        39.79 o                         
   0  -7   5        158.29        165.44        16.38 o                         
   1  -7   5       1852.36       1907.93        45.58 o                         
   2  -7   5       3363.29       3488.44        85.36 o                         
   3  -7   5       1392.92       1392.05        44.79 o                         
   4  -7   5        465.93        449.12        27.32 o                         
   5  -7   5        956.67        936.92        36.89 o                         
   6  -7   5        746.50        762.88        34.89 o                         
   7  -7   5       2355.03       2328.87        61.69 o                         
   8  -7   5        528.25        561.93        29.86 o                         
   9  -7   5       1221.06       1170.96        46.02 o                         
  10  -7   5       1024.98       1057.29        51.54 o                         
  11  -7   5        623.26        663.24        41.75 o                         
  12  -7   5        214.87        261.02        36.12 o                         
  13  -7   5        415.60        450.02        41.47 o                         
  14  -7   5        610.83        635.42        45.10 o                         
  15  -7   5         75.41        128.60        40.91 o                         
 -19  -6   5       1478.34       1518.21       204.10 o                         
 -18  -6   5       1330.86       1360.77       127.57 o                         
 -17  -6   5        181.24        174.45        51.23 o                         
 -16  -6   5        427.06        445.04        50.41 o                         
 -15  -6   5        160.35        187.18        37.67 o                         
 -14  -6   5        146.25        171.53        35.16 o                         
 -13  -6   5         65.82         64.46        31.71 o                         
 -12  -6   5       1514.03       1523.39        61.35 o                         
 -11  -6   5       1265.45       1356.39        56.32 o                         
 -10  -6   5       1557.13       1549.70        51.64 o                         
  -9  -6   5        690.15        775.30        37.10 o                         
  -8  -6   5       1343.69       1345.85        41.86 o                         
  -7  -6   5       2075.22       2026.93        48.61 o                         
  -6  -6   5       3587.15       3586.33        73.17 o                         
  -5  -6   5       5554.22       5414.30       125.60 o                         
  -4  -6   5       3757.07       3758.90        84.60 o                         
  -3  -6   5       2284.66       2170.42        45.37 o                         
  -2  -6   5       5689.58       5619.24       121.40 o                         
  -1  -6   5        146.20        153.42        13.85 o                         
   0  -6   5       5003.66       4999.05       111.25 o                         
   1  -6   5       3845.13       3786.58        80.31 o                         
   2  -6   5       7005.12       6908.48       136.25 o                         
   3  -6   5        763.91        693.98        24.18 o                         
   4  -6   5        453.38        464.71        20.12 o                         
   5  -6   5       1472.58       1470.90        43.24 o                         
   6  -6   5       4927.89       4774.33       109.10 o                         
   7  -6   5        666.08        690.04        30.98 o                         
   8  -6   5       5216.43       5128.69       130.08 o                         
   9  -6   5       2330.38       2389.79        61.26 o                         
  10  -6   5       1077.03       1093.80        45.93 o                         
  11  -6   5       7415.24       7553.16       170.56 o                         
  12  -6   5       1436.43       1420.90        50.00 o                         
  13  -6   5       2397.27       2329.82        72.31 o                         
  14  -6   5        164.75        187.10        31.58 o                         
  15  -6   5         92.25        125.65        32.43 o                         
  16  -6   5        634.11        681.26        43.59 o                         
  17  -6   5        337.85        375.62        40.38 o                         
 -20  -5   5        377.01        368.67        66.05 o                         
 -19  -5   5        762.20        805.24        63.25 o                         
 -18  -5   5         59.60         24.67        48.83 o                         
 -17  -5   5        964.87        953.70        59.97 o                         
 -16  -5   5        133.81        111.37        43.68 o                         
 -15  -5   5        811.39        858.37        46.54 o                         
 -14  -5   5       6418.15       6441.06       182.88 o                         
 -13  -5   5       3590.97       3529.86       111.25 o                         
 -12  -5   5       1567.66       1572.99        57.36 o                         
 -11  -5   5       3934.88       3640.91       109.11 o                         
 -10  -5   5        438.68        450.09        26.58 o                         
  -9  -5   5       3776.94       3791.53        93.79 o                         
  -8  -5   5         50.45         99.34        14.46 o                         
  -7  -5   5        432.81        435.17        16.30 o                         
  -6  -5   5       4707.57       4483.10        85.89 o                         
  -5  -5   5       2070.75       2074.58        41.85 o                         
  -4  -5   5       4762.89       4744.91        88.15 o                         
  -3  -5   5      12051.02      11926.78       240.55 o                         
  -2  -5   5        916.41        873.96        23.19 o                         
  -1  -5   5       1722.09       1573.90        38.35 o                         
   0  -5   5       2520.60       2519.37        50.15 o                         
   1  -5   5       8537.81       8551.96       169.26 o                         
   2  -5   5      20610.34      20802.77       370.18 o                         
   3  -5   5       8190.03       7939.73       147.00 o                         
   4  -5   5       1684.59       1654.61        36.45 o                         
   5  -5   5        898.04        857.58        27.10 o                         
   6  -5   5       2975.09       2884.55        68.72 o                         
   7  -5   5       3169.52       3203.34        72.14 o                         
   8  -5   5        420.37        400.45        20.03 o                         
   9  -5   5         52.89         64.62        16.69 o                         
  10  -5   5       3714.91       3627.63        87.47 o                         
  11  -5   5       1710.20       1617.69        49.77 o                         
  12  -5   5       3124.71       3093.69        79.00 o                         
  13  -5   5       6485.12       6504.11       156.34 o                         
  14  -5   5        128.99        159.54        28.09 o                         
  15  -5   5         75.15         83.72        29.13 o                         
  16  -5   5        854.85        845.24        41.08 o                         
  17  -5   5       1230.62       1257.55        64.03 o                         
  18  -5   5        953.11        915.88        57.32 o                         
 -21  -4   5       2268.64       2395.18       148.87 o                         
 -20  -4   5       2109.13       2148.36       100.01 o                         
 -19  -4   5        416.42        408.68        48.26 o                         
 -18  -4   5        297.87        274.33        43.29 o                         
 -17  -4   5       2346.58       2397.16        87.51 o                         
 -16  -4   5       4386.76       4203.46       128.58 o                         
 -15  -4   5       6687.59       6489.02       167.16 o                         
 -14  -4   5       4599.24       4650.97       122.45 o                         
 -13  -4   5       6359.81       6362.29       149.60 o                         
 -12  -4   5       1040.62        987.42        43.72 o                         
 -11  -4   5       7574.17       7535.20       181.47 o                         
  -9  -4   5       3593.86       3590.13        72.84 o                         
  -8  -4   5       5296.34       5319.55       102.71 o                         
  -7  -4   5        475.49        444.76        15.51 o                         
  -6  -4   5      13856.28      13990.90       247.01 o                         
  -5  -4   5       7586.75       7173.66       131.93 o                         
  -4  -4   5       2424.84       2522.25        48.73 o                         
  -3  -4   5      19893.56      20418.10       340.20 o                         
  -2  -4   5      10521.62      10482.87       189.08 o                         
  -1  -4   5       7806.90       7705.04       159.32 o                         
   0  -4   5      15508.59      15229.30       279.69 o                         
   1  -4   5        434.54        434.69        12.85 o                         
   2  -4   5       1710.51       1691.42        31.08 o                         
   3  -4   5         31.27         44.45         7.32 o                         
   4  -4   5       4885.92       4882.20        87.12 o                         
   5  -4   5       6535.23       6587.77       119.21 o                         
   6  -4   5       4115.50       4065.05        77.22 o                         
   7  -4   5       2758.30       2660.28        52.87 o                         
   8  -4   5       3716.27       3720.50        72.17 o                         
   9  -4   5       1741.48       1698.05        37.26 o                         
  10  -4   5       1030.35        975.21        29.28 o                         
  11  -4   5       1759.67       1728.18        43.15 o                         
  12  -4   5       4036.80       4035.02        84.87 o                         
  13  -4   5       5446.54       5338.18       114.69 o                         
  14  -4   5        972.91        875.44        37.67 o                         
  15  -4   5        896.05        881.28        40.52 o                         
  16  -4   5       1175.49       1234.46        48.36 o                         
  17  -4   5        322.67        358.40        35.35 o                         
  18  -4   5        349.95        344.72        61.58 o                         
  19  -4   5        254.98        249.88        52.34 o                         
 -22  -3   5        117.18        192.03        56.92 o                         
 -21  -3   5         91.03        149.96        54.02 o                         
 -20  -3   5       1085.77       1155.21        76.57 o                         
 -19  -3   5        547.70        622.61        49.69 o                         
 -18  -3   5         79.08         68.15        39.46 o                         
 -17  -3   5       2269.45       2138.46        82.21 o                         
 -16  -3   5        973.89        976.71        54.60 o                         
 -15  -3   5       3377.82       3368.45        97.32 o                         
 -14  -3   5       9701.71       9564.62       239.32 o                         
 -13  -3   5        239.00        252.07        25.12 o                         
 -12  -3   5        365.88        330.65        24.05 o                         
 -11  -3   5        256.77        282.94        21.91 o                         
 -10  -3   5       2581.96       2502.87        59.38 o                         
  -9  -3   5      18193.40      18075.88       373.05 o                         
  -8  -3   5      17668.62      17592.63       365.98 o                         
  -7  -3   5       6476.09       6212.85       114.04 o                         
  -6  -3   5       2993.65       3182.60        60.88 o                         
  -5  -3   5       2210.36       2221.81        38.26 o                         
  -4  -3   5       5065.13       5203.31        85.52 o                         
  -3  -3   5       8757.43       8394.76       145.63 o                         
  -2  -3   5       4577.08       4096.99        82.43 o                         
  -1  -3   5         87.18        129.04         6.29 o                         
   0  -3   5      12377.81      12336.09       239.97 o                         
   1  -3   5       2705.47       2978.47        62.73 o                         
   2  -3   5      40226.22      39985.04       694.28 o                         
   3  -3   5       6823.36       6972.55       131.77 o                         
   4  -3   5       4955.18       5202.36        88.72 o                         
   5  -3   5       3582.32       3657.17        60.26 o                         
   6  -3   5       2474.68       2487.01        46.90 o                         
   7  -3   5      12297.92      12144.37       218.66 o                         
   8  -3   5       1121.90       1032.95        24.83 o                         
   9  -3   5       4966.66       4788.99        85.75 o                         
  10  -3   5       1031.58        970.03        26.84 o                         
  11  -3   5        958.92       1011.45        30.45 o                         
  12  -3   5       7421.86       7288.17       144.19 o                         
  13  -3   5       5103.15       5056.78       106.07 o                         
  14  -3   5       3643.79       3659.64        86.73 o                         
  15  -3   5        230.89        254.44        24.38 o                         
  16  -3   5        920.66        917.22        38.23 o                         
  17  -3   5       3973.91       3691.30       118.65 o                         
  18  -3   5       2003.97       1926.49        91.10 o                         
  19  -3   5        216.57        243.88        49.87 o                         
  20  -3   5        831.47        860.86        71.55 o                         
 -22  -2   5       1670.22       1751.00       113.80 o                         
 -21  -2   5       1988.97       2181.59        91.13 o                         
 -20  -2   5        735.84        778.95        52.28 o                         
 -19  -2   5        728.61        740.29        50.56 o                         
 -18  -2   5       1975.55       1822.44        76.10 o                         
 -17  -2   5       1986.10       1883.94        74.65 o                         
 -16  -2   5       3203.06       3180.42       105.73 o                         
 -15  -2   5       6896.20       6887.92       173.43 o                         
 -14  -2   5        943.57        942.06        43.50 o                         
 -13  -2   5        465.70        528.59        27.46 o                         
 -12  -2   5       1073.61       1093.27        37.46 o                         
 -11  -2   5        482.34        511.08        17.79 o                         
 -10  -2   5      15345.29      15325.25       309.44 o                         
  -9  -2   5       5818.82       6057.90       121.70 o                         
  -8  -2   5      19728.22      19723.17       387.87 o                         
  -7  -2   5       6492.55       6486.41       126.69 o                         
  -6  -2   5       6145.35       6288.42       119.36 o                         
  -5  -2   5      27002.84      27126.74       494.54 o                         
  -4  -2   5       7869.51       8015.29       156.79 o                         
  -3  -2   5        491.47        469.74        10.88 o                         
  -2  -2   5      42230.50      43282.71       779.96 o                         
  -1  -2   5        412.38        414.43        10.84 o                         
   0  -2   5       3521.24       3576.56        72.72 o                         
   1  -2   5      39549.41      40465.30       796.83 o                         
   2  -2   5      23531.33      24697.65       491.24 o                         
   3  -2   5       1210.60       1310.89        24.80 o                         
   4  -2   5       1985.62       2082.70        38.31 o                         
   5  -2   5      12094.97      12315.63       239.42 o                         
   6  -2   5       4459.79       4512.36        84.57 o                         
   7  -2   5      10048.27      10246.65       187.98 o                         
   8  -2   5       6684.79       6620.23       130.71 o                         
   9  -2   5       7868.60       8022.35       147.90 o                         
  10  -2   5       1536.12       1458.81        36.61 o                         
  11  -2   5       8721.68       8729.15       176.64 o                         
  12  -2   5       3976.68       3814.71        73.94 o                         
  13  -2   5        834.41        827.46        32.26 o                         
  14  -2   5       4537.36       4483.08       113.98 o                         
  15  -2   5        366.92        384.47        30.57 o                         
  16  -2   5        579.43        588.74        35.76 o                         
  17  -2   5       3278.00       3259.28       102.92 o                         
  18  -2   5       1386.50       1397.51        68.38 o                         
  19  -2   5        270.87        325.94        48.34 o                         
  20  -2   5        499.08        540.05        64.38 o                         
  21  -2   5       1238.03       1279.94        89.69 o                         
 -23  -1   5        180.93        235.60        65.70 o                         
 -22  -1   5       1332.86       1422.30        94.72 o                         
 -21  -1   5        569.49        622.19        49.71 o                         
 -20  -1   5       6506.67       6466.01       182.84 o                         
 -19  -1   5        158.72        145.74        39.58 o                         
 -18  -1   5        597.86        565.68        43.89 o                         
 -17  -1   5       1109.35       1168.64        65.83 o                         
 -16  -1   5       3380.43       3286.47        91.78 o                         
 -15  -1   5        509.26        498.50        28.93 o                         
 -14  -1   5       3781.50       3796.84        96.45 o                         
 -13  -1   5       4865.92       4769.75       115.09 o                         
 -12  -1   5        334.51        350.99        15.78 o                         
 -11  -1   5      19328.24      19759.86       366.65 o                         
 -10  -1   5       1331.61       1296.56        26.55 o                         
  -9  -1   5      50808.39      50437.93       909.82 o                         
  -8  -1   5       2594.71       2474.81        45.26 o                         
  -7  -1   5       4434.53       4237.79        77.01 o                         
  -6  -1   5       7372.74       7155.44       157.18 o                         
  -5  -1   5         69.75        119.26         9.90 o                         
  -4  -1   5      41819.89      41176.41       807.68 o                         
  -3  -1   5      30930.24      30216.99       560.51 o                         
  -2  -1   5      23590.82      23686.56       497.94 o                         
  -1  -1   5       8134.64       8204.65       164.34 o                         
   0  -1   5       8556.57       8546.81       179.90 o                         
   1  -1   5       9248.52       9463.83       201.15 o                         
   2  -1   5      66852.49      67170.38      1208.18 o                         
   3  -1   5      30540.37      31606.79       577.60 o                         
   4  -1   5       1286.74       1450.79        26.57 o                         
   5  -1   5       2976.47       3043.68        61.60 o                         
   6  -1   5       2681.99       2467.39        44.43 o                         
   7  -1   5      11030.03      11187.77       201.45 o                         
   8  -1   5       5834.47       5955.76       110.21 o                         
   9  -1   5       7076.58       7084.22       138.09 o                         
  10  -1   5       8005.61       8140.26       156.21 o                         
  11  -1   5       1633.19       1638.16        37.30 o                         
  12  -1   5       1175.31       1191.13        37.32 o                         
  13  -1   5       8507.62       8614.64       185.58 o                         
  14  -1   5       4080.79       3988.07        95.24 o                         
  15  -1   5        223.70        244.88        24.93 o                         
  16  -1   5       2467.64       2483.14        69.44 o                         
  17  -1   5       1360.90       1388.69        58.50 o                         
  18  -1   5        545.42        575.73        48.49 o                         
  19  -1   5        225.14        247.73        46.53 o                         
  20  -1   5        429.91        470.39        51.88 o                         
  21  -1   5        186.06        303.59        61.69 o                         
 -23   0   5         95.03        141.51        51.86 o                         
 -22   0   5        142.66        184.24        50.98 o                         
 -21   0   5       4409.35       4680.92       143.17 o                         
 -20   0   5        191.66        232.70        40.98 o                         
 -19   0   5       3034.31       3013.11        91.68 o                         
 -18   0   5          0.50         -2.40        30.36 o                         
 -17   0   5        484.88        498.39        34.87 o                         
 -16   0   5       9239.94       9158.08       225.85 o                         
 -15   0   5        177.20        155.31        23.57 o                         
 -14   0   5       1637.88       1698.78        51.37 o                         
 -13   0   5        866.13        829.88        34.48 o                         
 -12   0   5        137.77        124.15        14.55 o                         
 -11   0   5        825.25        727.28        22.31 o                         
 -10   0   5      34880.18      35508.34       651.15 o                         
  -9   0   5         30.88         32.88         8.60 o                         
  -8   0   5        441.55        528.37        17.96 o                         
  -7   0   5       8682.96       8303.04       162.66 o                         
  -6   0   5       3779.53       3641.94        77.07 o                         
  -5   0   5      35872.75      35462.32       726.68 o                         
  -4   0   5       1659.22       1437.29        32.27 o                         
  -3   0   5      34225.09      31865.74       651.65 o                         
  -2   0   5       1000.26       1081.69        25.59 o                         
  -1   0   5         71.82         87.69         5.53 o                         
   0   0   5       9541.05       9436.73       193.30 o                         
   1   0   5       3092.96       3162.13        65.41 o                         
   2   0   5       6545.14       6651.01       136.83 o                         
   3   0   5        106.77        108.29         4.83 o                         
   4   0   5      18364.90      18489.36       338.38 o                         
   5   0   5       3438.11       3395.33        66.89 o                         
   6   0   5      13199.71      13748.02       266.37 o                         
   7   0   5       2116.58       2222.32        46.09 o                         
   8   0   5       6870.64       6763.79       133.10 o                         
   9   0   5      10694.53      10272.55       190.55 o                         
  10   0   5       2174.95       2124.64        47.24 o                         
  11   0   5         25.11         68.35        15.56 o                         
  12   0   5        149.99        172.74        18.13 o                         
  13   0   5       4532.49       4635.01       102.51 o                         
  14   0   5          6.77         -4.13        19.77 o                         
  15   0   5        252.80        294.41        25.36 o                         
  16   0   5       5440.46       5348.90       127.37 o                         
  17   0   5        841.95        862.21        48.88 o                         
  18   0   5       2096.13       2080.93        79.08 o                         
  19   0   5        622.82        663.41        45.38 o                         
  20   0   5        108.42        181.62        50.52 o                         
  21   0   5          3.52          6.90        58.09 o                         
 -23   1   5        230.96        235.39        53.95 o                         
 -22   1   5       1197.73       1146.89        77.45 o                         
 -21   1   5        522.11        533.55        48.43 o                         
 -20   1   5       6322.81       6155.16       181.88 o                         
 -19   1   5        173.78        206.83        38.79 o                         
 -18   1   5        746.59        758.50        40.36 o                         
 -17   1   5        976.98       1010.58        49.36 o                         
 -16   1   5       3277.42       3212.34        91.90 o                         
 -15   1   5        723.27        763.18        29.65 o                         
 -14   1   5       4047.50       4112.90        84.65 o                         
 -13   1   5       5926.63       5801.93       109.03 o                         
 -12   1   5        388.73        403.61        19.52 o                         
 -11   1   5      19434.44      20072.94       410.43 o                         
 -10   1   5       1057.74       1004.75        29.49 o                         
  -9   1   5      53442.40      54188.07      1006.26 o                         
  -8   1   5       2099.33       2004.96        50.74 o                         
  -7   1   5       3636.43       3397.03        81.62 o                         
  -6   1   5       8333.39       8092.39       168.47 o                         
  -5   1   5        136.79        169.48         8.92 o                         
  -4   1   5      43577.11      42864.77       989.37 o                         
  -3   1   5      32023.52      31158.76       670.27 o                         
  -2   1   5      24598.75      25013.95       532.45 o                         
  -1   1   5       8924.19       9049.99       221.00 o                         
   0   1   5       7629.61       7608.78       238.25 o                         
   1   1   5      11698.06      11853.10       247.04 o                         
   2   1   5      64828.63      64656.08      1273.98 o                         
   3   1   5      30754.88      31451.72       577.56 o                         
   4   1   5       1133.12       1245.87        28.34 o                         
   5   1   5       3664.19       3724.51        80.64 o                         
   6   1   5       2112.81       1946.86        62.93 o                         
   7   1   5      10194.51      10544.71       241.29 o                         
   8   1   5       5538.32       5836.83       123.79 o                         
   9   1   5       6880.60       6922.77       146.75 o                         
  10   1   5       7309.17       7657.78       177.76 o                         
  11   1   5       1412.08       1387.79        43.80 o                         
  12   1   5       1454.58       1477.88        38.93 o                         
  13   1   5       7683.08       7827.35       173.51 o                         
  14   1   5       3930.85       3887.36        84.67 o                         
  15   1   5        199.59        228.92        22.06 o                         
  16   1   5       2449.41       2505.34        70.55 o                         
  17   1   5       1446.94       1494.61        59.95 o                         
  18   1   5        525.37        492.20        43.88 o                         
  19   1   5        312.47        320.82        47.73 o                         
  20   1   5        428.25        450.27        52.52 o                         
  21   1   5        120.84        120.21        50.60 o                         
 -22   2   5       1963.33       1854.29        84.85 o                         
 -21   2   5       1972.31       2080.70        88.56 o                         
 -20   2   5        699.05        717.83        51.06 o                         
 -19   2   5        812.25        873.71        50.65 o                         
 -18   2   5       1822.55       1719.91        74.86 o                         
 -17   2   5       1909.05       1792.06        75.06 o                         
 -16   2   5       3604.05       3544.26       105.26 o                         
 -15   2   5       7052.38       6943.14       149.47 o                         
 -14   2   5        884.11        916.06        35.16 o                         
 -13   2   5        792.57        812.31        30.13 o                         
 -12   2   5        883.84        897.76        32.48 o                         
 -11   2   5        355.56        377.90        19.29 o                         
 -10   2   5      16574.85      16516.79       309.77 o                         
  -9   2   5       6127.32       6262.60       129.66 o                         
  -8   2   5      20400.28      20416.33       440.30 o                         
  -7   2   5       6473.90       6410.18       143.99 o                         
  -6   2   5       5716.27       5833.53       136.10 o                         
  -5   2   5      23599.21      23668.98       560.99 o                         
  -4   2   5       8074.21       8128.88       166.73 o                         
  -3   2   5        373.47        362.82        13.22 o                         
  -2   2   5      41588.34      41470.36      1007.05 o                         
   0   2   5       3758.65       3907.89        83.25 o                         
   1   2   5      41461.00      42329.62       904.01 o                         
   2   2   5      24638.45      26329.76       521.57 o                         
   3   2   5       1069.14       1150.97        26.45 o                         
   4   2   5       2036.01       2131.11        43.25 o                         
   5   2   5      13434.70      13842.91       253.12 o                         
   6   2   5       4561.25       4533.00        95.29 o                         
   7   2   5       9851.21      10122.28       198.91 o                         
   8   2   5       7454.79       7563.84       147.56 o                         
   9   2   5       7606.05       7851.58       166.38 o                         
  10   2   5       1759.47       1668.45        40.98 o                         
  11   2   5       9238.71       9262.52       188.54 o                         
  12   2   5       3219.45       3138.13        79.31 o                         
  13   2   5        982.13        980.38        35.09 o                         
  14   2   5       5099.03       5142.64       116.68 o                         
  15   2   5        358.24        375.48        35.22 o                         
  16   2   5        613.39        639.72        41.69 o                         
  17   2   5       3175.89       3147.62        96.33 o                         
  18   2   5       1209.21       1230.02        61.12 o                         
  19   2   5        262.57        261.16        44.50 o                         
  20   2   5        613.02        646.14        51.52 o                         
  21   2   5       1254.42       1155.09        67.29 o                         
 -22   3   5        197.81        238.22        49.19 o                         
 -21   3   5        124.56        165.52        45.76 o                         
 -20   3   5       1101.19       1156.74        63.84 o                         
 -19   3   5        661.81        649.94        49.24 o                         
 -18   3   5         28.53         13.74        43.37 o                         
 -17   3   5       2264.74       2094.14        92.63 o                         
 -16   3   5        959.06        997.51        45.81 o                         
 -15   3   5       3717.68       3644.64        90.09 o                         
 -14   3   5      10220.92       9954.91       221.63 o                         
 -13   3   5        154.60        143.60        22.08 o                         
 -12   3   5        260.54        224.14        21.59 o                         
 -11   3   5        254.90        273.86        22.58 o                         
 -10   3   5       2902.62       2761.71        65.03 o                         
  -9   3   5      18292.20      18160.32       373.59 o                         
  -8   3   5      18146.92      17980.20       345.46 o                         
  -7   3   5       5588.85       5279.97       121.45 o                         
  -6   3   5       3001.32       3226.96        69.49 o                         
  -5   3   5       2079.98       2065.75        48.25 o                         
  -4   3   5       4652.72       4732.56       112.53 o                         
  -3   3   5       8626.79       8150.31       161.60 o                         
  -2   3   5       5757.28       5183.49       118.72 o                         
   0   3   5      12573.00      12454.35       255.03 o                         
   2   3   5      39290.96      39115.30       763.83 o                         
   3   3   5       7164.09       7358.24       148.30 o                         
   4   3   5       5027.81       5245.35       103.13 o                         
   5   3   5       3170.40       3241.47        70.05 o                         
   6   3   5       2220.97       2283.13        50.25 o                         
   7   3   5      12846.92      12816.76       242.59 o                         
   8   3   5       1378.03       1273.70        30.35 o                         
   9   3   5       4798.87       4655.35       102.30 o                         
  10   3   5       1165.23       1104.17        36.94 o                         
  11   3   5       1042.80       1088.52        39.04 o                         
  12   3   5       7192.35       7149.23       165.52 o                         
  13   3   5       4524.39       4515.91       124.58 o                         
  14   3   5       3992.25       4052.68       103.71 o                         
  15   3   5        195.86        194.34        34.77 o                         
  16   3   5        789.55        753.08        47.30 o                         
  17   3   5       4230.37       4102.73       122.64 o                         
  18   3   5       2087.51       2115.60        84.74 o                         
  19   3   5        267.23        286.23        41.68 o                         
  20   3   5        799.05        759.50        56.86 o                         
 -21   4   5       2367.08       2495.54        99.99 o                         
 -20   4   5       2123.59       2202.06       104.27 o                         
 -19   4   5        615.48        645.08        55.61 o                         
 -18   4   5        235.32        212.54        47.49 o                         
 -17   4   5       2245.07       2219.43        85.58 o                         
 -16   4   5       4419.79       4303.75       108.14 o                         
 -15   4   5       6750.07       6702.33       155.23 o                         
 -14   4   5       4584.22       4692.71       106.02 o                         
 -13   4   5       5536.27       5586.90       129.06 o                         
 -12   4   5       1239.49       1246.03        45.70 o                         
 -11   4   5       7312.56       7278.99       168.80 o                         
 -10   4   5       1367.26       1314.05        38.60 o                         
  -9   4   5       3009.99       2953.29        73.74 o                         
  -8   4   5       5598.62       5647.08       125.40 o                         
  -7   4   5        398.86        379.06        18.19 o                         
  -6   4   5      13965.96      14192.55       290.89 o                         
  -5   4   5       9493.70       9098.86       313.89 o                         
  -4   4   5       2757.02       2878.72        63.59 o                         
  -3   4   5      17944.34      18113.97       399.82 o                         
  -2   4   5      10026.19       9983.70       212.45 o                         
  -1   4   5       7799.20       7716.10       160.78 o                         
   0   4   5      14063.74      13668.26       280.47 o                         
   1   4   5        804.60        729.47        75.51 o                         
   2   4   5       1679.86       1696.54        40.07 o                         
   3   4   5         93.91        123.57        12.71 o                         
   4   4   5       4822.23       4848.00       103.83 o                         
   5   4   5       6726.08       6864.34       141.08 o                         
   6   4   5       4600.65       4569.15        98.32 o                         
   7   4   5       2743.74       2644.35        61.02 o                         
   8   4   5       3722.44       3730.22        82.51 o                         
   9   4   5       1664.65       1597.41        44.41 o                         
  10   4   5        921.34        833.04        32.56 o                         
  11   4   5       1789.67       1795.30        49.22 o                         
  12   4   5       3994.58       3969.94       106.53 o                         
  13   4   5       5097.45       5075.11       135.27 o                         
  14   4   5        936.17        890.80        49.59 o                         
  15   4   5       1158.36       1121.61        58.87 o                         
  16   4   5        982.08       1114.32        64.18 o                         
  17   4   5        226.82        213.81        42.59 o                         
  18   4   5        425.19        414.78        47.17 o                         
  19   4   5        428.05        422.10        49.45 o                         
 -20   5   5        169.73        180.73        52.90 o                         
 -19   5   5        700.30        839.36        99.30 o                         
 -18   5   5        140.45        176.38        41.00 o                         
 -17   5   5        829.95        904.99        52.74 o                         
 -16   5   5        220.45        271.88        32.32 o                         
 -15   5   5        675.52        763.55        38.38 o                         
 -14   5   5       6563.75       6731.46       155.74 o                         
 -13   5   5       4037.38       3964.77        96.11 o                         
 -12   5   5       1390.33       1371.96        50.60 o                         
 -11   5   5       4182.82       3906.96        94.40 o                         
 -10   5   5        658.76        701.49        30.99 o                         
  -9   5   5       3507.94       3476.42        88.75 o                         
  -8   5   5        110.60        120.50        20.44 o                         
  -7   5   5        476.69        481.33        25.44 o                         
  -6   5   5       4729.30       4546.52       105.36 o                         
  -5   5   5       1918.01       1908.88        57.05 o                         
  -4   5   5       4593.34       4480.52       107.68 o                         
  -3   5   5      11418.84      11315.05       258.83 o                         
  -2   5   5        937.17        928.89        31.78 o                         
  -1   5   5       1901.61       1763.53        42.07 o                         
   0   5   5       2278.58       2293.76        56.22 o                         
   1   5   5       8973.78       8819.10       181.59 o                         
   2   5   5      19295.62      19228.43       444.13 o                         
   3   5   5       8185.24       7883.95       178.23 o                         
   4   5   5       1322.63       1345.52        48.65 o                         
   5   5   5        857.14        860.00        31.22 o                         
   6   5   5       3341.30       3315.92        71.86 o                         
   7   5   5       3277.23       3274.16        70.97 o                         
   8   5   5        473.58        477.04        21.50 o                         
   9   5   5         19.97         25.43        18.80 o                         
  10   5   5       3681.03       3608.36        89.46 o                         
  11   5   5       1734.41       1682.93        57.94 o                         
  12   5   5       3184.60       3137.17        89.01 o                         
  13   5   5       5980.61       5932.73       159.31 o                         
  14   5   5         34.83         46.16        36.36 o                         
  15   5   5         55.39         84.91        38.32 o                         
  16   5   5        846.85        835.20        53.93 o                         
  17   5   5       1263.15       1253.56        70.63 o                         
  18   5   5        816.39        843.81        57.75 o                         
 -19   6   5       1326.34       1297.28        96.13 o                         
 -18   6   5       1384.63       1448.67        85.69 o                         
 -17   6   5        159.74        190.76        47.04 o                         
 -16   6   5        602.85        577.44        45.58 o                         
 -15   6   5        170.73        219.24        39.40 o                         
 -14   6   5        253.73        311.01        35.23 o                         
 -13   6   5         75.98        112.77        31.23 o                         
 -12   6   5       1439.73       1483.08        59.76 o                         
 -11   6   5       1290.29       1338.89        55.59 o                         
 -10   6   5       1473.31       1418.32        56.74 o                         
  -9   6   5       1235.37       1163.70        68.95 o                         
  -8   6   5       1415.37       1411.00        51.96 o                         
  -7   6   5       1844.94       1793.18        57.18 o                         
  -6   6   5       3934.55       3919.59        85.74 o                         
  -5   6   5       6665.83       6590.04       138.23 o                         
  -4   6   5       4167.20       4082.11        94.75 o                         
  -3   6   5       1920.15       1833.25        56.65 o                         
  -2   6   5       5956.70       5945.52       133.29 o                         
  -1   6   5        138.84        175.07        19.49 o                         
   0   6   5       5558.28       5601.60       122.72 o                         
   1   6   5       4318.42       4235.54        95.86 o                         
   2   6   5       7035.19       6907.34       158.01 o                         
   3   6   5        653.76        661.10        33.37 o                         
   4   6   5        695.41        735.11        35.20 o                         
   5   6   5       1664.89       1669.40        46.41 o                         
   6   6   5       4814.84       4684.55       105.38 o                         
   7   6   5        947.17        938.83        34.37 o                         
   8   6   5       5454.56       5312.35       116.29 o                         
   9   6   5       2116.66       2138.48        65.22 o                         
  10   6   5       1175.19       1238.68        53.53 o                         
  11   6   5       7211.49       7296.32       187.28 o                         
  12   6   5       1430.36       1349.87        60.42 o                         
  13   6   5       2252.27       2214.85        88.55 o                         
  14   6   5        254.97        219.23        42.47 o                         
  15   6   5         70.44         88.56        42.74 o                         
  16   6   5        584.67        588.74        50.85 o                         
  17   6   5        310.79        316.91        48.75 o                         
 -17   7   5       1153.22       1066.64        68.18 o                         
 -16   7   5        192.14        226.59        49.68 o                         
 -15   7   5        395.58        513.79        46.66 o                         
 -14   7   5        781.72        808.76        49.40 o                         
 -13   7   5        484.24        544.33        40.33 o                         
 -12   7   5       1029.94       1012.48        50.29 o                         
 -11   7   5       1671.19       1724.23        66.15 o                         
 -10   7   5       2381.08       2464.04        80.77 o                         
  -9   7   5       4464.09       4690.51       116.85 o                         
  -8   7   5       1363.19       1317.36        54.32 o                         
  -7   7   5       1247.67       1248.84        47.53 o                         
  -6   7   5        840.87        803.33        38.35 o                         
  -5   7   5       1519.11       1429.00        58.02 o                         
  -4   7   5        904.59        909.50        38.19 o                         
  -3   7   5       3518.65       3406.16        91.16 o                         
  -2   7   5        127.64        117.99        30.62 o                         
  -1   7   5       1373.66       1401.21        62.08 o                         
   0   7   5        106.91        112.04        31.29 o                         
   1   7   5       1525.20       1558.93        68.16 o                         
   2   7   5       3570.75       3747.55       109.65 o                         
   3   7   5       1170.59       1200.58        58.28 o                         
   4   7   5        424.51        446.14        32.95 o                         
   5   7   5       1087.19       1026.60        40.20 o                         
   6   7   5        813.41        840.21        36.29 o                         
   7   7   5       2323.93       2293.58        64.53 o                         
   8   7   5        714.83        714.32        39.30 o                         
   9   7   5       1125.95       1071.69        52.16 o                         
  10   7   5       1182.86       1098.98        52.46 o                         
  11   7   5        681.05        679.66        41.92 o                         
  12   7   5        118.50        132.39        36.57 o                         
  13   7   5        543.79        563.95        49.90 o                         
  14   7   5        466.32        425.52        49.50 o                         
  15   7   5         32.45         30.56        46.34 o                         
 -14   8   5        540.38        562.57        49.65 o                         
 -13   8   5        875.66        906.89        50.92 o                         
 -12   8   5         74.56         61.90        34.78 o                         
 -11   8   5        119.99         77.57        33.84 o                         
 -10   8   5       1188.23       1178.33        54.56 o                         
  -9   8   5        403.02        432.32        40.17 o                         
  -8   8   5        551.79        570.08        41.14 o                         
  -7   8   5        367.11        348.14        37.85 o                         
  -6   8   5        337.27        293.70        37.32 o                         
  -5   8   5       1276.55       1248.99        72.49 o                         
  -4   8   5       1538.03       1479.44        77.51 o                         
  -3   8   5       1238.33       1244.63        63.25 o                         
  -2   8   5        229.55        220.01        36.89 o                         
  -1   8   5         60.10         47.39        35.50 o                         
   0   8   5       1109.99       1096.16        57.33 o                         
   1   8   5       1353.80       1282.98        68.04 o                         
   2   8   5        400.53        338.02        41.35 o                         
   3   8   5        635.91        647.75        43.77 o                         
   4   8   5        105.87        128.23        36.41 o                         
   5   8   5       1945.24       1954.64        65.01 o                         
   6   8   5       3472.92       3440.74       103.07 o                         
   7   8   5        722.39        695.92        47.20 o                         
   8   8   5       1819.89       1877.12        71.79 o                         
   9   8   5        903.73        830.34        46.94 o                         
  10   8   5        178.30        199.54        39.39 o                         
  11   8   5        594.51        631.30        45.49 o                         
  12   8   5       1305.30       1276.37        72.72 o                         
  13   8   5       1595.76       1544.85        81.02 o                         
 -11   9   5        295.78        283.28        43.45 o                         
 -10   9   5        345.04        326.27        47.61 o                         
  -9   9   5        446.34        439.36        48.59 o                         
  -8   9   5         41.40         19.22        43.45 o                         
  -7   9   5        126.97         55.86        42.84 o                         
  -6   9   5        239.26        147.85        43.16 o                         
  -5   9   5        430.36        376.07        44.94 o                         
  -4   9   5       1608.46       1579.22        85.70 o                         
  -3   9   5        211.26        110.48        47.54 o                         
  -2   9   5        173.27        185.13        41.35 o                         
  -1   9   5        737.47        688.53        49.39 o                         
   0   9   5       1317.78       1355.57        69.13 o                         
   1   9   5       1145.81       1218.03        66.77 o                         
   2   9   5        112.21         81.27        41.07 o                         
   3   9   5       1469.74       1555.98        75.58 o                         
   4   9   5         36.96         37.39        37.49 o                         
   5   9   5         97.63         74.83        38.69 o                         
   6   9   5       1019.58        950.09        60.64 o                         
   7   9   5        190.52        167.09        44.78 o                         
   8   9   5        320.14        371.64        48.40 o                         
   9   9   5        274.23        280.08        59.88 o                         
  -5  10   5        696.39        550.45        53.57 o                         
  -4  10   5        479.07        423.98        51.03 o                         
  -3  10   5        379.87        313.77        56.17 o                         
  -2  10   5       1009.74        933.48        65.32 o                         
  -1  10   5         29.34        -28.53        51.38 o                         
   0  10   5         44.52        -10.01        45.14 o                         
   1  10   5       1804.21       1800.01        89.21 o                         
   2  10   5        438.06        364.74        50.10 o                         
   3  10   5         57.43         26.69        45.92 o                         
   4  10   5        482.59        322.49        62.61 o                         
  -5 -10   6        303.78        345.54        48.50 o                         
  -4 -10   6        174.26        228.24        46.15 o                         
  -3 -10   6        316.39        393.54        47.94 o                         
  -2 -10   6        262.66        295.76        46.43 o                         
  -1 -10   6        186.24        207.33        35.90 o                         
   0 -10   6        876.51        878.57        48.81 o                         
   1 -10   6        413.80        485.24        40.92 o                         
   2 -10   6         42.11         93.34        35.81 o                         
   3 -10   6        123.95        184.08        37.03 o                         
 -11  -9   6        997.37        960.11        63.42 o                         
 -10  -9   6       1065.42       1103.61        74.60 o                         
  -9  -9   6       1391.58       1479.92        79.51 o                         
  -8  -9   6        635.91        694.38        50.14 o                         
  -7  -9   6         40.24         52.88        34.06 o                         
  -6  -9   6         41.80         50.74        32.99 o                         
  -5  -9   6         30.22         64.62        32.40 o                         
  -4  -9   6       3058.64       3142.95       109.71 o                         
  -3  -9   6        789.11        863.33        38.93 o                         
  -2  -9   6       1666.28       1663.71        56.82 o                         
  -1  -9   6        222.62        228.12        27.35 o                         
   0  -9   6        206.84        257.29        27.66 o                         
   1  -9   6       1714.43       1863.95        66.15 o                         
   2  -9   6         61.28         68.56        32.11 o                         
   3  -9   6       1666.81       1756.62        70.38 o                         
   4  -9   6        239.95        246.27        34.54 o                         
   5  -9   6        174.65        213.64        34.95 o                         
   6  -9   6       1882.74       1980.22        78.60 o                         
   7  -9   6        800.55        792.34        46.74 o                         
   8  -9   6       1190.63       1274.34        73.90 o                         
   9  -9   6         64.57         92.72        42.07 o                         
 -14  -8   6         11.56         54.63        40.30 o                         
 -13  -8   6        727.95        730.18        46.79 o                         
 -12  -8   6        346.58        312.85        43.01 o                         
 -11  -8   6        352.44        369.85        46.46 o                         
 -10  -8   6       1411.22       1427.37        80.10 o                         
  -9  -8   6       1597.44       1820.84        83.45 o                         
  -8  -8   6        315.14        297.43        34.39 o                         
  -7  -8   6       1567.03       1587.33        67.18 o                         
  -6  -8   6       1275.64       1257.05        57.57 o                         
  -5  -8   6        968.24       1038.34        45.19 o                         
  -4  -8   6        201.06        274.69        22.64 o                         
  -3  -8   6        580.93        599.85        26.02 o                         
  -2  -8   6        237.60        259.86        21.91 o                         
  -1  -8   6        375.51        407.09        24.15 o                         
   0  -8   6       1301.98       1414.68        50.09 o                         
   1  -8   6        534.43        567.15        29.08 o                         
   2  -8   6        482.42        454.89        27.65 o                         
   3  -8   6       2018.00       2029.91        69.18 o                         
   4  -8   6         62.08         90.20        26.11 o                         
   5  -8   6        174.90        210.26        27.97 o                         
   6  -8   6        206.22        257.69        29.70 o                         
   7  -8   6       2047.95       1992.44        77.71 o                         
   8  -8   6         42.33         66.56        35.95 o                         
   9  -8   6          7.00         28.79        33.60 o                         
  10  -8   6         59.28         79.75        35.32 o                         
  11  -8   6        207.16        289.22        39.78 o                         
  12  -8   6        124.29        224.32        39.56 o                         
 -17  -7   6         78.84         65.76        73.49 o                         
 -16  -7   6        653.82        692.65        92.03 o                         
 -15  -7   6       2601.87       2606.19        90.69 o                         
 -14  -7   6       2043.56       2009.09        80.39 o                         
 -13  -7   6        913.35       1025.93        56.21 o                         
 -12  -7   6        347.24        328.12        35.41 o                         
 -11  -7   6        399.90        469.40        36.38 o                         
 -10  -7   6       2950.70       3049.79        91.98 o                         
  -9  -7   6       1161.46       1211.50        53.34 o                         
  -8  -7   6       1606.39       1622.02        65.41 o                         
  -7  -7   6       3568.89       3600.39        95.67 o                         
  -6  -7   6        378.26        412.84        27.09 o                         
  -5  -7   6       2567.99       2592.87        60.40 o                         
  -4  -7   6       4626.30       4456.75        96.30 o                         
  -3  -7   6        324.96        310.49        18.79 o                         
  -2  -7   6        470.12        473.28        20.65 o                         
  -1  -7   6       1009.27        981.62        32.43 o                         
   0  -7   6       3056.46       3035.54        66.15 o                         
   1  -7   6       8838.14       8855.02       210.45 o                         
   2  -7   6       9916.13       9824.13       231.21 o                         
   3  -7   6       5253.43       5179.66       128.13 o                         
   4  -7   6        145.79        121.76        20.88 o                         
   5  -7   6        208.41        247.86        22.82 o                         
   6  -7   6        978.01        983.59        42.06 o                         
   7  -7   6       3958.53       3984.20        98.51 o                         
   8  -7   6       2524.31       2473.58        75.00 o                         
   9  -7   6       3865.94       3844.63       105.28 o                         
  10  -7   6        483.62        460.52        33.94 o                         
  11  -7   6        992.97       1125.69        60.15 o                         
  12  -7   6        715.00        781.70        46.72 o                         
  13  -7   6        121.40        144.44        37.35 o                         
  14  -7   6        725.19        771.30        48.65 o                         
  15  -7   6        298.34        366.04        44.61 o                         
 -19  -6   6       2193.94       2133.51       137.10 o                         
 -18  -6   6        286.22        294.29        61.04 o                         
 -17  -6   6        333.51        309.47        51.02 o                         
 -16  -6   6        244.87        191.62        47.14 o                         
 -15  -6   6       1325.25       1265.68        65.00 o                         
 -14  -6   6       2133.86       2145.45        80.51 o                         
 -13  -6   6       1691.84       1668.76        65.55 o                         
 -12  -6   6        590.41        572.72        36.87 o                         
 -11  -6   6       2714.43       2732.41        81.18 o                         
 -10  -6   6         93.05        123.76        27.18 o                         
  -9  -6   6         76.95        143.62        25.46 o                         
  -8  -6   6       1129.06       1162.29        39.12 o                         
  -7  -6   6       2529.36       2474.76        51.86 o                         
  -6  -6   6       6551.47       6429.33       131.32 o                         
  -5  -6   6        980.92        993.63        29.34 o                         
  -4  -6   6      13119.95      13141.54       270.93 o                         
  -3  -6   6       1675.77       1573.36        40.23 o                         
  -2  -6   6       1515.93       1508.26        37.77 o                         
  -1  -6   6       1312.37       1263.03        33.44 o                         
   0  -6   6        227.36        234.16        14.41 o                         
   1  -6   6       2002.79       2001.28        44.24 o                         
   2  -6   6         30.25         82.75        13.72 o                         
   3  -6   6         84.08         98.81        16.10 o                         
   4  -6   6       2862.32       2759.92        64.40 o                         
   5  -6   6        960.01       1009.86        34.05 o                         
   6  -6   6        108.00        119.87        17.78 o                         
   7  -6   6       1160.91       1174.84        37.63 o                         
   8  -6   6       2947.32       2960.75        74.90 o                         
   9  -6   6        811.47        827.28        36.16 o                         
  10  -6   6        514.82        514.05        29.65 o                         
  11  -6   6        961.34        910.50        41.34 o                         
  12  -6   6       1787.80       1790.22        56.56 o                         
  13  -6   6         51.49        104.68        26.57 o                         
  14  -6   6        327.28        325.76        32.76 o                         
  15  -6   6        656.08        663.33        39.64 o                         
  16  -6   6        339.40        361.27        36.26 o                         
  17  -6   6       1182.84       1164.42        74.75 o                         
 -20  -5   6         83.31         70.28        66.49 o                         
 -19  -5   6       1758.52       1721.32        97.24 o                         
 -18  -5   6        880.66        890.00        63.18 o                         
 -17  -5   6        191.37        191.12        48.08 o                         
 -16  -5   6        897.82        928.22        58.48 o                         
 -15  -5   6       1321.10       1259.84        63.59 o                         
 -14  -5   6        584.48        585.54        38.09 o                         
 -13  -5   6        352.16        365.51        33.51 o                         
 -12  -5   6         84.05         87.96        27.77 o                         
 -11  -5   6        792.62        789.82        40.62 o                         
 -10  -5   6       7223.28       7229.93       181.27 o                         
  -9  -5   6       5665.03       5765.97       151.85 o                         
  -8  -5   6       3517.06       3478.68        70.85 o                         
  -7  -5   6         56.28         60.64        11.65 o                         
  -6  -5   6       1221.69       1215.50        28.00 o                         
  -5  -5   6       1288.39       1212.84        27.13 o                         
  -4  -5   6       5448.72       5203.40       100.48 o                         
  -3  -5   6       2113.07       2075.54        50.29 o                         
  -2  -5   6       2944.48       2816.41        67.00 o                         
  -1  -5   6       1177.57       1094.76        30.51 o                         
   0  -5   6       2204.65       2096.24        44.50 o                         
   1  -5   6       7877.21       7735.49       141.91 o                         
   2  -5   6       3249.39       3292.31        67.52 o                         
   3  -5   6       5863.29       5670.73       103.33 o                         
   4  -5   6        452.44        477.01        19.43 o                         
   5  -5   6       1575.67       1534.22        35.25 o                         
   6  -5   6       2760.99       2728.56        63.18 o                         
   7  -5   6       5765.59       5737.30       131.74 o                         
   8  -5   6        440.44        445.95        19.74 o                         
   9  -5   6       4473.99       4382.79        99.99 o                         
  10  -5   6        881.27        872.80        37.41 o                         
  11  -5   6        564.19        578.88        27.11 o                         
  12  -5   6       3063.09       3106.36        83.45 o                         
  13  -5   6        262.46        297.92        25.88 o                         
  14  -5   6       4352.34       4276.23       109.37 o                         
  15  -5   6        113.17        145.61        30.01 o                         
  16  -5   6        335.78        358.47        33.96 o                         
  17  -5   6        209.22        262.68        39.58 o                         
  18  -5   6         12.11         19.97        44.32 o                         
 -21  -4   6        270.92        321.55        79.15 o                         
 -20  -4   6       1030.69       1060.14       113.58 o                         
 -19  -4   6       3279.82       3238.74       110.85 o                         
 -18  -4   6       1588.77       1564.10        76.84 o                         
 -17  -4   6       1036.75       1011.45        66.57 o                         
 -16  -4   6        808.86        799.34        43.16 o                         
 -15  -4   6       1089.10       1133.03        55.38 o                         
 -14  -4   6       1714.95       1741.40        63.61 o                         
 -13  -4   6       6670.21       6671.52       165.33 o                         
 -12  -4   6         43.98         48.77        27.05 o                         
 -11  -4   6       2142.63       2259.24        63.16 o                         
 -10  -4   6        753.34        705.93        38.52 o                         
  -9  -4   6      12914.07      12586.11       264.11 o                         
  -8  -4   6      12920.21      12662.47       252.29 o                         
  -7  -4   6       3872.28       3710.40        74.86 o                         
  -6  -4   6        958.55       1014.72        23.89 o                         
  -5  -4   6       9282.02       9135.86       153.43 o                         
  -4  -4   6       3589.25       3493.53        64.11 o                         
  -3  -4   6      11424.13      11211.60       199.20 o                         
  -2  -4   6      10942.43      10839.38       207.18 o                         
  -1  -4   6        426.68        422.11        14.18 o                         
   0  -4   6      17096.17      17260.73       339.60 o                         
   1  -4   6       1745.58       1739.30        37.18 o                         
   2  -4   6        216.33        208.51         9.26 o                         
   3  -4   6       3445.85       3365.82        64.31 o                         
   4  -4   6       9255.74       9242.65       162.15 o                         
   5  -4   6       4966.69       4828.49        97.46 o                         
   6  -4   6       1863.70       1775.01        37.79 o                         
   7  -4   6      15896.35      15525.74       289.28 o                         
   8  -4   6       3229.78       3140.58        61.78 o                         
   9  -4   6        200.19        206.70        14.98 o                         
  10  -4   6       2637.16       2494.32        56.37 o                         
  11  -4   6       7228.36       7153.03       159.30 o                         
  12  -4   6       8310.45       8091.55       167.18 o                         
  13  -4   6       2138.39       2220.13        59.19 o                         
  14  -4   6       1577.54       1501.42        50.52 o                         
  15  -4   6        474.30        461.01        29.63 o                         
  16  -4   6       2033.19       2000.14        70.75 o                         
  17  -4   6       1277.34       1294.79        56.24 o                         
  18  -4   6        517.59        532.74        52.64 o                         
  19  -4   6        824.83        852.72        60.64 o                         
 -22  -3   6       1099.18       1463.14       104.02 o                         
 -21  -3   6        273.48        263.60        47.74 o                         
 -20  -3   6        950.36       1139.44        72.11 o                         
 -19  -3   6        374.41        366.92        45.85 o                         
 -18  -3   6       1284.18       1163.54        63.09 o                         
 -17  -3   6        702.61        710.43        46.84 o                         
 -16  -3   6        572.34        552.76        35.42 o                         
 -15  -3   6      13238.45      13328.37       318.39 o                         
 -14  -3   6        460.38        484.11        34.41 o                         
 -12  -3   6        875.95        800.90        36.93 o                         
 -11  -3   6       2828.64       2753.14        63.71 o                         
 -10  -3   6      11674.66      11673.28       257.56 o                         
  -9  -3   6       7340.22       7313.02       154.63 o                         
  -8  -3   6       5583.75       5644.65       126.40 o                         
  -7  -3   6       1113.67       1170.82        29.55 o                         
  -6  -3   6        736.97        716.39        19.45 o                         
  -5  -3   6       4392.70       4471.71        87.13 o                         
  -4  -3   6      17653.57      18205.93       305.67 o                         
  -3  -3   6        940.77       1040.19        21.62 o                         
  -2  -3   6      13078.19      13073.11       255.19 o                         
  -1  -3   6       5712.09       5890.34       109.46 o                         
   0  -3   6        925.01        937.81        23.47 o                         
   1  -3   6      18639.92      18487.48       356.66 o                         
   2  -3   6       3463.48       3607.95        79.93 o                         
   3  -3   6       8496.07       8639.56       152.13 o                         
   4  -3   6       1531.19       1523.18        29.96 o                         
   5  -3   6      11610.01      11556.15       188.92 o                         
   6  -3   6       2145.57       2098.59        40.83 o                         
   7  -3   6       9458.17       9439.01       168.59 o                         
   8  -3   6       1807.44       1886.63        34.71 o                         
   9  -3   6       3137.29       3094.60        59.08 o                         
  10  -3   6       1316.07       1219.03        30.05 o                         
  11  -3   6        892.98        861.95        28.91 o                         
  12  -3   6       9116.56       9120.00       178.14 o                         
  13  -3   6       1616.70       1584.61        40.50 o                         
  14  -3   6       2652.53       2510.85        64.52 o                         
  15  -3   6       1566.05       1532.17        51.60 o                         
  16  -3   6        149.70        108.83        28.97 o                         
  17  -3   6        850.17        802.27        47.47 o                         
  18  -3   6         12.75          5.70        44.19 o                         
  19  -3   6       1981.52       2063.66       111.41 o                         
  20  -3   6        270.38        283.55        61.79 o                         
 -22  -2   6       1394.52       1545.79       106.54 o                         
 -21  -2   6       1435.45       1588.49        94.71 o                         
 -20  -2   6       2243.31       2325.02        92.14 o                         
 -19  -2   6       7027.41       7123.88       207.74 o                         
 -18  -2   6       2551.74       2497.82        92.22 o                         
 -17  -2   6       1121.99       1070.34        51.92 o                         
 -16  -2   6       2392.61       2334.02        70.03 o                         
 -15  -2   6        981.77        949.02        45.60 o                         
 -14  -2   6       9386.95       9293.79       217.53 o                         
 -13  -2   6       4115.32       4115.91       107.46 o                         
 -12  -2   6       1444.94       1420.73        45.02 o                         
 -11  -2   6       8422.52       8331.78       166.16 o                         
 -10  -2   6       6089.13       5977.23       124.66 o                         
  -9  -2   6       3163.06       3190.51        70.26 o                         
  -8  -2   6      26400.02      26678.31       494.71 o                         
  -7  -2   6      10577.17      10817.28       220.11 o                         
  -6  -2   6       1426.04       1307.81        28.69 o                         
  -5  -2   6       1000.71       1045.22        21.69 o                         
  -4  -2   6      34356.55      34204.36       646.24 o                         
  -3  -2   6       8782.00       9001.98       143.07 o                         
  -2  -2   6      30975.55      32051.12       574.83 o                         
  -1  -2   6       2934.98       2985.61        54.20 o                         
   0  -2   6       6581.04       6520.70       127.09 o                         
   1  -2   6      11155.37      11533.30       231.75 o                         
   2  -2   6       3824.44       3947.27        74.50 o                         
   3  -2   6       3783.17       3637.60        69.68 o                         
   4  -2   6       4344.29       4626.31        82.46 o                         
   5  -2   6       5168.09       5531.65       104.40 o                         
   6  -2   6       3775.49       3501.94        70.24 o                         
   7  -2   6       3806.40       3890.70        71.36 o                         
   8  -2   6       7263.85       6984.44       126.05 o                         
   9  -2   6       1694.96       1716.10        34.80 o                         
  10  -2   6       2402.94       2339.74        44.99 o                         
  11  -2   6       4443.31       4404.05        88.46 o                         
  12  -2   6       5418.25       5376.25       110.53 o                         
  13  -2   6       1753.47       1756.28        40.92 o                         
  14  -2   6         34.76         41.75        19.38 o                         
  15  -2   6       1088.94       1060.20        48.98 o                         
  16  -2   6        292.55        266.52        31.98 o                         
  17  -2   6         73.52         78.87        32.59 o                         
  18  -2   6       5805.24       5746.69       171.72 o                         
  19  -2   6         52.51         56.83        52.78 o                         
  20  -2   6       3349.61       3372.88       145.89 o                         
  21  -2   6        311.12        369.36        63.44 o                         
 -23  -1   6         63.59        128.70        53.43 o                         
 -22  -1   6         92.61        120.22        53.68 o                         
 -21  -1   6       1133.84       1238.67        72.99 o                         
 -20  -1   6       1877.37       1954.60        81.94 o                         
 -19  -1   6       1577.85       1519.92        72.68 o                         
 -18  -1   6       1205.98       1239.26        65.05 o                         
 -17  -1   6        791.97        679.09        43.07 o                         
 -16  -1   6        362.19        320.82        27.56 o                         
 -15  -1   6       9581.55       9556.88       221.14 o                         
 -14  -1   6       1516.42       1478.86        47.94 o                         
 -13  -1   6       1721.18       1639.68        44.28 o                         
 -12  -1   6       1084.85       1106.36        30.89 o                         
 -11  -1   6       4957.55       4835.46       100.54 o                         
 -10  -1   6      15057.94      15122.78       286.34 o                         
  -9  -1   6       2726.50       2815.57        57.72 o                         
  -8  -1   6       6448.66       6034.02       111.13 o                         
  -7  -1   6      14011.62      14015.12       278.29 o                         
  -6  -1   6       1060.92       1101.08        24.70 o                         
  -5  -1   6      13240.99      13416.45       249.92 o                         
  -4  -1   6      35941.04      35693.31       682.77 o                         
  -3  -1   6        192.73        187.11         7.20 o                         
  -2  -1   6       4451.49       4652.19        91.71 o                         
  -1  -1   6        107.11        125.47         4.99 o                         
   0  -1   6      57681.22      58573.46      1197.59 o                         
   1  -1   6      61496.41      61433.35      1247.98 o                         
   2  -1   6      16272.85      16443.02       307.32 o                         
   3  -1   6      30368.37      30911.94       537.21 o                         
   4  -1   6       3628.54       3473.95        67.80 o                         
   5  -1   6      10237.08      10483.85       197.01 o                         
   6  -1   6       4395.51       4397.57        82.29 o                         
   7  -1   6       2834.02       2891.53        53.89 o                         
   8  -1   6       6638.26       6527.10       116.86 o                         
   9  -1   6      16171.42      16026.09       318.51 o                         
  10  -1   6       1547.62       1520.59        36.13 o                         
  11  -1   6      10686.93      10902.11       207.23 o                         
  12  -1   6       6442.06       6398.67       150.27 o                         
  13  -1   6       4343.61       4306.82       109.71 o                         
  14  -1   6       1692.67       1672.89        53.54 o                         
  15  -1   6       1416.33       1419.26        47.92 o                         
  16  -1   6       3337.18       3289.91        86.76 o                         
  17  -1   6       1112.71       1130.66        58.36 o                         
  18  -1   6       1464.17       1437.70        77.37 o                         
  19  -1   6        835.32        926.65        59.36 o                         
  20  -1   6        294.19        385.49        51.80 o                         
  21  -1   6         27.93        103.56        58.33 o                         
 -23   0   6         13.91         34.11        57.55 o                         
 -22   0   6        696.83        720.53        51.50 o                         
 -21   0   6       1467.29       1485.09        74.33 o                         
 -20   0   6       1142.59       1088.20        63.98 o                         
 -19   0   6       2138.58       2204.48        75.66 o                         
 -18   0   6       3819.15       3812.51       106.50 o                         
 -17   0   6        326.82        338.38        31.96 o                         
 -16   0   6        503.98        472.16        28.89 o                         
 -15   0   6       2681.81       2544.27        68.87 o                         
 -14   0   6       2000.14       1907.94        51.24 o                         
 -13   0   6      32595.70      32947.35       677.68 o                         
 -12   0   6       1010.78        930.43        31.20 o                         
 -11   0   6        589.79        589.11        22.06 o                         
 -10   0   6         77.20         68.43         9.80 o                         
  -9   0   6       4349.86       4236.23        85.66 o                         
  -8   0   6       7361.32       7104.83       140.00 o                         
  -7   0   6        927.60        869.95        22.31 o                         
  -6   0   6      39927.03      39580.80       724.80 o                         
  -5   0   6         46.89         77.76         9.35 o                         
  -4   0   6       7490.03       7060.33       156.00 o                         
  -3   0   6      39240.48      38267.30       784.01 o                         
  -2   0   6        144.88        224.93         7.58 o                         
  -1   0   6       4355.95       4430.60        86.14 o                         
   0   0   6      14918.74      14212.05       274.21 o                         
   1   0   6          7.87         89.56         6.64 o                         
   2   0   6       1250.93       1452.38        33.48 o                         
   3   0   6      12299.88      12496.90       241.76 o                         
   4   0   6       4234.02       4173.79        81.82 o                         
   5   0   6        210.00        261.55         9.08 o                         
   6   0   6       1787.73       1890.76        37.20 o                         
   7   0   6      30142.97      30186.86       553.15 o                         
   8   0   6       3745.71       4003.07        75.97 o                         
   9   0   6       2333.41       2571.67        54.25 o                         
  10   0   6       2496.41       2593.63        55.58 o                         
  11   0   6       4121.68       3934.52        87.22 o                         
  12   0   6        583.44        564.34        25.44 o                         
  13   0   6          1.78         22.18        18.73 o                         
  14   0   6       3802.18       3674.41        85.02 o                         
  15   0   6       2082.03       2107.92        60.87 o                         
  16   0   6       3693.23       3780.04        94.51 o                         
  17   0   6        618.47        719.61        42.88 o                         
  18   0   6       2386.39       2485.36        88.15 o                         
  19   0   6        152.23        133.51        38.16 o                         
  20   0   6         53.38         57.65        56.51 o                         
  21   0   6        890.07        896.34        74.96 o                         
 -23   1   6         73.39         65.86        57.55 o                         
 -22   1   6         51.42         67.40        49.97 o                         
 -21   1   6       1298.68       1395.91        73.32 o                         
 -20   1   6       1734.34       1825.87        79.51 o                         
 -19   1   6       1582.42       1548.85        64.18 o                         
 -18   1   6       1153.19       1185.68        55.11 o                         
 -17   1   6        732.14        714.22        37.65 o                         
 -16   1   6        409.89        397.27        27.64 o                         
 -15   1   6      10118.13       9952.19       206.69 o                         
 -14   1   6       1430.83       1448.77        43.72 o                         
 -13   1   6       2026.83       1981.72        45.15 o                         
 -12   1   6        855.84        924.43        32.37 o                         
 -11   1   6       5904.39       5839.12       113.62 o                         
 -10   1   6      14157.22      14195.45       303.70 o                         
  -9   1   6       2573.24       2660.34        61.35 o                         
  -8   1   6       5370.04       5103.83       117.66 o                         
  -7   1   6      14469.83      14730.51       315.86 o                         
  -6   1   6       1039.28       1039.37        28.36 o                         
  -5   1   6      12240.56      12318.91       264.98 o                         
  -4   1   6      35979.71      34945.30       723.21 o                         
  -3   1   6        162.82        165.94         8.56 o                         
  -2   1   6       3949.72       4161.21       106.05 o                         
  -1   1   6        155.13        159.87         8.75 o                         
   0   1   6      57798.92      58365.86      1384.09 o                         
   1   1   6      60900.75      60500.20      1248.51 o                         
   2   1   6      15214.66      15389.86       307.49 o                         
   3   1   6      30091.87      30592.18       594.28 o                         
   4   1   6       4531.60       4331.36        80.34 o                         
   5   1   6      10747.81      10964.21       207.91 o                         
   6   1   6       4956.51       4912.37        91.43 o                         
   7   1   6       2590.01       2678.34        60.65 o                         
   8   1   6       5996.60       5921.87       130.86 o                         
   9   1   6      16574.33      16883.28       361.85 o                         
  10   1   6       1542.65       1538.38        42.64 o                         
  11   1   6       9711.27      10118.35       235.57 o                         
  12   1   6       6805.95       6798.59       150.97 o                         
  13   1   6       5045.83       4974.10       103.28 o                         
  14   1   6       1904.82       1918.94        48.79 o                         
  15   1   6       1291.96       1273.64        45.12 o                         
  16   1   6       3376.98       3419.11        87.93 o                         
  17   1   6       1070.95       1140.94        55.37 o                         
  18   1   6       1441.63       1372.74        71.25 o                         
  19   1   6        680.74        670.77        55.72 o                         
  20   1   6        526.96        573.05        53.93 o                         
  21   1   6         36.47         75.43        50.31 o                         
 -22   2   6       1255.54       1378.98        79.03 o                         
 -21   2   6       1580.45       1632.22        78.94 o                         
 -20   2   6       2298.50       2382.22        91.43 o                         
 -19   2   6       7473.84       7622.10       208.00 o                         
 -18   2   6       2637.38       2650.25        92.04 o                         
 -17   2   6        916.81        839.99        48.30 o                         
 -16   2   6       1941.48       1870.55        75.68 o                         
 -15   2   6        682.79        690.59        30.13 o                         
 -14   2   6       8653.32       8496.57       186.99 o                         
 -13   2   6       4277.45       4155.24        92.43 o                         
 -12   2   6       1537.20       1462.86        40.34 o                         
 -11   2   6       8629.23       8520.36       189.26 o                         
 -10   2   6       6817.08       6679.74       142.61 o                         
  -9   2   6       3772.12       3744.41        75.28 o                         
  -8   2   6      24162.77      24153.85       561.15 o                         
  -7   2   6      11686.14      11895.69       233.94 o                         
  -5   2   6        761.58        788.49        27.30 o                         
  -4   2   6      33053.00      32588.00       684.76 o                         
  -3   2   6       7447.43       7568.83       202.34 o                         
  -2   2   6      29764.83      30239.02       741.37 o                         
  -1   2   6       2735.38       2773.56        65.56 o                         
   0   2   6       6537.79       6592.18       156.40 o                         
   1   2   6      12087.99      12490.88       246.42 o                         
   2   2   6       3491.89       3612.81        79.55 o                         
   3   2   6       4016.12       3850.45        73.99 o                         
   4   2   6       4451.47       4681.21        82.82 o                         
   5   2   6       5368.81       5733.14       110.86 o                         
   6   2   6       4305.22       3998.64        75.21 o                         
   7   2   6       3985.92       4059.66        80.13 o                         
   8   2   6       7505.91       7294.63       149.23 o                         
   9   2   6       1455.24       1466.73        40.63 o                         
  10   2   6       1916.34       1882.79        55.33 o                         
  11   2   6       4884.19       4870.56       100.72 o                         
  12   2   6       6345.34       6381.07       125.87 o                         
  13   2   6       1275.37       1278.00        53.82 o                         
  14   2   6         29.00         51.50        25.08 o                         
  15   2   6       1384.44       1330.30        51.98 o                         
  16   2   6        498.63        507.51        39.35 o                         
  17   2   6         46.63         28.95        33.19 o                         
  18   2   6       4859.00       4864.78       141.01 o                         
  19   2   6         61.06         92.67        42.59 o                         
  20   2   6       3200.25       3243.55       114.92 o                         
  21   2   6        394.02        443.62        57.33 o                         
 -22   3   6       1553.37       1570.41        82.28 o                         
 -21   3   6        352.96        407.24        47.66 o                         
 -20   3   6       1062.04       1133.63        65.87 o                         
 -19   3   6        429.14        382.33        44.52 o                         
 -18   3   6       1229.21       1175.23        75.12 o                         
 -17   3   6        769.62        714.20        52.13 o                         
 -16   3   6        421.14        429.94        33.23 o                         
 -15   3   6      12941.31      12945.58       294.56 o                         
 -14   3   6        236.56        263.95        25.20 o                         
 -13   3   6       1264.77       1158.71        42.41 o                         
 -12   3   6        914.16        821.97        34.81 o                         
 -11   3   6       2333.05       2215.73        63.44 o                         
 -10   3   6      13145.07      13328.09       276.60 o                         
  -9   3   6       7517.89       7470.97       155.29 o                         
  -8   3   6       6349.11       6485.84       136.74 o                         
  -7   3   6       1406.07       1450.65        32.96 o                         
  -6   3   6        830.28        752.00        22.19 o                         
  -5   3   6       5366.53       5516.21       103.57 o                         
  -4   3   6      16147.22      16460.92       358.97 o                         
  -3   3   6        887.19        988.94        25.41 o                         
  -2   3   6      13638.50      13343.02       290.17 o                         
  -1   3   6       5854.57       5940.61       123.14 o                         
   0   3   6       1053.76       1045.44        25.07 o                         
   1   3   6      18497.60      18425.73       378.80 o                         
   2   3   6       4347.60       4510.89        80.69 o                         
   3   3   6       8424.23       8665.03       179.14 o                         
   4   3   6       1577.20       1568.14        34.04 o                         
   5   3   6      10863.85      10787.92       218.71 o                         
   6   3   6       1981.03       1975.30        44.03 o                         
   7   3   6       8693.72       8715.88       178.43 o                         
   8   3   6       1340.78       1427.63        46.49 o                         
   9   3   6       2259.04       2252.32        81.92 o                         
  10   3   6       1257.32       1178.09        40.39 o                         
  11   3   6       1040.01       1052.80        38.27 o                         
  12   3   6       8542.88       8823.05       220.60 o                         
  13   3   6       1327.38       1301.03        54.13 o                         
  14   3   6       2960.89       2814.03        78.93 o                         
  15   3   6       1550.01       1480.18        66.86 o                         
  16   3   6        160.18        122.92        36.96 o                         
  17   3   6        907.07        875.24        50.80 o                         
  18   3   6          4.81         34.14        40.58 o                         
  19   3   6       1982.58       2022.74        80.99 o                         
  20   3   6        319.06        308.72        50.22 o                         
 -21   4   6        352.55        393.54        49.43 o                         
 -20   4   6       1279.44       1352.31        90.25 o                         
 -19   4   6       3092.28       3144.20       123.95 o                         
 -18   4   6       1755.95       1834.31        87.48 o                         
 -17   4   6       1176.59       1088.52        59.65 o                         
 -16   4   6        859.40        856.94        44.87 o                         
 -15   4   6        716.16        754.79        37.05 o                         
 -14   4   6       2004.75       2120.32        56.46 o                         
 -13   4   6       6500.98       6579.05       143.29 o                         
 -12   4   6        213.65        207.63        22.97 o                         
 -11   4   6       1976.23       2090.61        59.23 o                         
 -10   4   6        470.97        462.05        24.70 o                         
  -9   4   6      13167.39      12930.13       265.03 o                         
  -8   4   6      13305.69      13348.17       287.88 o                         
  -7   4   6       3855.20       3690.81        80.96 o                         
  -6   4   6       1153.47       1182.10        30.89 o                         
  -5   4   6       9086.73       9023.95       189.28 o                         
  -4   4   6       3744.26       3610.05        76.98 o                         
  -3   4   6      11822.21      11526.39       234.67 o                         
  -2   4   6      11957.09      11863.49       249.20 o                         
  -1   4   6        318.26        328.97        14.03 o                         
   0   4   6      17789.58      17854.99       340.38 o                         
   1   4   6       1755.03       1765.86        41.23 o                         
   2   4   6        239.13        244.07        12.52 o                         
   3   4   6       3845.12       3807.88        72.77 o                         
   4   4   6       9013.18       9118.37       191.55 o                         
   5   4   6       5683.23       5650.66       110.57 o                         
   6   4   6       1844.18       1768.38        43.81 o                         
   7   4   6      16120.41      15914.31       324.66 o                         
   8   4   6       3161.29       3089.71        71.06 o                         
   9   4   6        173.99        178.31        18.16 o                         
  10   4   6       2279.70       2186.73        62.27 o                         
  11   4   6       7970.29       8076.74       186.79 o                         
  12   4   6       7838.56       7607.95       195.12 o                         
  13   4   6       2472.33       2531.43        73.08 o                         
  14   4   6       1686.62       1582.79        59.21 o                         
  15   4   6        510.27        523.52        42.36 o                         
  16   4   6       2215.76       2207.04        83.47 o                         
  17   4   6       1109.54       1157.10        66.03 o                         
  18   4   6        396.07        446.69        48.77 o                         
  19   4   6        630.17        699.40        55.07 o                         
 -20   5   6         75.55        149.32        63.87 o                         
 -19   5   6       1785.43       1903.17        94.92 o                         
 -18   5   6        956.19       1021.14        68.75 o                         
 -17   5   6        166.66        227.97        39.45 o                         
 -16   5   6        973.12       1031.13        49.36 o                         
 -15   5   6       1289.37       1313.10        52.93 o                         
 -14   5   6        459.54        463.11        34.98 o                         
 -13   5   6        325.67        360.55        28.53 o                         
 -12   5   6        154.47        134.05        24.95 o                         
 -11   5   6        605.56        629.50        31.73 o                         
 -10   5   6       6203.60       6302.74       153.86 o                         
  -9   5   6       6385.94       6575.07       143.34 o                         
  -8   5   6       3356.84       3337.81        83.67 o                         
  -7   5   6        146.05        150.68        19.29 o                         
  -6   5   6       1013.81       1000.94        37.15 o                         
  -5   5   6        962.88        874.23        36.18 o                         
  -4   5   6       5789.11       5525.04       122.61 o                         
  -3   5   6       2457.25       2461.23        57.76 o                         
  -2   5   6       3706.07       3678.73        89.90 o                         
  -1   5   6       1497.16       1478.32        41.12 o                         
   0   5   6       2181.42       2137.27        50.73 o                         
   1   5   6       6673.05       6575.66       162.34 o                         
   2   5   6       2854.87       2906.78        75.44 o                         
   3   5   6       5303.93       5126.13       136.32 o                         
   4   5   6        742.30        753.72        42.64 o                         
   5   5   6       1359.94       1340.05        40.69 o                         
   6   5   6       2902.69       2867.38        65.90 o                         
   7   5   6       5893.34       5828.30       118.20 o                         
   8   5   6        303.23        320.00        20.55 o                         
   9   5   6       4861.56       4857.35       109.58 o                         
  10   5   6       1223.70       1202.83        41.73 o                         
  11   5   6        553.89        560.04        33.39 o                         
  12   5   6       3588.24       3609.68        94.73 o                         
  13   5   6        294.88        303.59        32.30 o                         
  14   5   6       3845.52       3803.67       125.01 o                         
  15   5   6        179.90        182.38        40.33 o                         
  16   5   6        310.15        377.58        45.53 o                         
  17   5   6        191.03        227.46        45.41 o                         
  18   5   6          7.68         15.19        50.10 o                         
 -19   6   6       2070.53       2170.47       121.08 o                         
 -18   6   6        236.55        199.31        48.87 o                         
 -17   6   6        270.73        244.62        47.79 o                         
 -16   6   6        309.15        263.95        40.11 o                         
 -15   6   6       1390.86       1411.53        69.22 o                         
 -14   6   6       2218.03       2222.34        82.03 o                         
 -13   6   6       1559.04       1503.18        61.77 o                         
 -12   6   6        520.55        552.38        35.57 o                         
 -11   6   6       2321.89       2268.83        75.84 o                         
 -10   6   6        126.77        129.09        27.67 o                         
  -9   6   6         61.18        103.01        26.51 o                         
  -8   6   6       1203.71       1222.74        48.83 o                         
  -7   6   6       2489.40       2505.15        67.65 o                         
  -6   6   6       7807.10       7814.02       160.77 o                         
  -5   6   6        776.08        752.04        34.27 o                         
  -4   6   6      12890.92      13066.12       292.28 o                         
  -3   6   6       1668.61       1578.04        47.94 o                         
  -2   6   6       1479.84       1484.05        46.17 o                         
  -1   6   6       1210.98       1228.32        41.12 o                         
   0   6   6        130.13        126.07        21.83 o                         
   1   6   6       1949.06       2003.75        61.90 o                         
   2   6   6         71.75        105.69        23.82 o                         
   3   6   6        104.22        129.53        24.19 o                         
   4   6   6       2504.92       2436.85        69.72 o                         
   5   6   6        970.93       1031.32        37.44 o                         
   6   6   6        165.35        177.08        21.31 o                         
   7   6   6       1332.11       1307.42        42.82 o                         
   8   6   6       3028.51       3030.52        79.77 o                         
   9   6   6        878.98        862.68        37.93 o                         
  10   6   6        628.83        580.04        35.82 o                         
  11   6   6        726.43        674.08        40.05 o                         
  12   6   6       1812.73       1793.43        67.59 o                         
  13   6   6         81.82        113.53        34.65 o                         
  14   6   6        341.38        302.08        43.95 o                         
  15   6   6        820.26        818.29        53.40 o                         
  16   6   6        276.16        277.41        47.57 o                         
  17   6   6       1195.22       1168.67        65.90 o                         
 -17   7   6         81.95         59.87        67.58 o                         
 -16   7   6        548.10        508.36        47.37 o                         
 -15   7   6       2368.44       2274.73        92.73 o                         
 -14   7   6       2170.48       2113.50        83.43 o                         
 -13   7   6        863.15        924.33        51.16 o                         
 -12   7   6        311.78        315.62        36.18 o                         
 -11   7   6        457.33        462.90        37.04 o                         
 -10   7   6       2878.51       2850.81        82.07 o                         
  -9   7   6       1076.00       1030.39        46.51 o                         
  -8   7   6       1466.46       1449.92        54.87 o                         
  -7   7   6       3661.86       3722.47        94.51 o                         
  -6   7   6        582.86        557.05        34.10 o                         
  -5   7   6       2596.46       2544.58        87.13 o                         
  -4   7   6       4519.95       4394.57       117.34 o                         
  -3   7   6        462.04        478.60        31.15 o                         
  -2   7   6        613.68        599.58        36.08 o                         
  -1   7   6       1052.45       1069.66        53.60 o                         
   0   7   6       2667.96       2640.10        92.53 o                         
   1   7   6       8422.43       8477.21       236.23 o                         
   2   7   6       9324.74       9252.18       258.52 o                         
   3   7   6       5195.82       5099.40       147.26 o                         
   4   7   6         93.61         79.70        26.72 o                         
   5   7   6        177.76        194.13        25.05 o                         
   6   7   6       1072.33       1068.26        44.71 o                         
   7   7   6       3611.47       3537.59        97.15 o                         
   8   7   6       2267.50       2188.37        70.46 o                         
   9   7   6       3385.37       3314.03       103.78 o                         
  10   7   6        479.47        477.29        38.35 o                         
  11   7   6       1070.47       1104.53        54.65 o                         
  12   7   6        793.73        808.88        45.94 o                         
  13   7   6        158.88        201.59        45.58 o                         
  14   7   6        732.87        722.12        54.91 o                         
  15   7   6        420.37        486.35        52.14 o                         
 -14   8   6          6.82         44.10        42.76 o                         
 -13   8   6        752.87        739.85        47.19 o                         
 -12   8   6        347.84        291.19        40.66 o                         
 -11   8   6        384.49        349.29        40.78 o                         
 -10   8   6       1482.99       1524.30        68.54 o                         
  -9   8   6       1457.67       1656.82        70.93 o                         
  -8   8   6        394.09        311.20        37.75 o                         
  -7   8   6       1661.60       1598.81        67.13 o                         
  -6   8   6       1289.88       1194.13        56.44 o                         
  -5   8   6       1015.64        997.49        54.67 o                         
  -4   8   6        211.50        206.87        43.05 o                         
  -3   8   6        575.04        500.23        41.81 o                         
  -2   8   6        307.16        327.23        39.30 o                         
  -1   8   6        433.36        433.47        40.43 o                         
   0   8   6       1450.14       1522.79        68.59 o                         
   1   8   6        652.89        609.95        43.52 o                         
   2   8   6        561.34        516.71        41.76 o                         
   3   8   6       2188.88       2199.88        82.80 o                         
   4   8   6         62.72         76.21        33.14 o                         
   5   8   6        247.18        275.17        35.58 o                         
   6   8   6        156.72        201.50        35.32 o                         
   7   8   6       2259.83       2104.62        84.18 o                         
   8   8   6         41.82         92.75        37.29 o                         
   9   8   6          6.91         30.03        37.48 o                         
  10   8   6         33.61         61.36        38.42 o                         
  11   8   6        333.93        372.79        42.47 o                         
  12   8   6         84.55         85.49        47.94 o                         
 -11   9   6       1068.83       1031.96        57.61 o                         
 -10   9   6       1166.66       1220.83        66.85 o                         
  -9   9   6       1303.37       1270.20        71.51 o                         
  -8   9   6        547.34        509.61        50.49 o                         
  -7   9   6         64.28          0.75        42.01 o                         
  -6   9   6         21.87        -41.37        41.37 o                         
  -5   9   6         45.34         25.52        41.20 o                         
  -4   9   6       3434.46       3398.23       125.00 o                         
  -3   9   6        732.35        666.11        57.77 o                         
  -2   9   6       1573.58       1615.19        88.49 o                         
  -1   9   6        226.52        222.40        42.78 o                         
   0   9   6        237.31        207.81        43.30 o                         
   1   9   6       1697.80       1782.91        82.33 o                         
   2   9   6         65.36         33.64        41.35 o                         
   3   9   6       1535.40       1543.34        75.21 o                         
   4   9   6        185.05        203.48        39.73 o                         
   5   9   6        248.57        259.72        40.28 o                         
   6   9   6       1856.25       1833.65        86.01 o                         
   7   9   6        966.45        927.68        56.25 o                         
   8   9   6       1246.42       1199.91        68.72 o                         
   9   9   6         66.49         64.61        45.63 o                         
  -5  10   6        283.92        204.37        49.69 o                         
  -4  10   6        230.33        157.09        48.16 o                         
  -3  10   6        300.15        234.98        55.21 o                         
  -2  10   6        241.22        146.82        54.20 o                         
  -1  10   6        132.38        112.64        53.05 o                         
   0  10   6       1044.80       1021.18        59.74 o                         
   1  10   6        510.16        508.59        51.85 o                         
   2  10   6         66.70         43.02        46.64 o                         
   3  10   6        145.33        160.62        43.89 o                         
  -5 -10   7        155.78        164.62        83.07 o                         
  -4 -10   7        551.48        552.86        50.84 o                         
  -3 -10   7        842.99        851.56        60.88 o                         
  -2 -10   7        603.70        635.36        42.98 o                         
  -1 -10   7        170.11        180.41        32.98 o                         
   0 -10   7         41.61         41.18        35.17 o                         
   1 -10   7        240.20        302.98        38.12 o                         
   2 -10   7        597.60        633.55        43.59 o                         
 -11  -9   7         62.09        104.36        47.25 o                         
 -10  -9   7        759.68        834.17        57.66 o                         
  -9  -9   7        960.52        996.84        75.78 o                         
  -8  -9   7        212.90        250.22        43.96 o                         
  -7  -9   7         54.37         68.07        34.36 o                         
  -6  -9   7        156.55        151.19        33.61 o                         
  -5  -9   7        695.96        734.48        42.15 o                         
  -4  -9   7        644.22        728.49        35.77 o                         
  -3  -9   7       1148.11       1206.98        52.96 o                         
  -2  -9   7        612.68        652.71        33.03 o                         
  -1  -9   7        244.87        274.06        28.05 o                         
   0  -9   7        563.15        565.63        35.27 o                         
   1  -9   7        677.35        713.47        36.86 o                         
   2  -9   7        741.79        748.58        42.56 o                         
   3  -9   7        340.92        419.27        36.82 o                         
   4  -9   7       1842.55       1932.18        73.29 o                         
   5  -9   7         81.40        137.63        34.63 o                         
   6  -9   7        792.97        827.44        45.38 o                         
   7  -9   7        267.22        295.78        37.64 o                         
   8  -9   7        483.23        495.72        46.16 o                         
   9  -9   7        114.45        141.54        42.39 o                         
 -14  -8   7        825.59        809.76        49.67 o                         
 -13  -8   7       1340.21       1423.84        69.52 o                         
 -12  -8   7        125.82        212.27        41.40 o                         
 -11  -8   7       1517.74       1521.59        86.09 o                         
 -10  -8   7         88.03        129.42        41.46 o                         
  -9  -8   7       1528.03       1640.19        88.09 o                         
  -8  -8   7       2231.54       2210.10        82.88 o                         
  -7  -8   7       1181.27       1185.82        56.87 o                         
  -6  -8   7        330.53        354.82        27.47 o                         
  -5  -8   7        815.46        810.35        40.03 o                         
  -4  -8   7       5081.81       5031.93       117.23 o                         
  -3  -8   7       2038.97       1990.85        54.87 o                         
  -2  -8   7       2711.60       2837.47        71.35 o                         
  -1  -8   7       1942.36       1954.93        59.28 o                         
   0  -8   7       1643.86       1664.80        52.64 o                         
   1  -8   7        734.87        871.85        40.74 o                         
   2  -8   7        894.34        957.54        42.61 o                         
   3  -8   7        618.30        607.95        29.71 o                         
   4  -8   7        895.18        822.32        41.01 o                         
   5  -8   7        234.70        298.44        29.44 o                         
   6  -8   7        432.04        495.42        36.10 o                         
   7  -8   7          6.76         59.98        30.87 o                         
   8  -8   7        578.74        633.78        46.20 o                         
   9  -8   7        876.09        906.38        49.20 o                         
  10  -8   7         78.41         87.22        35.54 o                         
  11  -8   7         30.59         78.81        37.06 o                         
  12  -8   7         74.31        118.03        38.97 o                         
 -17  -7   7        234.61        257.62        68.55 o                         
 -16  -7   7        440.00        486.30        53.28 o                         
 -15  -7   7        402.80        423.12        44.29 o                         
 -14  -7   7        569.86        751.85        47.10 o                         
 -13  -7   7        827.59        883.29        46.25 o                         
 -12  -7   7         41.38         74.17        33.26 o                         
 -11  -7   7        819.73        812.50        44.40 o                         
 -10  -7   7        386.96        414.01        34.12 o                         
  -9  -7   7        572.60        603.46        35.27 o                         
  -8  -7   7         72.22         99.75        29.76 o                         
  -7  -7   7        698.92        791.91        39.63 o                         
  -6  -7   7        228.19        249.27        21.63 o                         
  -5  -7   7       2778.73       2795.07        73.31 o                         
  -4  -7   7        382.74        415.34        21.49 o                         
  -3  -7   7       1490.30       1477.74        40.47 o                         
  -2  -7   7       1783.22       1748.66        49.69 o                         
  -1  -7   7        887.28        923.98        32.38 o                         
   0  -7   7         82.18         70.74        17.42 o                         
   1  -7   7        513.82        527.30        25.93 o                         
   2  -7   7       5364.19       5421.45       128.33 o                         
   3  -7   7       1210.08       1232.24        43.61 o                         
   4  -7   7        426.97        394.70        23.45 o                         
   5  -7   7        212.83        185.54        22.70 o                         
   6  -7   7        144.57        156.84        23.01 o                         
   7  -7   7        383.80        424.51        27.32 o                         
   8  -7   7        243.06        258.45        28.04 o                         
   9  -7   7        657.37        658.50        34.95 o                         
  10  -7   7        199.31        201.49        33.22 o                         
  11  -7   7        862.33        855.03        47.98 o                         
  12  -7   7       1500.28       1652.32        70.90 o                         
  13  -7   7       1427.50       1454.76        71.19 o                         
  14  -7   7        509.38        542.10        45.33 o                         
  15  -7   7        876.58        959.63        61.69 o                         
 -19  -6   7       1548.48       1479.16       126.87 o                         
 -18  -6   7        151.32        145.13        52.72 o                         
 -17  -6   7         78.26         65.61        48.75 o                         
 -16  -6   7        318.87        297.17        42.63 o                         
 -15  -6   7       2563.60       2604.72        94.22 o                         
 -14  -6   7       6369.85       6298.88       176.65 o                         
 -13  -6   7        138.99        173.17        33.61 o                         
 -12  -6   7        965.37        939.06        51.17 o                         
 -11  -6   7        263.81        321.75        31.22 o                         
 -10  -6   7         85.56         82.95        27.05 o                         
  -9  -6   7       7909.88       7928.77       198.61 o                         
  -8  -6   7         26.94         65.91        20.13 o                         
  -7  -6   7      13594.11      13394.27       263.01 o                         
  -6  -6   7       2345.25       2326.76        49.91 o                         
  -5  -6   7       1040.36       1055.94        33.19 o                         
  -4  -6   7       2203.32       2219.13        52.53 o                         
  -3  -6   7        741.91        777.48        30.55 o                         
  -2  -6   7       2667.20       2618.25        64.49 o                         
  -1  -6   7         53.38         66.71        14.16 o                         
   0  -6   7       4474.63       4371.88       106.89 o                         
   1  -6   7       2701.48       2659.84        59.68 o                         
   2  -6   7      13520.85      13707.00       310.15 o                         
   3  -6   7        335.36        357.24        19.29 o                         
   4  -6   7       2033.20       2009.52        48.95 o                         
   5  -6   7        266.67        242.83        18.59 o                         
   6  -6   7       2209.24       2178.38        61.37 o                         
   7  -6   7       4778.73       4864.42       115.20 o                         
   8  -6   7         92.42        109.43        20.39 o                         
   9  -6   7       4324.52       4268.84       113.00 o                         
  10  -6   7        769.16        794.27        36.71 o                         
  11  -6   7        466.74        467.19        30.25 o                         
  12  -6   7         25.66         36.99        26.52 o                         
  13  -6   7        387.01        463.14        33.21 o                         
  14  -6   7        308.48        363.08        36.16 o                         
  15  -6   7        127.24        168.73        32.99 o                         
  16  -6   7         29.28         52.76        33.54 o                         
 -20  -5   7        515.30        516.87        71.60 o                         
 -19  -5   7         25.29        -20.77        50.83 o                         
 -18  -5   7         96.41         34.32        49.39 o                         
 -17  -5   7         47.84        -28.69        45.21 o                         
 -16  -5   7       4460.54       4395.20       132.98 o                         
 -15  -5   7        282.23        285.57        37.82 o                         
 -14  -5   7       1859.77       2012.24        75.08 o                         
 -13  -5   7       1645.45       1589.55        65.90 o                         
 -12  -5   7       2770.31       2764.42        87.72 o                         
 -11  -5   7       2067.24       2090.51        77.96 o                         
 -10  -5   7        482.96        500.54        30.64 o                         
  -9  -5   7      16212.57      16324.70       384.67 o                         
  -8  -5   7       1498.55       1565.92        40.53 o                         
  -7  -5   7         58.26         84.01        12.66 o                         
  -6  -5   7        601.90        591.28        20.95 o                         
  -5  -5   7        624.19        587.54        20.86 o                         
  -4  -5   7       2831.10       2710.04        56.81 o                         
  -3  -5   7       3806.09       3822.26       105.22 o                         
  -2  -5   7       7359.09       7227.89       158.20 o                         
  -1  -5   7        240.60        266.16        14.44 o                         
   0  -5   7       4443.94       4293.02       103.56 o                         
   1  -5   7       3037.99       2912.18        64.05 o                         
   2  -5   7       9288.65       9041.71       183.68 o                         
   3  -5   7       2221.00       2148.54        47.11 o                         
   4  -5   7       6614.95       6309.46       132.86 o                         
   5  -5   7       2675.81       2542.51        56.23 o                         
   6  -5   7       1405.82       1360.98        37.94 o                         
   7  -5   7      12509.99      12332.29       265.91 o                         
   8  -5   7       6218.25       6055.56       136.96 o                         
   9  -5   7        500.39        478.31        24.00 o                         
  10  -5   7       1457.38       1399.23        45.64 o                         
  11  -5   7       1927.50       1978.04        55.44 o                         
  12  -5   7        656.72        708.93        30.11 o                         
  13  -5   7        812.13        808.08        35.56 o                         
  14  -5   7       1086.11        992.48        46.61 o                         
  15  -5   7       1841.26       1725.81        63.31 o                         
  16  -5   7         13.90         10.27        30.38 o                         
  17  -5   7        796.34        745.54        47.39 o                         
  18  -5   7        898.06        841.34        62.04 o                         
 -21  -4   7         59.26        112.30        60.21 o                         
 -20  -4   7       4500.23       4664.06       142.42 o                         
 -19  -4   7         90.77        107.96        52.18 o
[truncated: 1,084,026 more chars]
