# Supplementary material for: Crystal structures of 2,3,7,8,12,13,17,18-octa­bromo-5,10,15,20-tetra­kis­(penta­fluoro­phen­yl)porphyrin as the chloro­form monosolvate and tetra­hydro­furan monosolvate
Source: Acta Crystallogr E Crystallogr Commun. 2020 Jan 17;76(Pt 2):214–20. doi: 10.1107/S2056989020000432 (PMC7001836; doi:10.1107/S2056989020000432)
Supplement: Supplementary file 3 [file e-76-00214-1_THFsup5.hkl]

data_1_THF                                                                      
_shelx_title ' tcd1289b_a.res in P2(1)/n'                                       
_shelx_refln_list_code          4                                               
_shelx_F_calc_maximum      562.52                                               
_exptl_crystal_F_000      3176.00                                               
_reflns_d_resolution_high  0.7489                                               
                                                                                
loop_                                                                           
 _space_group_symop_operation_xyz                                               
 'x, y, z'                                                                      
 '-x+1/2, y+1/2, -z+1/2'                                                        
 '-x, -y, -z'                                                                   
 'x-1/2, -y-1/2, z-1/2'                                                         
                                                                                
_cell_length_a    21.5238                                                       
_cell_length_b     9.5455                                                       
_cell_length_c    26.0203                                                       
_cell_angle_alpha  90.000                                                       
_cell_angle_beta  107.426                                                       
_cell_angle_gamma  90.000                                                       
                                                                                
_shelx_F_squared_multiplier     1.000                                           
                                                                                
loop_                                                                           
 _refln_index_h                                                                 
 _refln_index_k                                                                 
 _refln_index_l                                                                 
 _refln_F_squared_calc                                                          
 _refln_F_squared_meas                                                          
 _refln_F_squared_sigma                                                         
 _refln_observed_status                                                         
   2   0   0       5262.31       5114.06        69.04 o                         
   4   0   0       6987.59       6276.04       121.10 o                         
   6   0   0     264496.34     274250.25      3238.64 o                         
   8   0   0      73795.25      75063.74       858.15 o                         
  10   0   0      10221.98      11937.83       213.19 o                         
  12   0   0      43689.26      43034.31       521.58 o                         
  14   0   0      11054.05      10754.40       195.66 o                         
  16   0   0      44503.14      44156.80       622.80 o                         
  18   0   0       2466.05       2670.04       166.77 o                         
  20   0   0        194.57         77.95       157.24 o                         
  22   0   0       2381.61       2322.00       379.69 o                         
  24   0   0      12676.62      13274.02       862.73 o                         
  26   0   0        297.69        235.62       720.78 o                         
   1   1   0      78480.03      79368.27       790.24 o                         
   2   1   0      15781.49      15067.35       150.87 o                         
   3   1   0      59421.41      60820.12       522.51 o                         
   4   1   0        619.96       1038.15        54.47 o                         
   5   1   0      61871.44      61923.70       535.85 o                         
   6   1   0       1534.88       1895.71        52.25 o                         
   7   1   0     188664.03     198824.75      1652.82 o                         
   8   1   0        209.97        563.79        42.52 o                         
   9   1   0      31925.52      31806.81       286.80 o                         
  10   1   0        107.78        241.35        49.19 o                         
  11   1   0       3244.91       3491.02        82.54 o                         
  12   1   0      12321.60      13460.75       154.04 o                         
  13   1   0      14586.51      14960.07       169.81 o                         
  14   1   0       7816.94       7938.54       124.76 o                         
  15   1   0        966.14       1510.71        86.05 o                         
  16   1   0        205.11        802.28        88.17 o                         
  17   1   0       7243.95       7625.73       156.16 o                         
  18   1   0        399.80        576.82       101.73 o                         
  19   1   0       2718.41       2924.10       126.58 o                         
  20   1   0       1061.32       1361.40       133.41 o                         
  21   1   0        206.87        513.79       133.51 o                         
  22   1   0       3728.24       4019.79       164.81 o                         
  23   1   0       2963.62       3000.65       225.15 o                         
  24   1   0        122.82        -87.06       237.41 o                         
  25   1   0        661.13        662.83       487.09 o                         
  26   1   0       1395.26       1213.16       472.02 o                         
  27   1   0        109.91         83.86       425.21 o                         
   0   2   0       1123.67       1337.00        86.74 o                         
   1   2   0      12372.94      11763.01       142.09 o                         
   2   2   0      20440.08      21144.50       264.85 o                         
   3   2   0      22346.63      21550.21       261.36 o                         
   4   2   0      44422.29      44270.86       412.09 o                         
   5   2   0     156248.38     161428.92      1416.95 o                         
   6   2   0      50636.55      54544.75       477.43 o                         
   7   2   0      65745.22      65288.03       586.65 o                         
   8   2   0        639.46        939.14        68.47 o                         
   9   2   0      88888.28      91339.47       816.84 o                         
  10   2   0       5866.49       5328.82        94.51 o                         
  11   2   0      35836.11      37414.96       340.65 o                         
  12   2   0      15317.93      16092.18       176.73 o                         
  13   2   0          7.35        208.37        65.53 o                         
  14   2   0      14644.66      15910.34       191.01 o                         
  15   2   0      11264.04      11300.77       168.67 o                         
  16   2   0       2956.30       3245.75       106.53 o                         
  17   2   0      12793.12      12347.64       197.47 o                         
  18   2   0        654.74        471.63       115.80 o                         
  19   2   0       1613.56       1462.58       129.36 o                         
  20   2   0        731.09        708.69       131.22 o                         
  21   2   0       6107.52       6048.53       198.35 o                         
  22   2   0       1975.89       1970.67       174.41 o                         
  23   2   0       3050.91       3010.69       197.77 o                         
  24   2   0        658.64        731.14       250.15 o                         
  25   2   0        381.93        137.91       306.67 o                         
  26   2   0       1138.37       1537.93       392.16 o                         
  27   2   0         62.31        -75.40       555.13 o                         
   1   3   0       1389.48       1967.11        74.54 o                         
   2   3   0     125443.89     123450.42      1277.65 o                         
   3   3   0      33209.60      34863.88       379.53 o                         
   4   3   0      25463.51      25672.90       283.01 o                         
   5   3   0      36553.44      38780.81       371.08 o                         
   6   3   0        616.49        729.63        51.83 o                         
   7   3   0        804.29        675.32        56.09 o                         
   8   3   0      35548.48      35938.30       365.69 o                         
   9   3   0      12431.11      11930.21       152.52 o                         
  10   3   0        504.62        323.67        53.06 o                         
  11   3   0       6876.63       6622.94       151.06 o                         
  12   3   0       4557.26       4475.03       138.73 o                         
  13   3   0       2972.88       3470.30        98.57 o                         
  14   3   0      23351.91      23540.02       281.89 o                         
  15   3   0      22984.37      22967.22       282.98 o                         
  16   3   0         88.07         33.28        96.13 o                         
  17   3   0        434.47        469.11       111.45 o                         
  18   3   0         38.94         24.13       129.28 o                         
  19   3   0      10832.28      10225.93       247.70 o                         
  20   3   0       1049.94       1108.99       161.43 o                         
  21   3   0      19833.13      20164.87       358.03 o                         
  22   3   0       1809.70       2110.07       192.44 o                         
  23   3   0         16.06         -8.84       195.44 o                         
  24   3   0       6193.95       5829.43       263.32 o                         
  25   3   0       1231.09        832.92       269.25 o                         
  26   3   0       6331.84       6131.03       327.28 o                         
   0   4   0      11329.60       9791.68       247.54 o                         
   1   4   0       8190.77       7490.99       138.63 o                         
   2   4   0       2356.05       2324.46        97.04 o                         
   3   4   0      30638.25      29395.08       318.64 o                         
   4   4   0       1526.55       2270.25        81.57 o                         
   5   4   0       2566.45       2508.11        95.26 o                         
   6   4   0        958.13       1194.76        64.30 o                         
   7   4   0        607.40        630.08        59.25 o                         
   8   4   0       2211.06       2037.07        77.70 o                         
   9   4   0       2418.42       2893.73        97.92 o                         
  10   4   0       2541.23       2848.13        95.69 o                         
  11   4   0       2113.60       2112.40        90.97 o                         
  12   4   0        597.13        619.51        87.75 o                         
  13   4   0       1693.42       2188.03       111.66 o                         
  14   4   0      50608.60      49865.75       538.20 o                         
  15   4   0        255.72        662.82       112.00 o                         
  16   4   0       4919.51       4837.17       167.32 o                         
  17   4   0       1471.49       1566.54       136.99 o                         
  18   4   0        336.07        701.76       141.21 o                         
  19   4   0       5613.14       5592.12       229.39 o                         
  20   4   0       1493.96       1824.21       210.68 o                         
  21   4   0       6527.03       8249.47       330.76 o                         
  22   4   0      14258.89      14499.76       386.22 o                         
  23   4   0        327.57        365.29       273.66 o                         
  24   4   0        519.91        455.96       306.97 o                         
  25   4   0         45.63        108.01       228.40 o                         
  26   4   0       1102.52       1902.17      3073.45 o                         
   1   5   0        227.54        -39.46        64.15 o                         
   2   5   0      10488.93       9673.58       175.85 o                         
   3   5   0      11363.32      11595.29       191.48 o                         
   4   5   0         26.49        -41.61        59.54 o                         
   5   5   0       1476.16       1719.20        74.02 o                         
   6   5   0      14002.57      14721.69       195.83 o                         
   7   5   0        168.77        391.36        65.85 o                         
   8   5   0      10592.37      11060.90       170.72 o                         
   9   5   0       7954.64       8326.81       190.67 o                         
  10   5   0      26806.80      26633.04       302.77 o                         
  11   5   0        169.71        601.90        86.21 o                         
  12   5   0      34085.71      31529.10       355.13 o                         
  13   5   0       1582.17       1861.36       115.37 o                         
  14   5   0         25.26        466.29       142.01 o                         
  15   5   0       7859.41       7861.26       238.40 o                         
  16   5   0       5388.33       5797.86       228.96 o                         
  17   5   0       7620.75       6861.43       250.57 o                         
  18   5   0        945.07        858.15       180.29 o                         
  19   5   0        458.37        670.60       192.68 o                         
  20   5   0       1387.28       1675.73       229.31 o                         
  21   5   0      13657.24      13546.73       386.69 o                         
  22   5   0        715.65       1307.88       301.02 o                         
  23   5   0       3058.89       3047.41       341.21 o                         
  24   5   0        442.96        655.39       330.07 o                         
  25   5   0       1425.84       2002.95       369.28 o                         
   0   6   0      11229.77      11630.69       249.24 o                         
   1   6   0       1347.01       1537.86       111.41 o                         
   2   6   0        692.23        737.73        84.59 o                         
   3   6   0      20157.32      19110.89       266.35 o                         
   4   6   0       8270.99       7257.58       152.44 o                         
   5   6   0       4699.07       4574.79       142.65 o                         
   6   6   0      13407.65      13955.07       196.90 o                         
   7   6   0      25259.54      24545.53       281.88 o                         
   8   6   0         16.12        105.18        85.65 o                         
   9   6   0      10103.34      10256.66       195.68 o                         
  10   6   0      14792.16      14445.88       235.77 o                         
  11   6   0       2548.27       2991.15       165.32 o                         
  12   6   0       2828.00       3506.77       188.67 o                         
  13   6   0         66.83        245.39       171.24 o                         
  14   6   0       3967.42       4390.18       189.55 o                         
  15   6   0       1982.99       3044.25       194.58 o                         
  16   6   0      15998.39      15349.71       324.96 o                         
  17   6   0        288.73        358.38       185.11 o                         
  18   6   0       3686.84       4434.40       231.91 o                         
  19   6   0       2316.15       2259.87       217.22 o                         
  20   6   0       2585.97       2851.90       278.70 o                         
  21   6   0      13167.69      12636.44       405.72 o                         
  22   6   0       7317.80       7437.70       377.33 o                         
  23   6   0        293.39        845.90       366.85 o                         
  24   6   0        915.12       1214.62       436.32 o                         
   1   7   0      23472.77      24640.81       371.76 o                         
   2   7   0      17567.38      17133.97       275.98 o                         
   3   7   0       7126.18       6888.58       185.65 o                         
   4   7   0         54.25        176.95       116.87 o                         
   5   7   0        463.12        672.43       123.19 o                         
   6   7   0       4534.37       4509.52       168.22 o                         
   7   7   0      27107.82      26638.92       370.84 o                         
   8   7   0       9693.30      10121.13       217.57 o                         
   9   7   0       2053.23       1928.16       165.39 o                         
  10   7   0       2532.22       2688.65       180.02 o                         
  11   7   0       1065.48       1225.23       172.20 o                         
  12   7   0       1503.59       1513.04       169.34 o                         
  13   7   0       4300.21       4546.93       256.43 o                         
  14   7   0        591.80        821.49       170.52 o                         
  15   7   0        518.19        992.00       212.63 o                         
  16   7   0       4004.77       5397.18       340.60 o                         
  17   7   0       6024.93       7254.99       340.81 o                         
  18   7   0          7.34        533.86       286.61 o                         
  19   7   0       1285.22       1700.87       262.98 o                         
  20   7   0         52.43        584.29       269.14 o                         
  21   7   0       1110.61       1079.55       301.94 o                         
  22   7   0         25.81        234.21       441.78 o                         
   0   8   0        849.65       1082.96       250.07 o                         
   1   8   0        195.01        352.56       161.46 o                         
   2   8   0       5585.16       5842.63       222.56 o                         
   3   8   0       3948.55       4003.99       178.47 o                         
   4   8   0      25697.63      24898.40       413.46 o                         
   5   8   0       2928.20       3164.94       172.87 o                         
   6   8   0      12322.22      11750.79       280.86 o                         
   7   8   0       5485.57       5009.71       205.93 o                         
   8   8   0      10873.54      11233.27       263.54 o                         
   9   8   0        597.18        761.38       166.08 o                         
  10   8   0       1156.81       1524.16       191.27 o                         
  11   8   0       1655.48       2326.36       217.05 o                         
  12   8   0        599.95        838.32       214.08 o                         
  13   8   0       1874.53       2443.66       238.15 o                         
  14   8   0      10134.29      10154.08       355.72 o                         
  15   8   0        178.94        896.43       269.14 o                         
  16   8   0        680.05        798.25       259.48 o                         
  17   8   0       1487.68       1751.15       271.07 o                         
  18   8   0        622.67       1077.11       380.94 o                         
  19   8   0        647.19        760.45       285.73 o                         
  20   8   0         96.04        499.89       445.69 o                         
  21   8   0       2224.79       1665.12       341.30 o                         
   1   9   0      13491.35      13494.26       339.61 o                         
   2   9   0        544.81        626.20       194.51 o                         
   3   9   0       2702.92       3389.57       217.44 o                         
   4   9   0       2691.30       2818.52       215.48 o                         
   5   9   0       2986.59       3181.40       204.71 o                         
   6   9   0        921.58       1777.06       201.47 o                         
   7   9   0        945.11       1200.10       198.92 o                         
   8   9   0         95.48       1254.07       226.42 o                         
   9   9   0      18164.17      18577.39       440.82 o                         
  10   9   0        366.68       1421.65       278.85 o                         
  11   9   0          6.58        255.94       283.20 o                         
  12   9   0         24.33        625.20       234.79 o                         
  13   9   0       2479.52       2891.12       270.56 o                         
  14   9   0       2658.20       3416.65       303.70 o                         
  15   9   0       2574.21       2727.56       298.85 o                         
  16   9   0        165.88        712.48       289.38 o                         
  17   9   0       3408.93       3789.43       314.24 o                         
  18   9   0          2.81        158.19       306.26 o                         
  19   9   0       3433.68       3421.28       386.41 o                         
   0  10   0         35.18        142.67       322.72 o                         
   1  10   0       2120.18       2813.86       249.81 o                         
   2  10   0      14295.78      14361.99       366.35 o                         
   3  10   0         82.64       1409.72       235.04 o                         
   4  10   0       2938.33       3467.72       260.09 o                         
   5  10   0       6999.31       6994.22       323.37 o                         
   6  10   0       4664.95       5151.57       251.68 o                         
   7  10   0        229.58        506.93       220.59 o                         
   8  10   0        525.21        759.62       236.87 o                         
   9  10   0          0.04        777.10       259.28 o                         
  10  10   0       1108.73       1265.23       284.52 o                         
  11  10   0       3758.77       3841.04       316.34 o                         
  12  10   0        523.03        871.59       297.17 o                         
  13  10   0        298.00        967.61       335.81 o                         
  14  10   0        177.33        754.27       348.41 o                         
  15  10   0       2139.38       2074.89       385.64 o                         
  16  10   0        201.91        664.95       411.58 o                         
  17  10   0          0.16       2181.05      1449.66 o                         
   1  11   0       3724.18       4415.29       291.21 o                         
   2  11   0       5877.77       6625.68       360.36 o                         
   3  11   0         30.02        291.93       291.02 o                         
   4  11   0       8411.49       7993.26       378.47 o                         
   5  11   0         12.22        145.30       258.78 o                         
   6  11   0          6.29        577.36       260.21 o                         
   7  11   0       3148.86       3565.09       302.66 o                         
   8  11   0         98.28        724.68       299.04 o                         
   9  11   0       1461.03       1779.71       342.00 o                         
  10  11   0        608.33       1322.13       320.82 o                         
  11  11   0        246.89        470.43       321.83 o                         
  12  11   0       2365.20       2907.90       357.18 o                         
  13  11   0        342.31        741.15       375.54 o                         
   0  12   0      13790.82      12660.82       712.77 o                         
   1  12   0         53.84        310.19       313.27 o                         
   2  12   0       1178.99       1655.90       331.21 o                         
   3  12   0        304.44        560.37       319.43 o                         
   4  12   0        312.13        852.95       324.32 o                         
   5  12   0       4163.75       5005.77       361.28 o                         
   6  12   0       5065.78       5227.39       403.40 o                         
   7  12   0       1235.53       1968.72       398.82 o                         
   8  12   0        678.11       1828.97       408.13 o                         
   9  12   0          9.68        532.45       385.45 o                         
 -27   0   1        236.57        488.91       983.51 o                         
 -25   0   1       2844.92       2886.29       577.39 o                         
 -23   0   1       4564.83       4872.40       382.50 o                         
 -21   0   1       9788.52      10468.72       297.66 o                         
 -19   0   1      27043.34      26853.76       449.30 o                         
 -17   0   1       2017.84       2649.35       143.27 o                         
 -15   0   1      43888.54      45074.87       586.64 o                         
 -13   0   1      17934.79      18620.24       278.74 o                         
 -11   0   1      13860.69      13863.26       203.42 o                         
  -9   0   1      25553.42      27289.07       337.47 o                         
  -7   0   1      15260.22      16269.11       209.54 o                         
  -5   0   1      46699.12      47769.45       546.13 o                         
  -3   0   1      48516.26      46878.58       556.49 o                         
   1   0   1        153.99        133.44        34.85 o                         
   3   0   1        849.99        669.42        44.36 o                         
   5   0   1      66593.81      68106.63       809.46 o                         
   7   0   1      77052.32      80288.53       956.05 o                         
   9   0   1       1864.53       2413.92        98.71 o                         
  11   0   1        450.79        642.51        76.00 o                         
  13   0   1      53195.91      53396.50       641.55 o                         
  15   0   1       2444.62       3077.32       131.97 o                         
  17   0   1       1611.19       1779.51       150.04 o                         
  19   0   1      49999.35      49031.46       712.33 o                         
  21   0   1        541.70        995.23       193.66 o                         
  23   0   1       3943.98       3021.64       296.12 o                         
  25   0   1       7922.06       7498.47       550.16 o                         
  27   0   1        147.84        373.44       885.98 o                         
 -27   1   1         37.59        110.87       579.31 o                         
 -26   1   1         51.52         82.35       507.38 o                         
 -25   1   1       1541.86       1349.55       340.29 o                         
 -24   1   1        333.77        150.50       267.50 o                         
 -23   1   1         54.80        131.98       186.42 o                         
 -22   1   1      12785.56      13072.48       291.38 o                         
 -21   1   1         10.31        160.05       137.09 o                         
 -20   1   1          0.53       -107.74       114.91 o                         
 -19   1   1       4827.03       4813.34       147.20 o                         
 -18   1   1        561.95        876.34       104.74 o                         
 -17   1   1      50758.49      51397.94       504.80 o                         
 -16   1   1       9298.61       9669.03       157.27 o                         
 -15   1   1      11044.52      10986.32       154.43 o                         
 -14   1   1        320.21        660.02        64.57 o                         
 -13   1   1       4359.92       4782.90        97.47 o                         
 -12   1   1      65560.48      67194.05       580.27 o                         
 -11   1   1       3652.96       3934.69        82.39 o                         
 -10   1   1      27642.68      27360.36       252.86 o                         
  -9   1   1      10622.38      11856.97       138.72 o                         
  -8   1   1        214.88        364.37        40.70 o                         
  -7   1   1      35581.91      35919.76       313.03 o                         
  -6   1   1      83007.63      84574.16       707.92 o                         
  -5   1   1       2012.80       2020.33        71.66 o                         
  -4   1   1      11111.08      11093.13       118.96 o                         
  -3   1   1      21064.65      21657.55       211.53 o                         
  -2   1   1        783.97        864.26        33.39 o                         
  -1   1   1      26118.35      25671.22       280.70 o                         
   0   1   1      39457.59      38314.69       412.88 o                         
   1   1   1        893.60        819.55        19.91 o                         
   2   1   1        900.93        852.12        36.51 o                         
   3   1   1       3270.37       2736.98        95.58 o                         
   4   1   1       1029.03       1145.75        55.28 o                         
   5   1   1      18037.16      18422.91       166.79 o                         
   6   1   1        361.01        279.08        37.18 o                         
   7   1   1      13397.93      14066.59       139.32 o                         
   8   1   1      72206.91      77069.45       637.99 o                         
   9   1   1         75.54        137.21        46.54 o                         
  10   1   1        144.67        281.01        50.56 o                         
  11   1   1        449.67        753.07        55.95 o                         
  12   1   1      48844.98      50598.46       437.89 o                         
  13   1   1       9184.87      10808.30       138.11 o                         
  14   1   1      46199.55      48526.17       440.20 o                         
  15   1   1       2856.32       3464.50       108.55 o                         
  16   1   1      30263.44      29762.03       315.52 o                         
  17   1   1          3.74         35.88        98.84 o                         
  18   1   1      11440.58      11325.42       197.64 o                         
  19   1   1        235.90        323.68       113.92 o                         
  20   1   1      25902.21      25238.32       329.03 o                         
  21   1   1       7926.67       8007.23       242.66 o                         
  22   1   1       1154.65       1376.74       193.51 o                         
  23   1   1       1488.97       1521.01       242.40 o                         
  24   1   1        818.06        147.19       263.09 o                         
  25   1   1       2689.93       2190.28       460.54 o                         
  26   1   1       4776.95       3834.76       414.37 o                         
  27   1   1        851.29       1475.76       611.20 o                         
 -27   2   1       1713.63        981.94       359.07 o                         
 -26   2   1       3638.15       3141.79       321.27 o                         
 -25   2   1         14.82        164.12       285.33 o                         
 -24   2   1       8816.96       9086.85       333.19 o                         
 -23   2   1       2800.99       2975.23       203.20 o                         
 -22   2   1        315.74        454.03       236.53 o                         
 -21   2   1       1199.79       1201.98       136.85 o                         
 -20   2   1        321.89        211.72       124.85 o                         
 -19   2   1       1444.03       1485.83       125.47 o                         
 -18   2   1        820.73        678.72       109.23 o                         
 -17   2   1       1137.78       1406.24       100.16 o                         
 -16   2   1        102.04        375.36        86.81 o                         
 -15   2   1       1369.89       1835.46        88.75 o                         
 -14   2   1       6013.03       6323.11       127.10 o                         
 -13   2   1        155.11         80.47        62.30 o                         
 -12   2   1       1542.69       1458.28        65.35 o                         
 -11   2   1      25588.98      25652.96       244.86 o                         
 -10   2   1      80852.27      82966.79       705.89 o                         
  -9   2   1       3440.39       5051.77       115.77 o                         
  -8   2   1     119891.72     122274.00      1051.64 o                         
  -7   2   1      51674.63      53111.38       467.28 o                         
  -6   2   1        571.70        632.22        37.76 o                         
  -5   2   1      29160.93      30527.20       284.68 o                         
  -4   2   1       1827.05       2259.29        54.06 o                         
  -3   2   1      17497.31      17481.33       189.24 o                         
  -2   2   1       4728.41       4013.89       117.48 o                         
  -1   2   1       4103.94       2969.69        65.04 o                         
   0   2   1       4183.34       4135.30        81.40 o                         
   1   2   1       1875.89       2351.44        54.17 o                         
   2   2   1      33894.78      35774.73       367.99 o                         
   3   2   1       4443.20       4217.01        82.48 o                         
   4   2   1      49757.71      51189.57       473.87 o                         
   5   2   1       2134.96       2500.60        69.61 o                         
   6   2   1      27689.14      28912.04       266.45 o                         
   7   2   1      91871.59      95866.02       828.48 o                         
   8   2   1       4416.64       4568.24        92.38 o                         
   9   2   1        195.61        352.52        52.06 o                         
  10   2   1         26.60         85.45        54.35 o                         
  11   2   1      12450.65      13124.08       153.20 o                         
  12   2   1        286.97        439.97        63.50 o                         
  13   2   1      57732.19      58666.55       519.88 o                         
  14   2   1      47090.91      46767.76       440.76 o                         
  15   2   1      26352.85      27217.19       296.80 o                         
  16   2   1       1323.63       1410.65        97.19 o                         
  17   2   1         64.93         45.97       104.37 o                         
  18   2   1        443.89        559.97       120.11 o                         
  19   2   1       7271.91       7133.92       193.82 o                         
  20   2   1       7617.76       7154.10       201.49 o                         
  21   2   1       4636.29       4607.80       179.76 o                         
  22   2   1       3668.34       3899.60       202.65 o                         
  23   2   1       2883.35       2811.55       202.93 o                         
  24   2   1        790.48        673.76       259.16 o                         
  25   2   1       2369.84       2050.62       297.47 o                         
  26   2   1       2501.38       2509.43       317.73 o                         
 -26   3   1        994.34       1173.70       286.04 o                         
 -25   3   1         62.68        228.51       229.21 o                         
 -24   3   1        113.27        424.43       300.63 o                         
 -23   3   1       1981.21       2342.94       211.59 o                         
 -22   3   1       1176.93       1631.18       173.92 o                         
 -21   3   1       1329.09       1941.97       167.84 o                         
 -20   3   1       6028.68       5824.26       213.10 o                         
 -19   3   1        178.90        414.97       145.50 o                         
 -18   3   1       3094.34       3396.07       145.16 o                         
 -17   3   1      24343.94      23842.33       317.00 o                         
 -16   3   1        885.53        960.49        98.00 o                         
 -15   3   1        798.25       1596.69       106.79 o                         
 -14   3   1      60242.61      58709.74       589.94 o                         
 -13   3   1      10646.10      10286.42       151.16 o                         
 -12   3   1      12130.68      12026.63       156.64 o                         
 -11   3   1      27376.36      26903.41       273.72 o                         
 -10   3   1      21716.04      20545.02       210.76 o                         
  -9   3   1        537.01        507.12        60.09 o                         
  -8   3   1      42125.29      42785.71       425.71 o                         
  -7   3   1       3165.16       3588.00       100.61 o                         
  -6   3   1       1347.51       1889.57        58.59 o                         
  -5   3   1       1429.70       1512.75        64.16 o                         
  -4   3   1      20046.86      19116.74       212.23 o                         
  -3   3   1      12062.36      12961.23       164.18 o                         
  -2   3   1     132854.78     135554.27      1524.39 o                         
  -1   3   1      17581.78      16688.75       219.57 o                         
   0   3   1      13160.63      13321.41       207.93 o                         
   1   3   1         28.04          5.95        47.10 o                         
   2   3   1     101115.88     103656.20      1036.83 o                         
   3   3   1        934.91       1393.52        57.84 o                         
   4   3   1     181582.80     183149.12      1705.82 o                         
   5   3   1       7191.67       7355.91       119.59 o                         
   6   3   1       4494.09       4771.52       116.01 o                         
   7   3   1      52379.14      55906.79       543.47 o                         
   8   3   1      23412.31      24871.56       257.87 o                         
   9   3   1       2481.65       2055.12        70.62 o                         
  10   3   1         70.16         86.08        53.69 o                         
  11   3   1       7407.61       7834.08       137.47 o                         
  12   3   1       4306.13       4376.84       119.66 o                         
  13   3   1         38.87        179.80        72.20 o                         
  14   3   1      19884.48      20148.67       254.31 o                         
  15   3   1      23821.88      22975.64       284.89 o                         
  16   3   1        240.86        243.86       100.52 o                         
  17   3   1         40.74         47.58       110.03 o                         
  18   3   1       7078.75       6652.28       207.99 o                         
  19   3   1        390.34        603.90       153.92 o                         
  20   3   1      22817.77      23182.83       380.96 o                         
  21   3   1      13784.24      15522.57       321.79 o                         
  22   3   1       2334.75       2563.82       223.98 o                         
  23   3   1        599.08        673.30       186.22 o                         
  24   3   1        260.17        320.40       231.12 o                         
  25   3   1        201.66        258.39       295.88 o                         
  26   3   1        238.29        444.42       268.49 o                         
 -26   4   1         70.18        442.57       450.69 o                         
 -25   4   1        208.97        626.03       298.26 o                         
 -24   4   1         95.64        359.37       299.44 o                         
 -23   4   1         18.00        395.24       252.26 o                         
 -22   4   1      13485.01      13822.12       467.67 o                         
 -21   4   1       8821.86       8912.85       369.49 o                         
 -20   4   1       7792.30       7386.60       259.14 o                         
 -19   4   1        405.93        453.21       165.86 o                         
 -18   4   1       4715.76       4956.44       186.76 o                         
 -17   4   1       2107.90       2486.87       137.19 o                         
 -16   4   1       1784.97       2222.96       126.50 o                         
 -15   4   1      22906.82      21778.83       291.32 o                         
 -14   4   1      23177.98      23521.17       300.54 o                         
 -13   4   1       7676.24       7897.58       163.85 o                         
 -12   4   1       5033.61       4442.83       126.96 o                         
 -11   4   1       6116.85       6037.18       132.02 o                         
 -10   4   1       6324.57       6045.31       125.73 o                         
  -9   4   1      73866.96      72043.55       698.32 o                         
  -8   4   1       2984.54       2770.05        88.22 o                         
  -7   4   1      51575.85      50796.92       487.66 o                         
  -6   4   1      64404.34      65470.02       615.16 o                         
  -5   4   1         77.15         -9.40        56.51 o                         
  -4   4   1      18860.06      19535.11       230.68 o                         
  -3   4   1      47626.50      44572.35       480.89 o                         
  -2   4   1       9883.56       9111.34       156.56 o                         
  -1   4   1      51014.45      50063.04       639.31 o                         
   0   4   1      65304.16      66895.55       802.46 o                         
   1   4   1       6460.12       6256.98       127.77 o                         
   2   4   1      28915.21      28612.29       335.43 o                         
   3   4   1      37899.61      38475.43       405.00 o                         
   4   4   1       1387.42       1253.67        59.38 o                         
   5   4   1      17522.21      17414.08       208.45 o                         
   6   4   1      46290.26      46208.72       459.80 o                         
   7   4   1      10711.22      10959.25       154.15 o                         
   8   4   1       6929.19       8110.03       132.66 o                         
   9   4   1       8286.57       8897.58       145.53 o                         
  10   4   1        718.48        991.38        80.09 o                         
  11   4   1      12828.90      11965.80       179.96 o                         
  12   4   1       5625.04       5379.10       141.53 o                         
  13   4   1      22228.63      22255.06       278.44 o                         
  14   4   1      21175.88      22407.09       294.63 o                         
  15   4   1      10114.44       9707.24       207.14 o                         
  16   4   1       4818.22       4849.46       179.47 o                         
  17   4   1        330.13        285.22       133.53 o                         
  18   4   1      21134.43      20417.09       326.62 o                         
  19   4   1        318.57        208.12       150.77 o                         
  20   4   1       1799.08       2183.65       233.39 o                         
  21   4   1       5793.87       6490.01       363.28 o                         
  22   4   1       3159.30       3771.07       274.15 o                         
  23   4   1         41.70        224.19       269.18 o                         
  24   4   1       4165.51       4173.71       261.70 o                         
  25   4   1         58.77        271.46       360.18 o                         
 -25   5   1       4648.77       4738.09       405.81 o                         
 -24   5   1       4241.11       4612.36       432.43 o                         
 -23   5   1        813.36        837.90       280.14 o                         
 -22   5   1       2006.85       2035.49       341.30 o                         
 -21   5   1        548.03       1061.50       218.94 o                         
 -20   5   1       4060.78       4074.45       241.49 o                         
 -19   5   1        263.40        350.35       185.24 o                         
 -18   5   1       3348.31       3762.44       204.71 o                         
 -17   5   1       3950.13       3803.44       191.36 o                         
 -16   5   1       7892.09       7757.56       243.33 o                         
 -15   5   1      19824.03      18684.29       332.64 o                         
 -14   5   1      35665.40      33733.95       439.70 o                         
 -13   5   1      18267.43      17917.33       284.87 o                         
 -12   5   1       2980.30       3708.05       128.95 o                         
 -11   5   1       1105.16       1381.41        88.46 o                         
 -10   5   1       7053.23       7499.62       152.97 o                         
  -9   5   1        921.07       1195.88        81.15 o                         
  -8   5   1      80032.57      76783.50       703.59 o                         
  -7   5   1      11641.44      11204.77       163.54 o                         
  -6   5   1       6996.12       7600.32       132.50 o                         
  -5   5   1       5332.74       4818.47       111.61 o                         
  -4   5   1      12050.11      11963.53       166.72 o                         
  -3   5   1      50236.81      50780.91       659.56 o                         
  -2   5   1      58130.42      56266.24       687.30 o                         
  -1   5   1      32392.29      31085.07       398.47 o                         
   0   5   1      19465.53      18445.32       257.84 o                         
   1   5   1       4410.17       4657.10       122.65 o                         
   2   5   1        317.55        254.94        68.63 o                         
   3   5   1       1708.12       1730.22        78.44 o                         
   4   5   1       1692.02       1386.49        71.84 o                         
   5   5   1       8270.07       8931.55       141.35 o                         
   6   5   1      14584.53      14857.94       180.18 o                         
   7   5   1      19603.18      18910.19       238.89 o                         
   8   5   1        470.92        848.48        76.98 o                         
   9   5   1      62180.02      59978.25       582.29 o                         
  10   5   1        427.06        824.58        87.37 o                         
  11   5   1      28691.57      28280.96       324.39 o                         
  12   5   1       2677.11       2934.17       123.40 o                         
  13   5   1      22468.64      21565.90       307.71 o                         
  14   5   1        279.96        586.63       123.62 o                         
  15   5   1       8081.72       7997.14       241.63 o                         
  16   5   1       5739.89       5621.84       232.39 o                         
  17   5   1        212.85        289.26       171.08 o                         
  18   5   1        805.94       1144.40       189.35 o                         
  19   5   1       3204.73       3000.81       225.58 o                         
  20   5   1        699.86        745.12       321.96 o                         
  21   5   1         30.08        846.41       253.40 o                         
  22   5   1       1205.25       1546.52       302.35 o                         
  23   5   1        140.85        501.86       352.02 o                         
  24   5   1         10.09        296.16       375.52 o                         
 -24   6   1       2430.03       2540.30       295.10 o                         
 -23   6   1       1878.65       2575.54       442.23 o                         
 -22   6   1        988.46       1642.19       293.56 o                         
 -21   6   1       1851.53       2512.82       271.49 o                         
 -20   6   1       3490.57       3681.80       228.09 o                         
 -19   6   1         69.37        445.87       240.40 o                         
 -18   6   1        454.67        726.66       211.28 o                         
 -17   6   1       8390.05       8546.29       273.59 o                         
 -16   6   1        385.72        772.11       199.26 o                         
 -15   6   1      15759.63      15989.94       351.13 o                         
 -14   6   1        766.78        786.61       181.62 o                         
 -13   6   1      10426.97      10190.91       277.53 o                         
 -12   6   1       2427.97       2920.12       181.67 o                         
 -11   6   1      14116.51      13242.66       240.36 o                         
 -10   6   1          0.06        448.51       115.59 o                         
  -9   6   1      26198.35      25440.81       313.29 o                         
  -8   6   1       1910.06       2465.47       112.91 o                         
  -7   6   1      29896.60      30581.86       337.87 o                         
  -6   6   1       3714.03       4114.27       126.76 o                         
  -5   6   1        504.43        366.15        73.61 o                         
  -4   6   1         25.58        -49.46        90.62 o                         
  -3   6   1       8799.79       8672.88       171.61 o                         
  -2   6   1       3148.21       3076.73       118.43 o                         
  -1   6   1      47543.85      46348.18       581.52 o                         
   0   6   1      20491.95      19003.66       257.21 o                         
   1   6   1        222.25        103.54        57.66 o                         
   2   6   1      13199.78      13377.14       216.26 o                         
   3   6   1       3657.79       3666.46       120.61 o                         
   4   6   1       7934.92       7349.43       171.03 o                         
   5   6   1      20757.85      20107.18       266.87 o                         
   6   6   1      60121.74      56690.20       605.40 o                         
   7   6   1        243.29        412.44        83.58 o                         
   8   6   1       1802.90       2200.14       107.39 o                         
   9   6   1       3257.41       3626.86       141.51 o                         
  10   6   1         82.79        391.86       140.73 o                         
  11   6   1      23643.37      22753.34       368.76 o                         
  12   6   1       8150.61       7927.95       218.87 o                         
  13   6   1       3695.48       3900.82       177.54 o                         
  14   6   1       3576.98       3829.07       182.19 o                         
  15   6   1       6432.93       7445.61       252.59 o                         
  16   6   1       1808.29       2686.48       214.87 o                         
  17   6   1        538.54        698.04       184.74 o                         
  18   6   1      13018.34      13911.29       376.38 o                         
  19   6   1          4.07        310.88       220.89 o                         
  20   6   1         34.05        620.44       307.28 o                         
  21   6   1          7.36        821.95       391.19 o                         
  22   6   1        549.34       1209.45       334.43 o                         
  23   6   1       1696.56       1942.26       440.26 o                         
 -23   7   1       1576.69       2180.25       559.76 o                         
 -22   7   1        165.72        561.63       569.48 o                         
 -21   7   1       2543.34       3562.50       324.48 o                         
 -20   7   1      13990.64      14363.31       413.51 o                         
 -19   7   1       4856.50       5245.30       293.24 o                         
 -18   7   1      16988.02      17580.40       408.52 o                         
 -17   7   1       5803.61       6624.61       338.35 o                         
 -16   7   1        939.74       1046.08       184.54 o                         
 -15   7   1       5598.64       5528.82       246.32 o                         
 -14   7   1       2944.29       2723.26       200.88 o                         
 -13   7   1        554.50        563.78       161.52 o                         
 -12   7   1        959.22        994.69       158.70 o                         
 -11   7   1          7.54        295.96       147.17 o                         
 -10   7   1       5770.13       5238.51       221.32 o                         
  -9   7   1        509.90        489.00       130.08 o                         
  -8   7   1      10148.73       9925.62       196.60 o                         
  -7   7   1       1438.97       1731.93       122.69 o                         
  -6   7   1        215.23        138.75       117.36 o                         
  -5   7   1      11224.88      10719.27       217.73 o                         
  -4   7   1       6843.21       6833.69       181.33 o                         
  -3   7   1         35.22        -17.98       103.65 o                         
  -2   7   1      21555.55      21017.94       323.92 o                         
  -1   7   1      16610.12      18811.14       354.76 o                         
   0   7   1        263.62        379.18       109.79 o                         
   1   7   1      53898.81      51921.96       658.54 o                         
   2   7   1       9388.06       9255.16       231.35 o                         
   3   7   1       4063.11       4069.22       150.97 o                         
   4   7   1      20859.29      19827.84       313.04 o                         
   5   7   1       2881.06       3405.58       159.86 o                         
   6   7   1        468.07       1049.46       127.54 o                         
   7   7   1       1878.06       2299.65       137.19 o                         
   8   7   1       2857.79       3695.08       189.33 o                         
   9   7   1        287.61        786.45       158.37 o                         
  10   7   1      13153.50      12820.39       292.54 o                         
  11   7   1         27.64        165.49       170.38 o                         
  12   7   1        351.88        417.52       169.15 o                         
  13   7   1       4519.67       5233.74       254.74 o                         
  14   7   1       4398.25       4974.67       245.94 o                         
  15   7   1       1207.81       2018.90       224.49 o                         
  16   7   1      13762.21      14378.84       382.76 o                         
  17   7   1        148.45        606.27       256.73 o                         
  18   7   1       2222.37       2661.57       281.58 o                         
  19   7   1         55.63        655.26       281.09 o                         
  20   7   1       3392.88       3894.48       318.62 o                         
  21   7   1         15.86        428.68       596.03 o                         
  22   7   1       2720.17       2965.09       409.17 o                         
 -21   8   1       1710.61       1559.04       343.33 o                         
 -20   8   1        731.63        906.85       419.70 o                         
 -19   8   1       3160.13       3070.11       306.83 o                         
 -18   8   1         33.82        168.19       273.71 o                         
 -17   8   1       4041.19       4630.44       322.57 o                         
 -16   8   1       2178.66       3135.37       259.07 o                         
 -15   8   1      14422.22      14322.29       404.35 o                         
 -14   8   1       1911.45       2564.23       242.08 o                         
 -13   8   1        697.76       1131.11       227.67 o                         
 -12   8   1        115.17         24.73       204.08 o                         
 -11   8   1       8825.55       9178.75       300.27 o                         
 -10   8   1         21.22        507.69       180.12 o                         
  -9   8   1       1318.72       1438.39       169.28 o                         
  -8   8   1      14721.99      15271.78       278.20 o                         
  -7   8   1        994.38       1145.71       146.75 o                         
  -6   8   1      12942.31      12338.48       251.07 o                         
  -5   8   1         28.77         63.29       146.21 o                         
  -4   8   1          5.10        545.15       155.16 o                         
  -3   8   1       1963.31       2452.55       155.13 o                         
  -2   8   1          3.54         83.95       142.27 o                         
  -1   8   1       2614.00       2465.17       156.33 o                         
   0   8   1       1529.03       1252.29       179.20 o                         
   1   8   1       7349.18       7368.60       253.52 o                         
   2   8   1       6157.04       5943.64       223.14 o                         
   3   8   1       1919.24       2311.78       169.65 o                         
   4   8   1       2177.92       3031.18       177.05 o                         
   5   8   1          6.25        138.15       172.40 o                         
   6   8   1         51.55        200.59       170.63 o                         
   7   8   1        905.26        949.66       174.93 o                         
   8   8   1      27518.61      26160.56       404.88 o                         
   9   8   1       3034.47       3968.12       207.40 o                         
  10   8   1       5443.63       5668.99       253.74 o                         
  11   8   1       9683.52       9701.64       314.45 o                         
  12   8   1         12.21        382.33       214.55 o                         
  13   8   1       2184.87       3739.70       260.18 o                         
  14   8   1         28.71        619.34       238.55 o                         
  15   8   1       3270.01       3371.55       270.05 o                         
  16   8   1       8324.16       8101.13       367.30 o                         
  17   8   1       2074.30       2462.50       363.84 o                         
  18   8   1        792.35        601.14       286.60 o                         
  19   8   1       1056.52       1011.16       332.24 o                         
  20   8   1         95.51        723.97       344.94 o                         
  21   8   1       1473.52       2278.21       409.88 o                         
 -19   9   1         19.26        115.05       309.73 o                         
 -18   9   1       2019.87       2143.87       327.00 o                         
 -17   9   1          9.34        744.90       291.29 o                         
 -16   9   1         38.98        296.31       260.88 o                         
 -15   9   1       3210.53       3579.48       293.88 o                         
 -14   9   1       1973.12       2143.31       253.05 o                         
 -13   9   1       3951.32       4624.96       268.81 o                         
 -12   9   1      12852.10      13041.54       353.69 o                         
 -11   9   1        893.65       1424.86       266.40 o                         
 -10   9   1      21818.85      21175.84       471.02 o                         
  -9   9   1       4458.57       6392.07       291.22 o                         
  -8   9   1      13662.78      13201.36       298.73 o                         
  -7   9   1       2429.72       2421.60       190.08 o                         
  -6   9   1      21999.06      21267.21       332.23 o                         
  -5   9   1       2152.24       2324.93       179.43 o                         
  -4   9   1        568.54        675.45       177.66 o                         
  -3   9   1       1345.91       1335.03       184.05 o                         
  -2   9   1         33.25        121.72       198.19 o                         
  -1   9   1        647.51       1219.44       205.23 o                         
   0   9   1       1088.05       1384.92       207.17 o                         
   1   9   1       4756.58       5071.57       266.59 o                         
   2   9   1       6361.91       6156.79       266.37 o                         
   3   9   1        575.83        585.64       196.60 o                         
   4   9   1       1140.32       1132.76       203.38 o                         
   5   9   1         23.98        557.47       223.32 o                         
   6   9   1      20378.34      19757.15       426.13 o                         
   7   9   1        114.17        472.27       219.18 o                         
   8   9   1      17322.21      16668.80       383.32 o                         
   9   9   1        770.88       1591.43       264.73 o                         
  10   9   1        818.64       1980.61       279.59 o                         
  11   9   1        158.42        396.95       287.56 o                         
  12   9   1        101.90        557.16       237.87 o                         
  13   9   1        111.45        512.92       251.30 o                         
  14   9   1      12813.97      13443.88       488.56 o                         
  15   9   1        789.58       1493.55       276.63 o                         
  16   9   1       7988.92       7731.51       380.27 o                         
  17   9   1       2814.14       3855.65       337.88 o                         
  18   9   1        701.61        663.71       315.01 o                         
  19   9   1        419.33        225.86       337.38 o                         
 -17  10   1        828.94        618.07       312.13 o                         
 -16  10   1       4067.48       6126.69       431.34 o                         
 -15  10   1       7991.33       8233.26       438.80 o                         
 -14  10   1       1624.74       1624.13       341.72 o                         
 -13  10   1       2310.51       2396.51       334.17 o                         
 -12  10   1         64.00        285.17       291.99 o                         
 -11  10   1         64.47        354.83       258.04 o                         
 -10  10   1       7623.03       7627.71       371.26 o                         
  -9  10   1       1088.66       1450.28       273.60 o                         
  -8  10   1       2444.54       2710.16       257.99 o                         
  -7  10   1          9.11        104.88       218.04 o                         
  -6  10   1       1895.14       2668.13       245.94 o                         
  -5  10   1       2416.10       3069.73       245.11 o                         
  -4  10   1        898.63       1882.02       221.78 o                         
  -3  10   1      33199.84      32630.48       526.55 o                         
  -2  10   1        651.27       1378.78       230.01 o                         
  -1  10   1       3911.11       4167.14       262.26 o                         
   0  10   1        560.56       1798.36       237.29 o                         
   1  10   1       9376.26       9811.49       330.74 o                         
   2  10   1        424.30       1000.79       228.31 o                         
   3  10   1       6461.58       6871.23       337.12 o                         
   4  10   1        263.56        837.54       239.12 o                         
   5  10   1        558.45       1039.67       247.70 o                         
   6  10   1        124.07        572.06       245.61 o                         
   7  10   1       3863.88       4366.08       266.73 o                         
   8  10   1          5.21        375.18       246.61 o                         
   9  10   1      12056.54      11637.19       416.60 o                         
  10  10   1        628.57        865.50       329.10 o                         
  11  10   1        881.73       1020.26       338.58 o                         
  12  10   1       3690.90       4238.27       382.49 o                         
  13  10   1       8644.21       8511.16       477.63 o                         
  14  10   1       1329.78       1560.03       389.26 o                         
  15  10   1        475.97        407.80       383.61 o                         
  16  10   1        458.68       1173.10       424.02 o                         
 -14  11   1        820.59       1143.77       402.87 o                         
 -13  11   1       2109.51       2647.40       375.52 o                         
 -12  11   1        458.48       1074.05       339.87 o                         
 -11  11   1       2119.59       2203.84       337.89 o                         
 -10  11   1       6236.82       6655.23       359.97 o                         
  -9  11   1        366.52       1222.07       330.47 o                         
  -8  11   1       7429.44       8040.41       416.35 o                         
  -7  11   1       7749.67       7920.57       381.87 o                         
  -6  11   1         17.29        199.74       269.80 o                         
  -5  11   1        163.70        207.69       282.97 o                         
  -4  11   1       2788.06       3346.21       305.91 o                         
  -3  11   1       1344.89       1421.78       287.05 o                         
  -2  11   1       1874.75       3251.28       276.30 o                         
  -1  11   1       7677.57       8098.00       352.59 o                         
   0  11   1        357.21        737.22       255.16 o                         
   1  11   1       1441.71       2329.99       302.89 o                         
   2  11   1        736.72       1603.97       294.12 o                         
   3  11   1        128.45        398.69       286.23 o                         
   4  11   1       1188.33       1812.28       278.96 o                         
   5  11   1         89.18        582.11       256.41 o                         
   6  11   1       5433.43       5437.98       306.23 o                         
   7  11   1       2479.30       3270.01       294.60 o                         
   8  11   1        113.49        671.57       301.18 o                         
   9  11   1        225.82        815.84       313.46 o                         
  10  11   1        563.26       1086.92       319.62 o                         
  11  11   1        427.55        805.20       319.93 o                         
  12  11   1        947.90       1184.19       342.45 o                         
  13  11   1        269.83        329.64       382.31 o                         
  -9  12   1       2287.68       2760.33       445.27 o                         
  -8  12   1      13523.42      14091.73       587.92 o                         
  -7  12   1        285.45       1310.20       393.65 o                         
  -6  12   1         14.86       1119.96       361.33 o                         
  -5  12   1       6877.91       7619.42       401.19 o                         
  -4  12   1       1166.34       1781.00       328.40 o                         
  -3  12   1       3490.01       4241.07       351.96 o                         
  -2  12   1        461.44       1010.70       326.51 o                         
  -1  12   1       2154.23       2674.59       370.54 o                         
   0  12   1       1777.25       3242.72       338.38 o                         
   1  12   1         71.88        428.17       324.22 o                         
   2  12   1        416.53        949.30       328.87 o                         
   3  12   1        855.98       1603.36       328.25 o                         
   4  12   1       2107.24       2870.55       337.54 o                         
   5  12   1        556.26       1232.14       335.07 o                         
   6  12   1        895.99       2134.15       349.39 o                         
   7  12   1        805.51       1148.71       371.18 o                         
   8  12   1       2076.47       2937.13       385.26 o                         
 -26   0   2       1219.19         55.75       520.89 o                         
 -24   0   2      10832.85      10359.96       793.24 o                         
 -22   0   2        541.07        404.62       214.05 o                         
 -20   0   2       2820.31       3297.64       192.04 o                         
 -18   0   2      92916.15      92351.02      1212.60 o                         
 -16   0   2       3156.28       3400.52       152.08 o                         
 -14   0   2      12589.70      12446.85       207.61 o                         
 -12   0   2        946.27       1642.56        88.28 o                         
 -10   0   2      69376.05      68387.94       828.18 o                         
  -8   0   2      48434.73      48807.19       593.47 o                         
  -6   0   2     118845.30     122177.94      1371.27 o                         
  -4   0   2       9890.58       9636.16       203.49 o                         
  -2   0   2        702.43        716.83        29.44 o                         
   0   0   2      20172.94      19467.27       651.86 o                         
   2   0   2      31851.35      30820.35       390.76 o                         
   4   0   2      17509.19      18843.89       268.59 o                         
   6   0   2     168734.02     173075.67      2034.86 o                         
   8   0   2       9753.13      10387.31       171.30 o                         
  10   0   2      32965.06      36883.66       451.36 o                         
  12   0   2        154.71        268.85        83.75 o                         
  14   0   2       2450.32       2229.62       113.78 o                         
  16   0   2       9719.78      10275.37       233.06 o                         
  18   0   2      17079.49      16977.97       339.39 o                         
  20   0   2       3283.39       3609.50       221.53 o                         
  22   0   2      24546.12      23564.46       524.49 o                         
  24   0   2      10298.10      10608.52       574.21 o                         
  26   0   2       5376.96       4469.69       936.50 o                         
 -27   1   2       2160.66       1484.73       416.80 o                         
 -26   1   2          2.52        140.65       505.15 o                         
 -25   1   2       4753.62       4942.91       382.77 o                         
 -24   1   2       3412.44       3439.10       263.03 o                         
 -23   1   2      10951.02      10394.35       360.83 o                         
 -22   1   2        809.30       1212.62       178.24 o                         
 -21   1   2       1905.18       2059.84       139.12 o                         
 -20   1   2       5246.80       5259.31       163.26 o                         
 -19   1   2       1341.17       1366.99       115.31 o                         
 -18   1   2       7788.32       7495.58       161.01 o                         
 -17   1   2      34007.35      35023.45       357.22 o                         
 -16   1   2         27.21        189.02        81.35 o                         
 -15   1   2      21241.03      20949.26       232.18 o                         
 -14   1   2       1293.72       1658.54        77.46 o                         
 -13   1   2      17846.52      16997.48       180.99 o                         
 -12   1   2       1314.45       1968.92        68.95 o                         
 -11   1   2      29394.66      30770.04       281.43 o                         
 -10   1   2       1128.10       1318.53        85.61 o                         
  -9   1   2      12627.78      14009.53       153.49 o                         
  -8   1   2        512.87        685.13        46.74 o                         
  -7   1   2      13596.28      14435.27       160.80 o                         
  -6   1   2       3613.76       3856.78        87.78 o                         
  -5   1   2      48311.65      50377.38       450.17 o                         
  -4   1   2      54803.09      55542.16       489.33 o                         
  -3   1   2      52103.39      52796.27       454.28 o                         
  -2   1   2      35746.23      38179.02       339.49 o                         
  -1   1   2        414.55        469.36        23.92 o                         
   0   1   2      12251.60      12911.60       105.54 o                         
   1   1   2       9265.67       8791.18       150.18 o                         
   2   1   2         98.92        159.74        31.94 o                         
   3   1   2        624.20        760.66        60.91 o                         
   4   1   2       7937.19       7439.31        89.01 o                         
   5   1   2       5510.45       5518.96        76.76 o                         
   6   1   2       3663.66       4407.77        69.79 o                         
   7   1   2      29416.01      31480.17       274.94 o                         
   8   1   2         44.66        259.88        44.91 o                         
   9   1   2        587.61        722.57        50.89 o                         
  10   1   2      12171.57      12652.82       141.18 o                         
  11   1   2      12347.66      12561.74       144.42 o                         
  12   1   2       4715.18       5563.66       102.46 o                         
  13   1   2      31842.54      32367.16       301.15 o                         
  14   1   2      19693.04      21899.54       225.99 o                         
  15   1   2      26798.46      26962.30       270.59 o                         
  16   1   2       2018.29       2206.21       101.03 o                         
  17   1   2        254.40        233.90       101.22 o                         
  18   1   2       4477.99       4898.28       160.17 o                         
  19   1   2       6908.63       6948.45       189.39 o                         
  20   1   2         48.11       1145.31       146.57 o                         
  21   1   2       2431.84       2870.14       162.92 o                         
  22   1   2       9996.95       9356.27       274.51 o                         
  23   1   2         16.83        -11.40       205.47 o                         
  24   1   2        732.86        588.45       287.43 o                         
  25   1   2        108.05        240.28       443.85 o                         
  26   1   2        228.88        751.83       588.42 o                         
 -27   2   2       1808.74        882.91       342.64 o                         
 -26   2   2       2205.84       2168.55       362.37 o                         
 -25   2   2       2192.40       2468.31       247.43 o                         
 -24   2   2        499.04        794.10       198.48 o                         
 -23   2   2       5969.55       6438.31       256.94 o                         
 -22   2   2       4766.09       4818.39       252.12 o                         
 -21   2   2        333.32        329.07       137.22 o                         
 -20   2   2         79.53       -102.80       121.48 o                         
 -19   2   2       1424.19       1459.37       116.74 o                         
 -18   2   2        777.40        872.34       106.27 o                         
 -17   2   2        489.11        592.38        94.35 o                         
 -16   2   2      36029.93      35559.43       363.69 o                         
 -15   2   2        965.57       1211.34        83.32 o                         
 -14   2   2        107.68        322.43        73.01 o                         
 -13   2   2       8178.75       7878.39       122.51 o                         
 -12   2   2       3053.33       2800.66        84.12 o                         
 -11   2   2      27159.71      27956.38       270.37 o                         
 -10   2   2      38154.03      40211.39       367.76 o                         
  -9   2   2       5410.24       5095.31       119.44 o                         
  -8   2   2      32276.23      31721.78       291.50 o                         
  -7   2   2         52.49         58.48        49.81 o                         
  -6   2   2      78974.24      78906.01       682.13 o                         
  -5   2   2       1077.51       1089.89        48.24 o                         
  -4   2   2       6112.36       4579.09        87.14 o                         
  -3   2   2       9802.61       9403.46       132.67 o                         
  -2   2   2      11341.90      11847.22       133.07 o                         
  -1   2   2     144737.19     147919.39      1470.40 o                         
   0   2   2       9521.09       9525.30       110.29 o                         
   1   2   2      26342.39      27333.41       256.87 o                         
   2   2   2       7396.72       7705.06       105.10 o                         
   3   2   2        176.20        261.81        35.48 o                         
   4   2   2       2485.26       2052.65        66.65 o                         
   5   2   2       6273.33       5810.49        88.45 o                         
   6   2   2      59420.27      59358.30       520.57 o                         
   7   2   2      38024.25      37819.82       335.26 o                         
   8   2   2      21175.56      20907.88       199.04 o                         
   9   2   2        279.94        546.11        53.43 o                         
  10   2   2      20426.00      19385.64       198.75 o                         
  11   2   2      37876.52      38759.34       354.70 o                         
  12   2   2      17501.61      18323.12       198.22 o                         
  13   2   2        478.68       1198.56        76.11 o                         
  14   2   2       3071.81       3900.87       109.94 o                         
  15   2   2       5610.29       6001.91       139.84 o                         
  16   2   2        153.43         95.99        96.77 o                         
  17   2   2       6708.78       6843.37       167.21 o                         
  18   2   2       1343.93       1798.46       124.71 o                         
  19   2   2        577.72        821.77       133.05 o                         
  20   2   2       2593.91       2990.28       159.42 o                         
  21   2   2       1487.13       1672.88       164.64 o                         
  22   2   2       1037.50       1169.80       229.80 o                         
  23   2   2         13.87        -35.26       219.91 o                         
  24   2   2          9.79        108.50       237.16 o                         
  25   2   2        121.68        160.24       226.69 o                         
  26   2   2       1082.76        757.30       321.51 o                         
 -27   3   2        421.78        298.32       295.77 o                         
 -26   3   2       5020.16       5002.11       301.26 o                         
 -25   3   2       4133.74       4089.56       239.60 o                         
 -24   3   2        666.53       1260.54       233.67 o                         
 -23   3   2      11886.67      12100.87       383.09 o                         
 -22   3   2        185.16        399.46       176.63 o                         
 -21   3   2       1101.15       1400.67       170.99 o                         
 -20   3   2       5791.06       6343.23       206.22 o                         
 -19   3   2        246.24        165.54       135.38 o                         
 -18   3   2        634.06        697.02       130.67 o                         
 -17   3   2       2235.21       2647.80       124.21 o                         
 -16   3   2       8421.52       8316.76       160.38 o                         
 -15   3   2      11743.91      12030.10       188.24 o                         
 -14   3   2       1840.06       2372.00       101.35 o                         
 -13   3   2       1627.05       1780.45        76.30 o                         
 -12   3   2       1120.75       1172.54        65.47 o                         
 -11   3   2       1266.19       1330.23        68.38 o                         
 -10   3   2      14713.88      14396.33       166.88 o                         
  -9   3   2      18263.24      18437.56       197.99 o                         
  -8   3   2      27578.22      29797.44       308.57 o                         
  -7   3   2      22206.18      22623.64       232.84 o                         
  -6   3   2      56376.71      54973.74       515.75 o                         
  -5   3   2      19510.26      19222.96       202.41 o                         
  -4   3   2       1892.60       2082.95        60.25 o                         
  -3   3   2      20071.64      19398.10       217.14 o                         
  -2   3   2      31135.71      31303.89       329.52 o                         
  -1   3   2       3375.33       2980.16        76.61 o                         
   0   3   2      16396.99      16002.47       212.55 o                         
   1   3   2     276006.09     280837.56      3013.83 o                         
   2   3   2      61448.92      65058.04       658.93 o                         
   3   3   2        384.24        226.17        39.13 o                         
   4   3   2      54229.41      55256.29       549.45 o                         
   5   3   2       8936.41       8677.94       131.65 o                         
   6   3   2      31186.32      29174.03       304.78 o                         
   7   3   2      95555.48      97887.63       898.69 o                         
   8   3   2      22938.82      22683.33       234.03 o                         
   9   3   2       8063.11       7837.31       121.79 o                         
  10   3   2        757.47        887.38        65.39 o                         
  11   3   2      18623.78      18919.11       207.83 o                         
  12   3   2      26349.46      25703.01       266.28 o                         
  13   3   2      13202.21      12542.16       169.76 o                         
  14   3   2       3645.95       3812.02       125.75 o                         
  15   3   2         48.00         49.93        95.03 o                         
  16   3   2       1461.80       1144.76       112.84 o                         
  17   3   2       2921.08       3625.44       141.76 o                         
  18   3   2         47.67        157.14       139.48 o                         
  19   3   2       2012.98       2128.11       166.18 o                         
  20   3   2        714.02       1187.07       170.35 o                         
  21   3   2       7272.46       7347.06       261.53 o                         
  22   3   2       5630.73       5349.82       235.11 o                         
  23   3   2         55.42       -147.03       250.94 o                         
  24   3   2          0.34        -41.01       243.47 o                         
  25   3   2        731.78        847.79       249.43 o                         
  26   3   2         58.79        766.11       340.98 o                         
 -26   4   2        970.76       1069.43       390.12 o                         
 -25   4   2       6474.62       7192.05       360.67 o                         
 -24   4   2       1146.36       1528.29       264.78 o                         
 -23   4   2         10.37        401.86       245.22 o                         
 -22   4   2         89.22        869.74       232.75 o                         
 -21   4   2       3398.59       4221.30       241.09 o                         
 -20   4   2         15.77        199.34       162.24 o                         
 -19   4   2       1212.68       1414.15       162.44 o                         
 -18   4   2       1430.11       1806.37       147.89 o                         
 -17   4   2       3088.70       3698.78       148.42 o                         
 -16   4   2      11683.26      12069.90       216.20 o                         
 -15   4   2       2247.91       2307.25       117.30 o                         
 -14   4   2       4396.09       4429.91       145.25 o                         
 -13   4   2      29181.50      28280.92       333.82 o                         
 -12   4   2        892.37       1091.12        87.99 o                         
 -11   4   2        545.78        612.77        75.82 o                         
 -10   4   2        347.87        222.09        68.61 o                         
  -9   4   2        570.90        820.45        69.83 o                         
  -8   4   2         90.03         67.26        57.48 o                         
  -7   4   2         62.35         99.00        49.38 o                         
  -6   4   2      40691.95      39452.04       396.86 o                         
  -5   4   2        631.34        888.60        57.57 o                         
  -4   4   2       9461.47       8810.47       129.47 o                         
  -3   4   2      11258.23      11208.19       160.38 o                         
  -2   4   2      15597.74      15074.97       202.89 o                         
  -1   4   2      50747.72      46512.77       539.72 o                         
   0   4   2      95318.37      95029.11      1129.38 o                         
   1   4   2      12648.37      12375.88       170.56 o                         
   2   4   2      11519.97      12251.75       171.82 o                         
   3   4   2      30515.49      28057.92       332.80 o                         
   4   4   2      30294.11      28807.20       298.22 o                         
   5   4   2      24476.71      25462.78       260.57 o                         
   6   4   2      41435.98      42156.83       437.34 o                         
   7   4   2      10971.87      11109.59       156.15 o                         
   8   4   2      23368.57      22063.59       245.12 o                         
   9   4   2       1983.52       2252.57        88.61 o                         
  10   4   2        705.79        709.34        81.07 o                         
  11   4   2       1481.46       1463.16        91.93 o                         
  12   4   2      29835.22      28512.54       350.68 o                         
  13   4   2       4963.46       5480.96       149.17 o                         
  14   4   2       2213.18       2461.29       127.84 o                         
  15   4   2        936.14       1151.00       125.75 o                         
  16   4   2        531.82        444.71       129.53 o                         
  17   4   2       1490.77       1350.78       145.19 o                         
  18   4   2       2548.78       3065.40       177.02 o                         
  19   4   2       1512.91       1647.65       163.60 o                         
  20   4   2       1875.35       2075.18       211.69 o                         
  21   4   2         24.95        459.34       212.84 o                         
  22   4   2        193.59        570.32       294.96 o                         
  23   4   2        228.36         -2.00       317.04 o                         
  24   4   2        637.20        863.55       291.63 o                         
  25   4   2       2464.49       2161.61       451.41 o                         
 -25   5   2       1522.46       1967.53       483.32 o                         
 -24   5   2         26.73        849.98       362.97 o                         
 -23   5   2         79.48        466.56       329.67 o                         
 -22   5   2          4.82        383.35       319.16 o                         
 -21   5   2       1326.57       1579.31       225.15 o                         
 -20   5   2        308.13        522.55       199.95 o                         
 -19   5   2       2823.85       3148.77       196.97 o                         
 -18   5   2       1774.84       2288.58       178.37 o                         
 -17   5   2        634.84        743.57       167.53 o                         
 -16   5   2       1422.78       1842.57       165.84 o                         
 -15   5   2        308.05        495.42       140.49 o                         
 -14   5   2       4963.99       6094.66       206.32 o                         
 -13   5   2        874.86       1417.96       135.06 o                         
 -12   5   2       1880.81       2207.98       138.21 o                         
 -11   5   2       1162.70       1213.71        95.41 o                         
 -10   5   2      12967.78      12279.01       190.01 o                         
  -9   5   2        624.56        863.72        69.28 o                         
  -8   5   2       1593.55       2280.54        88.88 o                         
  -7   5   2       7241.03       7246.14       132.02 o                         
  -6   5   2     100888.14     100049.26       954.62 o                         
  -5   5   2        195.15        127.29        62.10 o                         
  -4   5   2      68192.31      66403.53       643.05 o                         
  -3   5   2        824.07        943.15        73.71 o                         
  -2   5   2      22478.35      24317.69       322.82 o                         
  -1   5   2      64324.20      63959.32       738.56 o                         
   0   5   2       5822.42       5544.85       104.90 o                         
   1   5   2        650.44        737.97        55.61 o                         
   2   5   2         31.38        -66.42        66.42 o                         
   3   5   2       5915.76       5410.17       122.04 o                         
   4   5   2      22451.79      22692.45       287.99 o                         
   5   5   2      79552.80      78251.44       800.90 o                         
   6   5   2      44910.20      44969.86       469.86 o                         
   7   5   2       1309.59       1302.71        76.65 o                         
   8   5   2      20177.48      19828.01       240.96 o                         
   9   5   2       1881.10       2304.27        99.67 o                         
  10   5   2      32421.09      31500.79       349.85 o                         
  11   5   2      29007.58      28228.49       349.21 o                         
  12   5   2      11214.89      10865.64       201.67 o                         
  13   5   2       6737.52       7147.22       184.92 o                         
  14   5   2       3277.67       3432.00       145.27 o                         
  15   5   2       2334.86       3293.44       152.38 o                         
  16   5   2         77.45        100.93       166.77 o                         
  17   5   2       1652.05       1882.67       185.83 o                         
  18   5   2      11092.09      10700.45       310.59 o                         
  19   5   2       1882.60       2176.67       291.03 o                         
  20   5   2        381.75        902.09       313.24 o                         
  21   5   2       4455.35       5011.19       358.86 o                         
  22   5   2         66.69        191.95       406.44 o                         
  23   5   2       2026.65       1990.38       418.01 o                         
  24   5   2        303.15        618.03       451.86 o                         
 -24   6   2          5.88        774.10       530.84 o                         
 -23   6   2         39.58        780.37       386.15 o                         
 -22   6   2       2040.62       2091.27       335.66 o                         
 -21   6   2        895.48       1618.86       270.35 o                         
 -20   6   2          7.73        415.71       233.93 o                         
 -19   6   2         16.26        205.22       215.10 o                         
 -18   6   2       2643.40       3176.09       227.33 o                         
 -17   6   2          0.42        601.69       193.21 o                         
 -16   6   2         36.88        280.01       191.53 o                         
 -15   6   2       6522.60       6586.23       260.42 o                         
 -14   6   2       6032.64       5741.07       246.87 o                         
 -13   6   2       2689.22       3065.07       161.47 o                         
 -12   6   2       1377.20       1571.00       146.93 o                         
 -11   6   2       5505.52       7062.31       192.76 o                         
 -10   6   2      28870.32      28265.66       358.32 o                         
  -9   6   2        399.53        919.77       102.07 o                         
  -8   6   2      38049.03      36638.00       410.12 o                         
  -7   6   2        380.88        815.99       100.70 o                         
  -6   6   2       4701.96       4276.98       121.77 o                         
  -5   6   2       1826.07       1906.13       108.11 o                         
  -4   6   2      37222.28      37311.98       426.76 o                         
  -3   6   2        405.09        453.80        82.78 o                         
  -2   6   2      30415.95      28664.58       363.68 o                         
  -1   6   2       7196.68       6393.15       138.80 o                         
   0   6   2       7326.00       7269.71       132.90 o                         
   1   6   2        536.32        728.66        65.93 o                         
   2   6   2       1835.17       1955.58        92.97 o                         
   3   6   2      56874.73      54149.23       644.41 o                         
   4   6   2      21490.99      21437.13       304.88 o                         
   5   6   2       4614.63       4689.24       146.78 o                         
   6   6   2      48125.15      47324.74       536.37 o                         
   7   6   2        580.05        565.87        87.58 o                         
   8   6   2      22970.46      22483.64       312.05 o                         
   9   6   2         86.45        134.75       118.76 o                         
  10   6   2      23373.46      22635.79       335.35 o                         
  11   6   2         55.22        223.88       127.81 o                         
  12   6   2      19208.23      19206.96       320.45 o                         
  13   6   2       6405.88       6225.46       227.11 o                         
  14   6   2        734.07        939.09       164.75 o                         
  15   6   2      15919.60      15031.61       320.94 o                         
  16   6   2        677.83       1078.63       183.85 o                         
  17   6   2        603.02       1016.30       266.33 o                         
  18   6   2       4516.42       5248.44       349.07 o                         
  19   6   2        472.79        743.77       271.61 o                         
  20   6   2       3185.45       3358.58       279.77 o                         
  21   6   2       2047.04       2200.49       294.49 o                         
  22   6   2       8236.71       7931.33       515.14 o                         
  23   6   2        347.66        679.01       485.15 o                         
 -23   7   2         68.57        878.82       471.06 o                         
 -22   7   2         22.65        417.24       387.59 o                         
 -21   7   2      12691.72      11858.00       484.07 o                         
 -20   7   2       2555.40       3363.80       288.28 o                         
 -19   7   2       4475.51       4432.00       260.56 o                         
 -18   7   2       1941.87       3202.61       231.15 o                         
 -17   7   2       1773.86       2132.03       218.42 o                         
 -16   7   2         39.81        173.66       177.03 o                         
 -15   7   2        303.53        951.38       173.68 o                         
 -14   7   2        281.58       1075.06       171.21 o                         
 -13   7   2       1278.76       1429.76       165.62 o                         
 -12   7   2          6.81        118.61       149.68 o                         
 -11   7   2      40989.77      39200.21       542.19 o                         
 -10   7   2       1043.79        965.42       148.60 o                         
  -9   7   2        614.22        585.21       120.94 o                         
  -8   7   2       1567.22       2035.73       125.26 o                         
  -7   7   2        109.04        161.59       113.86 o                         
  -6   7   2        560.74        532.66       110.76 o                         
  -5   7   2      21004.77      20866.35       290.17 o                         
  -4   7   2       6136.43       6016.51       158.66 o                         
  -3   7   2         36.27        -98.25        98.25 o                         
  -2   7   2       6239.08       7991.79       271.07 o                         
  -1   7   2      57734.00      55936.44       704.70 o                         
   0   7   2       1185.64        926.55       115.41 o                         
   1   7   2      45312.31      43192.55       560.34 o                         
   2   7   2       1397.66       1753.01       181.71 o                         
   3   7   2         59.31        -54.44       113.79 o                         
   4   7   2       7716.00       7809.80       203.54 o                         
   5   7   2      61802.68      59643.66       729.20 o                         
   6   7   2      19483.26      18138.01       300.38 o                         
   7   7   2       8006.45       8198.97       228.00 o                         
   8   7   2      16171.04      16223.12       323.36 o                         
   9   7   2      19321.26      18381.91       340.09 o                         
  10   7   2       1588.45       2278.57       179.96 o                         
  11   7   2      14552.50      13516.45       300.56 o                         
  12   7   2       2241.24       2524.27       207.48 o                         
  13   7   2       7378.48       7338.33       287.26 o                         
  14   7   2       7128.20       7549.47       299.69 o                         
  15   7   2      12563.11      12151.08       347.23 o                         
  16   7   2         58.42        584.13       247.01 o                         
  17   7   2       6047.81       6196.49       312.28 o                         
  18   7   2        584.19       1090.52       254.91 o                         
  19   7   2        627.80        842.50       232.75 o                         
  20   7   2      16169.37      16176.20       619.50 o                         
  21   7   2       1554.05       1795.92       297.75 o                         
  22   7   2        504.57        699.94       309.76 o                         
 -21   8   2       1453.36       1529.08       379.96 o                         
 -20   8   2        643.62        332.52       296.14 o                         
 -19   8   2       1825.60       1859.78       294.48 o                         
 -18   8   2          2.27        214.08       270.86 o                         
 -17   8   2        304.05       1025.03       253.24 o                         
 -16   8   2      16489.13      17050.79       423.46 o                         
 -15   8   2         70.65       1163.06       227.26 o                         
 -14   8   2       6480.96       6769.51       299.50 o                         
 -13   8   2       6376.29       6511.03       281.68 o                         
 -12   8   2        745.38       1012.23       198.92 o                         
 -11   8   2      17741.06      18186.26       363.31 o                         
 -10   8   2      24790.30      23935.47       386.69 o                         
  -9   8   2         65.01        347.68       144.10 o                         
  -8   8   2       5405.54       5829.33       191.96 o                         
  -7   8   2       3202.01       4074.50       159.89 o                         
  -6   8   2       2034.53       2555.77       152.39 o                         
  -5   8   2       3192.65       3341.53       154.17 o                         
  -4   8   2      39147.37      38844.22       492.99 o                         
  -3   8   2      12392.32      11951.88       248.01 o                         
  -2   8   2       6961.43       7076.38       218.11 o                         
  -1   8   2         68.81        270.89       142.59 o                         
   0   8   2       1003.42       1145.88       161.33 o                         
   1   8   2      10184.50       9721.88       286.94 o                         
   2   8   2       5073.66       4710.20       228.21 o                         
   3   8   2       8707.51       8328.93       244.12 o                         
   4   8   2      14660.62      13486.20       315.72 o                         
   5   8   2       7303.95       6764.44       245.69 o                         
   6   8   2       2432.06       3116.63       233.34 o                         
   7   8   2        137.49        311.44       174.21 o                         
   8   8   2      19080.15      18842.01       374.98 o                         
   9   8   2        109.92        578.14       179.41 o                         
  10   8   2      20593.02      20691.06       388.52 o                         
  11   8   2       3736.11       4675.95       268.69 o                         
  12   8   2       4930.22       5640.73       281.34 o                         
  13   8   2      24531.47      23934.55       485.59 o                         
  14   8   2        271.65        516.11       243.82 o                         
  15   8   2         45.64        391.17       250.14 o                         
  16   8   2       1868.16       2282.70       369.48 o                         
  17   8   2       5593.96       6867.89       450.79 o                         
  18   8   2        466.56        461.51       279.42 o                         
  19   8   2       5986.60       6511.32       606.64 o                         
  20   8   2         11.83        582.90       419.42 o                         
 -19   9   2         87.70         38.40       296.33 o                         
 -18   9   2        781.76        709.42       286.33 o                         
 -17   9   2      11335.24      12218.42       499.76 o                         
 -16   9   2         75.99        260.93       254.66 o                         
 -15   9   2       9482.84       9186.66       352.08 o                         
 -14   9   2        749.02       1148.44       242.08 o                         
 -13   9   2       1728.53       2054.02       234.49 o                         
 -12   9   2       2113.69       2946.54       228.44 o                         
 -11   9   2       8251.91       9304.74       342.51 o                         
 -10   9   2       5828.54       7231.09       324.65 o                         
  -9   9   2      34970.66      34558.93       508.27 o                         
  -8   9   2         77.27        980.29       184.12 o                         
  -7   9   2       5243.36       5024.69       202.41 o                         
  -6   9   2       5513.61       6234.82       222.75 o                         
  -5   9   2       3007.16       3106.98       173.85 o                         
  -4   9   2      11947.48      11972.46       260.23 o                         
  -3   9   2         71.78         32.43       183.03 o                         
  -2   9   2       1172.34       1645.18       197.48 o                         
  -1   9   2       1141.34       1286.63       211.13 o                         
   0   9   2       3636.76       3610.40       226.87 o                         
   1   9   2        520.69        823.10       195.88 o                         
   2   9   2       8378.99       7880.56       281.54 o                         
   3   9   2       3141.61       3439.40       228.60 o                         
   4   9   2       6697.06       7031.95       329.25 o                         
   5   9   2      13208.68      12831.19       372.63 o                         
   6   9   2       4036.08       5037.41       273.52 o                         
   7   9   2       5684.24       6396.31       311.79 o                         
   8   9   2        431.75        891.20       252.72 o                         
   9   9   2        572.11       1140.21       260.77 o                         
  10   9   2      25868.01      25549.86       507.00 o                         
  11   9   2        193.77        921.28       296.05 o                         
  12   9   2        443.12       1357.17       252.77 o                         
  13   9   2        443.05       1264.44       304.23 o                         
  14   9   2        196.94        732.83       287.60 o                         
  15   9   2       5525.56       5977.45       332.86 o                         
  16   9   2         27.70        340.48       289.12 o                         
  17   9   2       3274.99       3256.23       393.81 o                         
  18   9   2        973.76        811.50       359.47 o                         
 -17  10   2          8.28        190.53       303.72 o                         
 -16  10   2      35858.91      35355.57      1356.41 o                         
 -15  10   2         30.70        882.38       341.56 o                         
 -14  10   2        199.31        575.40       326.19 o                         
 -13  10   2        429.11        773.77       323.38 o                         
 -12  10   2        332.93        685.33       271.32 o                         
 -11  10   2         18.13        101.94       252.56 o                         
 -10  10   2       6899.59       7333.49       345.05 o                         
  -9  10   2       3372.25       4106.89       297.32 o                         
  -8  10   2       2481.50       2520.04       251.85 o                         
  -7  10   2         14.06         41.86       217.43 o                         
  -6  10   2       3674.93       4021.38       254.03 o                         
  -5  10   2        518.70        699.34       204.26 o                         
  -4  10   2      17471.81      16879.53       349.32 o                         
  -3  10   2       3073.20       4951.18       261.45 o                         
  -2  10   2       1007.93       1365.91       239.50 o                         
  -1  10   2         42.17        485.40       231.76 o                         
   0  10   2      28906.49      26781.26       492.65 o                         
   1  10   2       1351.54       2213.72       265.50 o                         
   2  10   2         73.12        659.33       259.42 o                         
   3  10   2       3370.98       7813.54       897.82 o                         
   4  10   2        810.04       1734.86       258.08 o                         
   5  10   2        227.51        508.58       242.31 o                         
   6  10   2       5748.46       6138.70       320.02 o                         
   7  10   2       2236.26       3135.75       270.14 o                         
   8  10   2       8234.31       8402.72       393.77 o                         
   9  10   2       6210.86       7143.77       383.42 o                         
  10  10   2         40.23        974.52       331.30 o                         
  11  10   2        127.15        621.42       337.79 o                         
  12  10   2       3157.22       3157.81       371.19 o                         
  13  10   2       1367.97       2318.36       386.55 o                         
  14  10   2         64.55        552.13       406.51 o                         
  15  10   2          4.15        144.41       421.12 o                         
  16  10   2        137.27        722.11       457.77 o                         
 -14  11   2       2346.18       2887.52       408.35 o                         
 -13  11   2       6877.97       7562.43       432.16 o                         
 -12  11   2       1327.66       1366.17       345.56 o                         
 -11  11   2        933.88       1258.31       340.67 o                         
 -10  11   2        330.50        862.52       316.70 o                         
  -9  11   2      13577.23      12797.13       466.39 o                         
  -8  11   2        263.02       1216.29       316.05 o                         
  -7  11   2       3749.14       4263.29       332.12 o                         
  -6  11   2        829.19        843.79       290.90 o                         
  -5  11   2        218.72        461.84       283.04 o                         
  -4  11   2         34.15        808.96       288.40 o                         
  -3  11   2        428.40        528.37       249.37 o                         
  -2  11   2      13862.92      14138.86       395.86 o                         
  -1  11   2        336.51       1149.54       257.32 o                         
   0  11   2        170.84        520.60       291.56 o                         
   1  11   2        433.48        891.02       289.20 o                         
   2  11   2       1871.84       2152.98       305.15 o                         
   3  11   2        214.32        464.78       288.28 o                         
   4  11   2        232.53       1061.32       274.56 o                         
   5  11   2       3380.21       4750.19       306.07 o                         
   6  11   2        167.21        682.63       267.38 o                         
   7  11   2       1312.46       2025.70       309.40 o                         
   8  11   2       3433.92       4436.48       337.79 o                         
   9  11   2       1100.05       1642.59       339.35 o                         
  10  11   2        453.64       1215.36       348.16 o                         
  11  11   2        889.85       1267.25       354.38 o                         
  12  11   2        370.59        891.51       378.63 o                         
  13  11   2         78.00        618.06       387.46 o                         
  -9  12   2       2982.77       3706.90       503.71 o                         
  -8  12   2       2412.80       4210.53       466.03 o                         
  -7  12   2       5633.85       6626.89       478.06 o                         
  -6  12   2        748.27       1073.51       377.81 o                         
  -5  12   2         47.06       1022.48       328.66 o                         
  -4  12   2       2623.15       3057.98       347.49 o                         
  -3  12   2        451.41       1350.82       332.76 o                         
  -2  12   2        876.92       1952.75       359.35 o                         
  -1  12   2          1.65        404.79       315.49 o                         
   0  12   2       5878.65       6967.33       388.26 o                         
   1  12   2        829.14       1627.50       334.44 o                         
   2  12   2       2305.50       2659.90       349.54 o                         
   3  12   2       3764.37       4514.02       348.54 o                         
   4  12   2         17.74        502.95       318.77 o                         
   5  12   2       1124.55       1753.98       328.50 o                         
   6  12   2       6701.00       6890.52       379.05 o                         
   7  12   2        442.66       1388.68       339.20 o                         
   8  12   2          3.07        904.45       362.92 o                         
 -27   0   3        169.52         66.11       676.65 o                         
 -25   0   3       3242.41       2849.56       476.15 o                         
 -23   0   3       2503.14       2457.84       265.92 o                         
 -21   0   3       3186.01       3205.03       201.89 o                         
 -19   0   3      16878.76      17405.99       337.87 o                         
 -17   0   3        600.47        962.82       135.00 o                         
 -15   0   3      11143.14      10884.86       230.20 o                         
 -13   0   3       7532.99       7613.00       189.61 o                         
 -11   0   3       5903.29       6540.51       141.56 o                         
  -9   0   3      10549.90       9627.32       157.52 o                         
  -7   0   3        820.78        596.61        59.83 o                         
  -5   0   3      11560.01      11943.48       186.27 o                         
  -3   0   3     149984.94     152067.52      1797.79 o                         
  -1   0   3       1720.09       1756.11        43.30 o                         
   1   0   3       6254.46       7336.23       182.64 o                         
   3   0   3      23311.74      22320.95       308.77 o                         
   5   0   3     198975.77     204332.28      2291.22 o                         
   7   0   3      19857.07      21097.22       281.59 o                         
   9   0   3      35274.85      35132.60       448.17 o                         
  11   0   3       7855.49       8658.45       166.67 o                         
  13   0   3       8659.91       8991.32       182.60 o                         
  15   0   3       6424.42       6195.96       175.34 o                         
  17   0   3        959.11       1009.21       152.20 o                         
  19   0   3        515.21        706.40       189.64 o                         
  21   0   3      56788.57      55942.85       880.93 o                         
  23   0   3       1434.36       1241.55       351.45 o                         
  25   0   3        217.58        795.96       517.02 o                         
 -27   1   3         25.70         65.63       371.70 o                         
 -26   1   3       4290.89       3751.41       476.83 o                         
 -25   1   3        393.37        501.37       326.15 o                         
 -24   1   3       3407.23       3788.56       190.25 o                         
 -23   1   3       1123.95       1272.50       224.96 o                         
 -22   1   3       2416.92       2693.57       156.42 o                         
 -21   1   3       1580.69       1870.33       136.12 o                         
 -20   1   3       2855.11       3226.34       134.07 o                         
 -19   1   3        122.80        104.05       107.50 o                         
 -18   1   3       1404.63       1646.94       108.27 o                         
 -17   1   3       1449.04       2417.46       105.22 o                         
 -16   1   3      20535.54      20412.55       241.57 o                         
 -15   1   3       3052.27       3435.01        99.31 o                         
 -14   1   3       2983.88       3465.51        99.29 o                         
 -13   1   3         93.72        187.92        62.62 o                         
 -12   1   3      13002.81      12504.09       149.56 o                         
 -11   1   3        318.55        382.90        55.62 o                         
 -10   1   3     101338.38     105795.41       913.89 o                         
  -9   1   3       1114.38       1446.57        61.09 o                         
  -8   1   3      34057.76      32529.77       295.14 o                         
  -7   1   3       9891.06      10572.56       115.67 o                         
  -6   1   3      95352.01      99987.85       880.82 o                         
  -5   1   3      34483.42      36796.95       333.34 o                         
  -4   1   3         34.76        296.15        61.81 o                         
  -3   1   3       7395.54       7460.52        89.52 o                         
  -2   1   3        513.20        741.60        38.48 o                         
  -1   1   3       1373.99       1322.36        34.45 o                         
   0   1   3      55969.71      53748.62       479.08 o                         
   1   1   3       3278.21       3054.52        70.11 o                         
   2   1   3       2091.48       2219.72        87.52 o                         
   3   1   3       1550.67       1378.55        49.39 o                         
   4   1   3     160307.28     165433.94      1375.97 o                         
   5   1   3       2921.08       2818.23        58.05 o                         
   6   1   3        895.32        801.44        42.39 o                         
   7   1   3      50272.34      50266.23       424.89 o                         
   8   1   3      15554.75      15101.80       154.61 o                         
   9   1   3         28.60        154.74        50.35 o                         
  10   1   3       4402.43       4560.33        89.15 o                         
  11   1   3       7672.90       8286.44       117.75 o                         
  12   1   3      53640.21      53993.20       468.51 o                         
  13   1   3       6365.21       6580.44       118.00 o                         
  14   1   3      57328.96      58959.32       515.09 o                         
  15   1   3       1822.76       2254.16        89.71 o                         
  16   1   3        483.05        421.07        92.06 o                         
  17   1   3         64.58        129.23       103.99 o                         
  18   1   3        106.56        191.57       117.24 o                         
  19   1   3       4851.95       4848.27       165.40 o                         
  20   1   3      22541.76      21708.18       311.69 o                         
  21   1   3       1768.25       2356.73       163.43 o                         
  22   1   3        103.65        215.73       213.40 o                         
  23   1   3       2629.82       2614.57       299.77 o                         
  24   1   3         90.15         29.32       283.42 o                         
  25   1   3       1011.27        987.61       384.24 o                         
  26   1   3       6617.94       6991.99       846.11 o                         
 -27   2   3          8.23        -16.19       262.15 o                         
 -26   2   3        261.28        631.78       280.82 o                         
 -25   2   3       1687.72       2033.90       221.59 o                         
 -24   2   3       7588.27       8157.41       354.06 o                         
 -23   2   3         22.22        243.47       179.15 o                         
 -22   2   3       3179.77       3381.64       187.74 o                         
 -21   2   3        467.20        525.99       152.74 o                         
 -20   2   3          7.68       -120.64       120.64 o                         
 -19   2   3      10681.39      10411.06       201.47 o                         
 -18   2   3        652.93        502.62       106.92 o                         
 -17   2   3       1538.23       1669.14        98.31 o                         
 -16   2   3          0.89        445.83        92.23 o                         
 -15   2   3       1351.60       1558.17        82.47 o                         
 -14   2   3      19738.38      18707.04       209.44 o                         
 -13   2   3      13346.21      14277.71       175.10 o                         
 -12   2   3      35094.08      35861.48       346.82 o                         
 -11   2   3       3511.14       3707.15       116.33 o                         
 -10   2   3       4094.38       5711.59       140.18 o                         
  -9   2   3       4909.18       5594.71       111.96 o                         
  -8   2   3       7458.97       6843.33       128.84 o                         
  -7   2   3       1080.02       1160.66        48.76 o                         
  -6   2   3      12969.70      12151.25       122.19 o                         
  -5   2   3      62997.21      63809.50       554.61 o                         
  -4   2   3      52373.18      54519.82       488.13 o                         
  -3   2   3     117142.77     119149.45      1111.21 o                         
  -2   2   3       2071.77       1867.68        54.84 o                         
  -1   2   3      12371.54      13204.56       144.21 o                         
   0   2   3      41031.76      39934.46       348.74 o                         
   1   2   3       2485.34       2170.78        52.52 o                         
   2   2   3      19083.21      19085.76       208.62 o                         
   3   2   3     164295.14     170650.52      1456.05 o                         
   4   2   3      14085.82      13848.78       141.96 o                         
   5   2   3      18954.22      18609.99       186.13 o                         
   6   2   3      33094.37      32703.03       307.44 o                         
   7   2   3          7.47        100.53        51.23 o                         
   8   2   3      23854.43      24482.49       227.92 o                         
   9   2   3       5318.00       5887.03        97.62 o                         
  10   2   3      23754.69      23524.11       226.71 o                         
  11   2   3      10842.66      11322.60       141.78 o                         
  12   2   3      15990.55      15699.82       177.25 o                         
  13   2   3      17658.37      17876.79       197.60 o                         
  14   2   3      56589.85      55797.33       504.89 o                         
  15   2   3       4350.04       4545.04       138.05 o                         
  16   2   3      14994.01      14876.92       219.42 o                         
  17   2   3      11626.53      11506.51       202.22 o                         
  18   2   3      14005.80      13715.32       237.51 o                         
  19   2   3      18074.00      18480.50       297.98 o                         
  20   2   3       6242.57       6456.85       208.84 o                         
  21   2   3      11914.35      11900.26       338.24 o                         
  22   2   3         43.90        114.39       249.87 o                         
  23   2   3       1488.69       1327.00       274.36 o                         
  24   2   3          6.40       -149.28       223.72 o                         
  25   2   3        962.86        686.69       238.08 o                         
  26   2   3       2516.36       2256.11       273.28 o                         
 -27   3   3        176.89        620.47       360.60 o                         
 -26   3   3         93.62        119.18       316.26 o                         
 -25   3   3       2133.57       2229.18       306.78 o                         
 -24   3   3      12722.90      13532.96       390.05 o                         
 -23   3   3        103.78        611.96       246.40 o                         
 -22   3   3       2077.03       2157.71       252.94 o                         
 -21   3   3      14529.97      14069.73       293.18 o                         
 -20   3   3      10855.18      10565.54       251.82 o                         
 -19   3   3       2092.55       2285.78       150.99 o                         
 -18   3   3       5337.63       5341.49       169.62 o                         
 -17   3   3       5028.99       5739.52       156.75 o                         
 -16   3   3          1.67         25.51        86.28 o                         
 -15   3   3      24178.10      23869.04       275.54 o                         
 -14   3   3      17330.43      16553.95       201.92 o                         
 -13   3   3       3226.68       3142.24       119.76 o                         
 -12   3   3       3385.12       3117.00        97.96 o                         
 -11   3   3       1229.24       1554.36        81.99 o                         
 -10   3   3        220.77        271.43        57.70 o                         
  -9   3   3       9950.43       9470.82       126.66 o                         
  -8   3   3      20927.78      21067.38       223.22 o                         
  -7   3   3       2555.67       2575.12        71.65 o                         
  -6   3   3       2360.77       2398.46        61.30 o                         
  -5   3   3      26787.36      25218.12       260.69 o                         
  -4   3   3      36822.71      37879.49       360.75 o                         
  -3   3   3      45121.43      47223.20       455.49 o                         
  -2   3   3        787.52       1379.95        47.12 o                         
  -1   3   3      57268.12      57826.41       586.93 o                         
   0   3   3      36447.38      37944.14       421.74 o                         
   1   3   3      59160.20      62545.45       613.05 o                         
   2   3   3     113963.49     119579.97      1153.99 o                         
   3   3   3       9040.73       8430.73       112.93 o                         
   4   3   3        310.55        704.95        45.91 o                         
   5   3   3       6624.68       6649.20       100.48 o                         
   6   3   3        646.51        877.70        51.73 o                         
   7   3   3      28198.36      26157.02       268.59 o                         
   8   3   3      24826.86      24316.89       248.87 o                         
   9   3   3       3527.29       4030.61        98.88 o                         
  10   3   3      46903.59      46816.75       445.18 o                         
  11   3   3       2769.55       2817.47        90.43 o                         
  12   3   3      16166.37      14971.67       179.66 o                         
  13   3   3      16770.99      16810.82       206.92 o                         
  14   3   3       5349.72       5389.38       136.67 o                         
  15   3   3        300.83        263.53        96.95 o                         
  16   3   3        255.40        132.27       106.39 o                         
  17   3   3       1048.43       1013.63       125.17 o                         
  18   3   3       1565.46       1855.73       153.98 o                         
  19   3   3      13915.34      14445.55       302.64 o                         
  20   3   3       4058.35       4092.26       200.43 o                         
  21   3   3          9.67        179.47       209.42 o                         
  22   3   3        362.27        596.27       211.01 o                         
  23   3   3       1274.38       1031.69       274.17 o                         
  24   3   3        315.50        442.57       260.51 o                         
  25   3   3       2384.70       1756.69       269.77 o                         
 -26   4   3         77.13        404.44       367.37 o                         
 -25   4   3       6578.73       7037.13       407.72 o                         
 -24   4   3          8.74        267.34       276.45 o                         
 -23   4   3       2547.99       2672.64       261.80 o                         
 -22   4   3        798.44        949.25       199.62 o                         
 -21   4   3       2760.79       3090.52       205.45 o                         
 -20   4   3       1830.32       1922.96       171.59 o                         
 -19   4   3       3210.27       3621.46       167.35 o                         
 -18   4   3      20655.98      20120.87       297.84 o                         
 -17   4   3      22450.69      22164.99       308.61 o                         
 -16   4   3      20454.92      20942.19       269.44 o                         
 -15   4   3         93.71         73.67        99.63 o                         
 -14   4   3       3218.86       3406.35       124.49 o                         
 -13   4   3       2016.37       2435.18       106.41 o                         
 -12   4   3      39958.30      38590.74       406.16 o                         
 -11   4   3       3924.45       4258.34       119.56 o                         
 -10   4   3       8210.82       9680.96       160.98 o                         
  -9   4   3         39.18        201.49        60.83 o                         
  -8   4   3      11242.54      10956.77       143.17 o                         
  -7   4   3       3611.12       3552.28        81.97 o                         
  -6   4   3       6533.50       6043.97       113.60 o                         
  -5   4   3        435.11        615.33        56.43 o                         
  -4   4   3      10212.77       9702.62       128.23 o                         
  -3   4   3         71.85        127.34        48.18 o                         
  -2   4   3       1348.06       1688.42        57.15 o                         
  -1   4   3       2894.41       3029.34        92.75 o                         
   0   4   3      31365.27      31791.56       378.48 o                         
   1   4   3        332.94        428.37        49.06 o                         
   2   4   3       9861.04       8898.06       131.70 o                         
   3   4   3       1180.28       1529.90        63.99 o                         
   4   4   3      16066.30      15249.85       186.15 o                         
   5   4   3         21.98          7.20        54.40 o                         
   6   4   3      27112.90      26761.06       284.64 o                         
   7   4   3        112.27         14.00        72.90 o                         
   8   4   3        690.98        660.82        79.48 o                         
   9   4   3        190.96        301.16        78.27 o                         
  10   4   3       8734.54       9164.14       158.45 o                         
  11   4   3       6194.91       6324.33       162.46 o                         
  12   4   3      32051.47      31700.85       439.14 o                         
  13   4   3      10495.07      10192.42       204.90 o                         
  14   4   3       1158.64       1693.45       124.88 o                         
  15   4   3        276.07        347.19       125.55 o                         
  16   4   3       3459.43       3321.05       153.72 o                         
  17   4   3       2124.51       2273.56       155.21 o                         
  18   4   3       1068.68       1686.56       156.54 o                         
  19   4   3      17386.76      16656.26       337.49 o                         
  20   4   3       2720.19       2964.82       195.57 o                         
  21   4   3        488.25        540.55       270.02 o                         
  22   4   3       3212.20       2903.21       300.78 o                         
  23   4   3          2.57        165.25       285.21 o                         
  24   4   3       6716.65       6999.80       429.83 o                         
  25   4   3       2167.73       2016.35       392.17 o                         
 -25   5   3       3152.37       3085.07       386.63 o                         
 -24   5   3      11472.24      12305.50       548.62 o                         
 -23   5   3       1129.14       1576.70       312.32 o                         
 -22   5   3       2972.86       3072.94       296.27 o                         
 -21   5   3       2160.17       2381.46       224.74 o                         
 -20   5   3        464.68        530.60       198.92 o                         
 -19   5   3       5804.31       5682.77       243.69 o                         
 -18   5   3      24797.66      23275.95       377.47 o                         
 -17   5   3       1769.45       1709.70       163.41 o                         
 -16   5   3       5184.73       5442.55       196.06 o                         
 -15   5   3        303.78        373.89       131.60 o                         
 -14   5   3      10037.27       9647.72       242.95 o                         
 -13   5   3      11224.51      11024.02       243.11 o                         
 -12   5   3       8904.50       8868.40       218.24 o                         
 -11   5   3       1089.68       1448.23       120.96 o                         
 -10   5   3       8725.46       8630.23       155.43 o                         
  -9   5   3      36155.48      34278.29       351.82 o                         
  -8   5   3       3406.16       3295.34       106.39 o                         
  -7   5   3     140007.58     137884.95      1302.84 o                         
  -6   5   3       1852.54       2341.31        97.74 o                         
  -5   5   3       1485.10       1140.85        70.53 o                         
  -4   5   3         96.90        169.75        62.38 o                         
  -3   5   3        208.62        175.22        64.24 o                         
  -2   5   3      10208.30      10113.48       162.45 o                         
  -1   5   3        413.80        504.73        65.77 o                         
   0   5   3        150.87        175.35        54.44 o                         
   1   5   3      15287.60      15413.58       212.34 o                         
   2   5   3       2005.61       2003.41        81.50 o                         
   3   5   3       2667.96       2310.87       139.49 o                         
   4   5   3        906.94       1455.80        65.28 o                         
   5   5   3       1727.00       2446.24       101.27 o                         
   6   5   3        741.29        753.75        69.37 o                         
   7   5   3       9166.35       8675.67       139.86 o                         
   8   5   3       1720.90       1869.63        86.29 o                         
   9   5   3      12616.95      12540.17       194.94 o                         
  10   5   3       8508.73       8723.35       176.14 o                         
  11   5   3       2656.48       3477.93       133.47 o                         
  12   5   3       1645.36       2214.86       123.62 o                         
  13   5   3       3728.86       3851.98       147.06 o                         
  14   5   3        625.62        775.18       126.91 o                         
  15   5   3      24925.80      23347.26       346.25 o                         
  16   5   3          0.27         24.26       144.69 o                         
  17   5   3       2039.48       2299.85       214.16 o                         
  18   5   3       4482.82       4996.11       298.05 o                         
  19   5   3       9409.26      10530.13       414.35 o                         
  20   5   3       7938.98       7098.33       453.48 o                         
  21   5   3       6766.84       6781.66       466.53 o                         
  22   5   3         92.39        180.58       413.22 o                         
  23   5   3        178.84        684.36       390.12 o                         
  24   5   3       3522.93       3481.00       467.05 o                         
 -24   6   3         30.13        527.87       493.87 o                         
 -23   6   3      14278.67      14634.79       516.99 o                         
 -22   6   3        649.13        685.83       318.14 o                         
 -21   6   3       6570.09       7021.41       388.65 o                         
 -20   6   3         24.08        275.81       263.96 o                         
 -19   6   3       7157.10       7185.63       321.92 o                         
 -18   6   3       4576.43       5184.04       261.37 o                         
 -17   6   3      13929.72      13759.88       327.06 o                         
 -16   6   3      10318.26      10148.62       286.81 o                         
 -15   6   3         36.13        265.86       169.28 o                         
 -14   6   3         11.32        285.76       143.27 o                         
 -13   6   3       1470.95       1784.94       140.53 o                         
 -12   6   3      10287.98      10315.75       231.63 o                         
 -11   6   3      31368.72      30674.81       395.15 o                         
 -10   6   3       3806.75       4601.14       186.82 o                         
  -9   6   3      13574.62      13310.32       208.46 o                         
  -8   6   3       4747.58       5017.76       141.96 o                         
  -7   6   3      26285.92      26075.65       300.22 o                         
  -6   6   3         32.09         33.41        77.99 o                         
  -5   6   3      35726.76      33708.79       330.07 o                         
  -4   6   3        197.60        647.78        83.91 o                         
  -3   6   3      14499.59      15817.79       223.45 o                         
  -2   6   3       1180.53       1249.23        84.07 o                         
  -1   6   3      24835.22      24378.90       317.77 o                         
   0   6   3      29175.13      27368.53       330.97 o                         
   1   6   3         44.45        -65.46        65.46 o                         
   2   6   3       2307.25       2076.05        84.72 o                         
   3   6   3       1166.09       1133.18       107.36 o                         
   4   6   3       1149.61       1521.09        90.68 o                         
   5   6   3      12536.56      12263.72       213.90 o                         
   6   6   3         24.56        288.20        84.37 o                         
   7   6   3        225.27        301.23       107.22 o                         
   8   6   3      11163.64      11378.05       236.32 o                         
   9   6   3        703.35        771.85       132.03 o                         
  10   6   3       6592.75       6670.00       184.29 o                         
  11   6   3         98.44        145.96       122.39 o                         
  12   6   3       1268.66       1959.71       151.04 o                         
  13   6   3       7173.70       7306.24       241.14 o                         
  14   6   3          7.83        140.09       161.80 o                         
  15   6   3        572.09        679.36       175.06 o                         
  16   6   3       1298.96       1719.27       231.39 o                         
  17   6   3       9733.06       9312.24       404.18 o                         
  18   6   3        249.81        748.14       252.46 o                         
  19   6   3         38.72        585.71       247.43 o                         
  20   6   3        393.11       1021.99       303.40 o                         
  21   6   3       1703.02       1786.49       310.84 o                         
  22   6   3       4667.24       4555.73       408.25 o                         
  23   6   3         20.24        973.50       770.69 o                         
 -23   7   3       4867.29       5021.40       540.53 o                         
 -22   7   3          0.99         75.99       285.52 o                         
 -21   7   3       1364.32       2188.62       288.30 o                         
 -20   7   3       2212.06       2494.54       249.88 o                         
 -19   7   3       2123.48       2848.67       228.05 o                         
 -18   7   3      19301.64      18948.95       495.82 o                         
 -17   7   3       3541.74       4080.83       263.77 o                         
 -16   7   3       6379.75       6062.18       252.79 o                         
 -15   7   3       6408.16       6222.41       245.13 o                         
 -14   7   3      34814.78      33593.13       550.87 o                         
 -13   7   3        119.08        258.05       149.62 o                         
 -12   7   3      11719.46      10848.09       255.94 o                         
 -11   7   3         97.02       1466.25       160.13 o                         
 -10   7   3         90.47        163.64       136.83 o                         
  -9   7   3       2436.10       2551.17       139.12 o                         
  -8   7   3       7508.47       7244.19       170.14 o                         
  -7   7   3         76.78         88.49       103.58 o                         
  -6   7   3        358.60        261.19       100.36 o                         
  -5   7   3       7207.75       7047.31       161.68 o                         
  -4   7   3       3419.59       3588.24       129.50 o                         
  -3   7   3       2374.66       2346.19       113.19 o                         
  -2   7   3     131407.20     130044.62      1559.24 o                         
  -1   7   3       2260.30       2488.39       181.79 o                         
   0   7   3         70.69       -112.41       112.41 o                         
   1   7   3        890.54       1224.69       127.58 o                         
   2   7   3       9790.51       9422.43       236.62 o                         
   3   7   3       5019.49       4848.82       163.73 o                         
   4   7   3      17310.62      17171.18       286.27 o                         
   5   7   3       6296.44       7453.57       227.95 o                         
   6   7   3        220.62        518.47       128.36 o                         
   7   7   3       7224.61       7516.94       251.46 o                         
   8   7   3      14906.73      15311.81       320.73 o                         
   9   7   3       2724.65       3366.77       193.93 o                         
  10   7   3       7728.31       8477.84       254.88 o                         
  11   7   3        146.05        779.95       175.72 o                         
  12   7   3       1192.46       1340.47       203.35 o                         
  13   7   3       7549.74       7478.94       304.08 o                         
  14   7   3       2963.66       3355.71       233.78 o                         
  15   7   3       2803.23       3205.04       211.32 o                         
  16   7   3         29.41        305.69       238.59 o                         
  17   7   3        146.23        496.93       232.04 o                         
  18   7   3       3096.85       3004.69       246.47 o                         
  19   7   3        377.09        769.29       295.15 o                         
  20   7   3        508.30        845.52       256.68 o                         
  21   7   3        386.23       1138.54       593.16 o                         
  22   7   3        153.79       2025.95      1280.36 o                         
 -21   8   3       1758.14       1804.70       450.86 o                         
 -20   8   3         29.28        -37.27       273.35 o                         
 -19   8   3       2006.75       2375.24       284.63 o                         
 -18   8   3       1201.19       1220.48       252.97 o                         
 -17   8   3       9730.41       8763.93       340.09 o                         
 -16   8   3      10097.34      10948.62       350.34 o                         
 -15   8   3       6539.08       6494.61       295.36 o                         
 -14   8   3       3995.66       4328.69       235.40 o                         
 -13   8   3       2512.18       2941.44       210.96 o                         
 -12   8   3        624.88        899.41       187.60 o                         
 -11   8   3      10052.88       9853.81       278.74 o                         
 -10   8   3      11254.84      11562.96       260.03 o                         
  -9   8   3      22288.27      21516.30       311.65 o                         
  -8   8   3       1331.71       1418.91       133.36 o                         
  -7   8   3      51500.27      50240.51       549.29 o                         
  -6   8   3       1311.04       1485.40       146.87 o                         
  -5   8   3       1919.42       2450.22       147.25 o                         
  -4   8   3       1418.74       2358.96       180.92 o                         
  -3   8   3      20347.51      20226.83       322.78 o                         
  -2   8   3      41209.19      39143.90       511.77 o                         
  -1   8   3      21052.12      20458.84       355.74 o                         
   0   8   3      10282.17       9408.83       261.69 o                         
   1   8   3       5190.73       4955.70       216.81 o                         
   2   8   3        413.98        924.66       177.49 o                         
   3   8   3      19723.65      19457.78       381.62 o                         
   4   8   3          5.11         24.05       175.19 o                         
   5   8   3         39.84         44.99       206.50 o                         
   6   8   3       3539.71       4238.81       254.43 o                         
   7   8   3       2161.59       2931.78       266.94 o                         
   8   8   3        953.17       1454.80       191.83 o                         
   9   8   3      19862.67      19247.53       370.63 o                         
  10   8   3        807.83       1607.56       200.23 o                         
  11   8   3       1973.52       2246.84       215.26 o                         
  12   8   3        169.10        744.34       226.78 o                         
  13   8   3       1284.19       1994.46       246.96 o                         
  14   8   3       7921.81       7561.55       353.48 o                         
  15   8   3         18.66        393.84       239.97 o                         
  16   8   3        915.59       1267.06       307.87 o                         
  17   8   3       5226.38       5841.44       435.95 o                         
  18   8   3         11.78        295.50       325.50 o                         
  19   8   3       3644.40       3340.84       349.49 o                         
  20   8   3       1746.30       1951.85       595.89 o                         
 -20   9   3         84.98       1711.98      1394.43 o                         
 -19   9   3       3460.57       3858.67       329.92 o                         
 -18   9   3       1124.68       1014.70       320.86 o                         
 -17   9   3       1047.68       1392.95       279.96 o                         
 -16   9   3         18.28        159.54       248.83 o                         
 -15   9   3        801.45       1442.73       254.16 o                         
 -14   9   3       7608.83       7650.85       324.71 o                         
 -13   9   3         25.29        142.22       222.30 o                         
 -12   9   3       3214.02       3697.60       235.87 o                         
 -11   9   3        628.26       1481.87       215.98 o                         
 -10   9   3        255.72        529.75       218.23 o                         
  -9   9   3      15737.27      16827.05       351.23 o                         
  -8   9   3      17958.04      16728.80       304.51 o                         
  -7   9   3       2559.55       3368.97       181.28 o                         
  -6   9   3       1153.19       1410.71       166.30 o                         
  -5   9   3        647.85        859.27       160.54 o                         
  -4   9   3      19241.03      18963.10       306.83 o                         
  -3   9   3       1253.44       2310.89       219.22 o                         
  -2   9   3       9445.29      10429.18       292.42 o                         
  -1   9   3         16.64        708.57       203.61 o                         
   0   9   3        558.34        991.54       199.30 o                         
   1   9   3       1659.44       1856.26       215.42 o                         
   2   9   3       3716.14       4047.18       232.91 o                         
   3   9   3         47.28        147.53       237.89 o                         
   4   9   3      14336.88      13945.55       395.90 o                         
   5   9   3       2486.80       3447.82       262.66 o                         
   6   9   3       1190.93       1942.44       256.30 o                         
   7   9   3       7175.16       7433.60       361.79 o                         
   8   9   3       1820.34       2147.52       286.29 o                         
   9   9   3        528.46       1013.90       265.83 o                         
  10   9   3       9753.61      10667.39       398.65 o                         
  11   9   3        704.26       1732.15       320.03 o                         
  12   9   3      19964.50      20771.35       460.08 o                         
  13   9   3       1416.57       2009.76       277.91 o                         
  14   9   3        292.74        531.72       276.90 o                         
  15   9   3       5427.76       5793.01       348.54 o                         
  16   9   3       1591.32       1892.63       306.24 o                         
  17   9   3          3.12        137.02       363.65 o                         
  18   9   3       5361.89       5588.50       539.49 o                         
 -17  10   3       1016.92       1495.31       349.21 o                         
 -16  10   3       2386.38       5023.97       344.99 o                         
 -15  10   3        185.16        666.00       335.72 o                         
 -14  10   3       2058.97       2523.27       329.82 o                         
 -13  10   3        303.06        273.19       287.67 o                         
 -12  10   3       1875.11       1912.96       279.47 o                         
 -11  10   3        173.39        158.20       258.46 o                         
 -10  10   3       3286.71       4830.20       278.29 o                         
  -9  10   3      15930.65      16094.92       393.90 o                         
  -8  10   3        584.46        607.06       239.70 o                         
  -7  10   3        463.09        379.80       215.70 o                         
  -6  10   3       2158.78       2058.83       218.16 o                         
  -5  10   3         14.19        516.67       203.30 o                         
  -4  10   3         38.22        941.02       221.27 o                         
  -3  10   3       5159.96       5637.25       276.46 o                         
  -2  10   3        606.28        969.02       235.56 o                         
  -1  10   3       8001.01       7927.51       322.82 o                         
   0  10   3        177.29       2073.34       252.56 o                         
   1  10   3         90.30        761.94       255.72 o                         
   2  10   3       2842.93       4500.02       391.77 o                         
   3  10   3      71266.96      68175.23      1355.96 o                         
   4  10   3       2909.83       4023.62       299.12 o                         
   5  10   3       2376.21       3029.61       295.10 o                         
   6  10   3       2288.81       3212.93       316.88 o                         
   7  10   3       5932.51       7309.58       384.26 o                         
   8  10   3       1382.46       2435.94       301.68 o                         
   9  10   3       6705.85       7430.80       377.50 o                         
  10  10   3       9087.92       8911.00       448.18 o                         
  11  10   3       3290.94       3440.82       374.66 o                         
  12  10   3       1322.01       2154.17       368.33 o                         
  13  10   3       4153.66       4471.56       415.11 o                         
  14  10   3         23.40         83.13       395.04 o                         
  15  10   3         18.52        243.57       425.35 o                         
  16  10   3       5572.18       6416.45       559.09 o                         
 -14  11   3        585.40        914.82       388.12 o                         
 -13  11   3        961.17       1156.58       359.33 o                         
 -12  11   3        213.13       1187.70       352.94 o                         
 -11  11   3       2342.84       2354.97       348.19 o                         
 -10  11   3         17.27         82.94       338.94 o                         
  -9  11   3        955.17       2541.23       344.82 o                         
  -8  11   3       3540.53       3805.80       376.58 o                         
  -7  11   3          1.11        426.48       325.99 o                         
  -6  11   3       1076.84       1322.67       286.70 o                         
  -5  11   3       2028.32       2653.49       294.83 o                         
  -4  11   3       7510.60       7725.08       336.64 o                         
  -3  11   3        375.05        982.61       254.04 o                         
  -2  11   3      11470.52      12139.17       383.99 o                         
  -1  11   3        755.86       1247.94       288.94 o                         
   0  11   3       3950.64       4782.70       323.74 o                         
   1  11   3          1.54        436.19       286.50 o                         
   2  11   3        274.58       1020.67       290.58 o                         
   3  11   3       1389.85       2155.97       311.43 o                         
   4  11   3      11646.75      12067.89       424.60 o                         
   5  11   3      12386.45      12684.04       405.43 o                         
   6  11   3        287.08        898.21       316.12 o                         
   7  11   3       1880.26       1990.24       305.87 o                         
   8  11   3        675.94       1149.95       325.24 o                         
   9  11   3       6608.47       6755.93       445.82 o                         
  10  11   3       5990.27       6145.64       523.00 o                         
  11  11   3       1864.37       3034.65       402.94 o                         
  12  11   3       4235.55       5905.13       473.93 o                         
  -9  12   3       4031.14       4467.19       519.51 o                         
  -8  12   3         25.27       1220.66       623.19 o                         
  -7  12   3        111.56        914.61       469.77 o                         
  -6  12   3         14.87        304.18       360.05 o                         
  -5  12   3       4889.39       7133.62       391.68 o                         
  -4  12   3       2940.10       3580.25       353.69 o                         
  -3  12   3       9236.83       9054.65       501.28 o                         
  -2  12   3       7708.50       8179.45       402.14 o                         
  -1  12   3        474.38        806.11       309.67 o                         
   0  12   3         98.49       1010.79       324.99 o                         
   1  12   3          3.12        659.45       331.06 o                         
   2  12   3        207.74       1068.97       327.57 o                         
   3  12   3        378.18        836.90       321.84 o                         
   4  12   3        318.36        684.98       320.00 o                         
   5  12   3       4482.49       4445.16       359.81 o                         
   6  12   3       1456.23       2064.17       341.44 o                         
   7  12   3       8044.33       8803.38       441.33 o                         
   8  12   3        979.17       1581.30       375.14 o                         
 -28   0   4          2.74        111.55      1224.48 o                         
 -26   0   4      17305.01      14274.37      1002.96 o                         
 -24   0   4       9226.99       8675.54       364.81 o                         
 -22   0   4      22604.58      22015.41       424.08 o                         
 -20   0   4      29239.72      29370.56       476.74 o                         
 -18   0   4       3092.97       3155.57       177.08 o                         
 -16   0   4       1338.58       1304.38       128.03 o                         
 -14   0   4       2984.99       3441.13       128.15 o                         
 -12   0   4       7295.72       7612.98       154.52 o                         
 -10   0   4      66280.88      64778.19       784.84 o                         
  -8   0   4      72291.91      79521.55       949.13 o                         
  -6   0   4      40960.27      42343.98       509.77 o                         
  -4   0   4      27475.48      30957.46       475.34 o                         
  -2   0   4      24305.13      22615.55       444.13 o                         
   0   0   4      70514.38      64114.02      1717.45 o                         
   2   0   4      49522.48      48046.31       652.61 o                         
   4   0   4      11480.55      11962.12       186.64 o                         
   6   0   4     101367.26     102782.93      1164.35 o                         
   8   0   4      22771.93      22951.95       310.47 o                         
  10   0   4       3183.97       4029.18       125.71 o                         
  12   0   4      17204.46      17917.97       267.68 o                         
  14   0   4        980.20       1002.01       109.96 o                         
  16   0   4       1335.16       1558.02       132.43 o                         
  18   0   4       1074.08       1234.22       187.49 o                         
  20   0   4        872.47        723.22       237.24 o                         
  22   0   4        247.43        275.33       236.06 o                         
  24   0   4       6004.11       6138.92       702.11 o                         
  26   0   4       1805.85       2767.01       636.14 o                         
 -28   1   4         73.76         93.01       556.15 o                         
 -27   1   4       2190.26       1697.66       335.05 o                         
 -26   1   4        398.44        426.11       340.16 o                         
 -25   1   4      14030.02      14277.67       427.59 o                         
 -24   1   4       2668.05       3049.48       213.92 o                         
 -23   1   4        807.73        543.44       210.65 o                         
 -22   1   4       5037.44       5508.93       190.07 o                         
 -21   1   4       4792.43       4878.70       164.40 o                         
 -20   1   4       7577.71       7897.76       182.86 o                         
 -19   1   4       3412.04       3658.97       128.90 o                         
 -18   1   4       6598.23       6233.16       156.12 o                         
 -17   1   4       8386.11       9236.01       166.15 o                         
 -16   1   4       2097.10       2579.64        99.49 o                         
 -15   1   4        778.22        978.64        78.82 o                         
 -14   1   4       5984.15       5809.47       115.92 o                         
 -13   1   4      21254.54      21221.72       221.69 o                         
 -12   1   4       1438.66       1604.75        66.63 o                         
 -11   1   4        177.41        388.82        56.24 o                         
 -10   1   4       8005.93       8402.09       125.36 o                         
  -9   1   4      17788.63      18769.50       191.92 o                         
  -8   1   4       1321.84       1854.36        65.83 o                         
  -7   1   4      57036.67      58221.93       521.89 o                         
  -6   1   4       8256.00       8643.24       119.52 o                         
  -5   1   4        887.39       1162.87        44.71 o                         
  -4   1   4        785.18        881.60        56.76 o                         
  -3   1   4       1369.49        944.06        44.07 o                         
  -2   1   4        222.52        221.51        32.52 o                         
  -1   1   4       1520.56       1611.37        78.97 o                         
   0   1   4      10576.74      10800.64       218.65 o                         
   1   1   4       8361.45       8571.05       178.08 o                         
   2   1   4       5054.55       5003.50       122.73 o                         
   3   1   4      16566.55      16322.15       161.57 o                         
   4   1   4     134594.02     132683.58      1080.51 o                         
   5   1   4       7592.48       7939.30        93.02 o                         
   6   1   4       1130.01       1176.76        45.54 o                         
   7   1   4       7141.58       7152.01        97.94 o                         
   8   1   4       1067.67       1096.75        53.24 o                         
   9   1   4      64309.51      65622.98       554.20 o                         
  10   1   4      43929.62      47058.72       409.60 o                         
  11   1   4       4517.18       5521.15       104.33 o                         
  12   1   4       3978.14       4682.27       104.80 o                         
  13   1   4       1338.33       1594.41        79.45 o                         
  14   1   4        210.42        491.06        78.03 o                         
  15   1   4       3004.14       3497.30       105.03 o                         
  16   1   4        730.93        697.81       100.51 o                         
  17   1   4      15097.51      14352.61       215.56 o                         
  18   1   4       9980.57      10609.12       212.87 o                         
  19   1   4       1172.21       1409.57       135.31 o                         
  20   1   4       3754.51       4045.13       174.24 o                         
  21   1   4       9072.84       9044.28       268.92 o                         
  22   1   4        279.42        103.59       204.31 o                         
  23   1   4       1545.71       1151.73       234.64 o                         
  24   1   4        123.55        270.73       305.54 o                         
  25   1   4       1761.12       1817.75       506.42 o                         
  26   1   4       3354.42       3790.56       550.45 o                         
 -27   2   4       8798.22       9262.90       409.59 o                         
 -26   2   4      11292.28      12154.13       425.01 o                         
 -25   2   4       1510.84       1960.98       210.99 o                         
 -24   2   4       2981.55       4809.87       374.77 o                         
 -23   2   4       1190.80       1191.26       206.60 o                         
 -22   2   4       1699.80       1396.74       186.70 o                         
 -21   2   4        375.60        461.86       132.05 o                         
 -20   2   4       7024.39       7173.89       184.94 o                         
 -19   2   4       2118.43       2920.73       128.19 o                         
 -18   2   4         35.50        427.38       105.06 o                         
 -17   2   4       5849.89       5547.87       147.71 o                         
 -16   2   4      17304.03      17024.78       214.05 o                         
 -15   2   4       6083.95       6478.09       131.21 o                         
 -14   2   4          8.60        -72.19        72.19 o                         
 -13   2   4       5253.09       5636.21       113.79 o                         
 -12   2   4      17859.35      18206.04       201.87 o                         
 -11   2   4      17005.67      17484.34       191.94 o                         
 -10   2   4      35385.90      36414.32       345.57 o                         
  -9   2   4      24289.85      26501.28       259.88 o                         
  -8   2   4      37722.88      38294.96       356.69 o                         
  -7   2   4      27518.82      29683.34       272.72 o                         
  -6   2   4      26744.92      26337.65       243.71 o                         
  -5   2   4      53224.28      52325.09       484.37 o                         
  -4   2   4      27223.84      26795.76       251.03 o                         
  -3   2   4     157382.53     157408.56      1380.25 o                         
  -2   2   4       1772.14       1904.24        48.88 o                         
  -1   2   4      72320.93      71093.86       611.35 o                         
   0   2   4          9.96         15.94        27.85 o                         
   1   2   4      59997.64      61175.89       543.71 o                         
   2   2   4       1054.14        971.70        38.12 o                         
   3   2   4      10007.05      10061.64       117.34 o                         
   4   2   4       2393.68       2218.63        63.09 o                         
   5   2   4      13934.91      12980.16       142.06 o                         
   6   2   4        195.62        426.62        46.94 o                         
   7   2   4       9973.53      10856.90       135.59 o                         
   8   2   4       6782.10       7168.37       107.57 o                         
   9   2   4       4918.53       4768.23        93.02 o                         
  10   2   4      14731.05      14036.15       159.43 o                         
  11   2   4      70916.95      69454.97       591.94 o                         
  12   2   4       7343.80       7263.75       122.35 o                         
  13   2   4      11515.24      11605.97       156.42 o                         
  14   2   4       6385.48       7077.93       140.04 o                         
  15   2   4        315.39        447.18        93.17 o                         
  16   2   4        605.99        963.03       106.96 o                         
  17   2   4        287.67        419.91       113.04 o                         
  18   2   4       9876.12       9872.12       223.34 o                         
  19   2   4       9150.41       9358.57       229.82 o                         
  20   2   4       5861.78       6314.65       212.02 o                         
  21   2   4        133.83        309.25       205.46 o                         
  22   2   4        790.37        476.46       277.84 o                         
  23   2   4         57.22         47.56       251.75 o                         
  24   2   4        625.71        344.49       303.48 o                         
  25   2   4       4110.22       3623.84       281.59 o                         
 -27   3   4       2509.97       2676.41       429.17 o                         
 -26   3   4        131.46        223.06       342.77 o                         
 -25   3   4        152.48        423.48       268.98 o                         
 -24   3   4       9214.00      10082.14       374.99 o                         
 -23   3   4       2050.01       2121.41       248.51 o                         
 -22   3   4        108.29         -1.11       171.58 o                         
 -21   3   4       3732.00       4111.90       189.50 o                         
 -20   3   4       3005.97       3479.03       167.22 o                         
 -19   3   4        604.91        898.21       136.83 o                         
 -18   3   4        139.96       1026.09       128.66 o                         
 -17   3   4      51526.83      51115.48       550.70 o                         
 -16   3   4        904.06        821.45        94.37 o                         
 -15   3   4       2593.98       3113.75       104.92 o                         
 -14   3   4      10379.81       9657.11       148.17 o                         
 -13   3   4       2813.71       3116.36        90.00 o                         
 -12   3   4         19.31        -58.31        58.31 o                         
 -11   3   4      56520.30      55972.15       503.85 o                         
 -10   3   4        428.85        462.63        57.56 o                         
  -9   3   4      24953.75      24403.21       239.29 o                         
  -8   3   4      14192.86      13361.95       153.71 o                         
  -7   3   4          0.45        -47.62        47.62 o                         
  -6   3   4         11.82        -42.98        42.98 o                         
  -5   3   4      37044.84      35819.56       344.94 o                         
  -4   3   4      38029.72      38976.88       382.94 o                         
  -3   3   4       6997.17       6580.90        94.94 o                         
  -2   3   4     100353.71     106088.19      1025.40 o                         
  -1   3   4      25432.80      25426.58       253.61 o                         
   0   3   4      32213.63      31226.13       305.79 o                         
   1   3   4      74958.45      77154.39       703.06 o                         
   2   3   4      38047.54      37823.35       356.32 o                         
   3   3   4      28160.95      26902.74       270.74 o                         
   4   3   4     183748.22     182722.81      1651.76 o                         
   5   3   4       6825.96       6857.14        97.40 o                         
   6   3   4       3747.58       3809.53        80.32 o                         
   7   3   4      61265.87      64615.44       624.00 o                         
   8   3   4       5149.47       4942.20       103.02 o                         
   9   3   4       6833.14       6370.61       123.24 o                         
  10   3   4        755.77        767.72        69.88 o                         
  11   3   4       7716.32       8421.66       136.50 o                         
  12   3   4        329.16        468.52        81.23 o                         
  13   3   4      24855.84      24641.81       270.30 o                         
  14   3   4        536.66        507.03        93.89 o                         
  15   3   4        191.45         93.24       102.38 o                         
  16   3   4       3089.39       3274.91       129.75 o                         
  17   3   4       5635.18       6027.13       180.95 o                         
  18   3   4       1211.91       1496.10       148.91 o                         
  19   3   4       2438.97       2977.46       193.20 o                         
  20   3   4       1039.88        764.57       202.66 o                         
  21   3   4          9.83         73.80       240.89 o                         
  22   3   4         52.98         81.83       208.24 o                         
  23   3   4       3025.86       2831.66       246.04 o                         
  24   3   4          9.11         46.17       288.17 o                         
  25   3   4       8157.29       7665.53       377.06 o                         
 -26   4   4       2092.71       1803.14       346.04 o                         
 -25   4   4         20.68        651.27       360.87 o                         
 -24   4   4       7251.26       7423.69       344.61 o                         
 -23   4   4       3086.96       3263.42       276.82 o                         
 -22   4   4         36.99         48.47       192.20 o                         
 -21   4   4       1745.77       2046.32       185.09 o                         
 -20   4   4         82.03         76.99       157.90 o                         
 -19   4   4       5277.84       6628.05       213.04 o                         
 -18   4   4       9981.41      10691.79       230.24 o                         
 -17   4   4       1158.14       1313.31       123.18 o                         
 -16   4   4       8755.95       9091.62       195.26 o                         
 -15   4   4      10165.69       9272.59       180.19 o                         
 -14   4   4        432.73        549.76        93.51 o                         
 -13   4   4       9206.92       9214.65       164.17 o                         
 -12   4   4      13316.70      14092.44       189.88 o                         
 -11   4   4        285.48        668.87        74.66 o                         
 -10   4   4     140797.81     137513.91      1300.65 o                         
  -9   4   4        176.00        197.69        55.97 o                         
  -8   4   4      10093.00       9087.46       126.15 o                         
  -7   4   4      21925.78      22061.65       227.82 o                         
  -6   4   4      24406.16      22634.09       239.78 o                         
  -5   4   4       1558.14       1629.82        63.66 o                         
  -4   4   4      50181.69      48218.75       457.17 o                         
  -3   4   4       6035.65       6279.58       104.69 o                         
  -2   4   4      13567.62      12675.25       155.40 o                         
  -1   4   4      69059.17      68215.89       719.54 o                         
   0   4   4       1108.81        813.10        54.62 o                         
   1   4   4       7348.87       7338.85       121.80 o                         
   2   4   4      41778.87      41667.77       439.35 o                         
   3   4   4      24748.59      24836.70       268.09 o                         
   4   4   4       1134.19       1154.44        62.13 o                         
   5   4   4       1689.28       1779.51        71.34 o                         
   6   4   4      34239.80      33057.32       330.55 o                         
   7   4   4       5328.01       4954.31       111.07 o                         
   8   4   4       9980.57       9596.58       162.07 o                         
   9   4   4      23126.47      22680.69       251.78 o                         
  10   4   4       6453.56       7184.47       131.06 o                         
  11   4   4         14.47        236.18        83.46 o                         
  12   4   4      25839.16      26009.75       320.68 o                         
  13   4   4         22.01        159.48       105.03 o                         
  14   4   4      21922.72      21984.70       321.74 o                         
  15   4   4        127.99         60.61       129.24 o                         
  16   4   4       5015.29       4938.64       185.64 o                         
  17   4   4       6142.69       5574.44       209.11 o                         
  18   4   4      13166.28      13219.73       276.32 o                         
  19   4   4       1166.40       1768.58       184.76 o                         
  20   4   4       1834.07       2126.92       220.71 o                         
  21   4   4       2987.41       2775.23       288.82 o                         
  22   4   4        429.09        336.75       311.57 o                         
  23   4   4       1440.50       1161.39       368.13 o                         
  24   4   4       1563.09       1618.12       379.81 o                         
 -25   5   4        832.97       1210.01       436.13 o                         
 -24   5   4       3529.69       4338.20       293.70 o                         
 -23   5   4        714.16       1090.61       298.28 o                         
 -22   5   4       6717.22       7171.44       370.66 o                         
 -21   5   4         37.97        426.77       221.99 o                         
 -20   5   4       2717.11       2844.38       213.68 o                         
 -19   5   4        157.90        416.85       176.18 o                         
 -18   5   4        893.56       1725.65       174.72 o                         
 -17   5   4       9915.96       9380.93       235.22 o                         
 -16   5   4        163.55        521.03       154.90 o                         
 -15   5   4       2130.87       2384.07       161.76 o                         
 -14   5   4        238.25        298.88       139.21 o                         
 -13   5   4        364.87        598.56       132.75 o                         
 -12   5   4      11991.15      11940.97       215.35 o                         
 -11   5   4      41003.87      39635.01       452.01 o                         
 -10   5   4      30536.12      29153.22       334.78 o                         
  -9   5   4       8232.14       8170.40       140.48 o                         
  -8   5   4       1721.44       1768.72        88.50 o                         
  -7   5   4       2553.32       3011.29       116.70 o                         
  -6   5   4       6649.59       6367.76       123.29 o                         
  -5   5   4      42103.55      39957.17       395.75 o                         
  -4   5   4       1608.24       1612.38        73.86 o                         
  -3   5   4      26253.75      26150.43       274.21 o                         
  -2   5   4       2672.53       3902.66        98.85 o                         
  -1   5   4      14823.55      13653.73       201.01 o                         
   0   5   4     100880.89      99901.95      1136.54 o                         
   1   5   4       2844.92       2533.72       109.93 o                         
   2   5   4      14859.41      16445.95       219.86 o                         
   3   5   4       5006.61       4093.85       104.36 o                         
   4   5   4        105.95        142.39        68.76 o                         
   5   5   4      51579.91      50757.52       543.84 o                         
   6   5   4        144.59        113.97        71.34 o                         
   7   5   4        336.03        258.47        71.98 o                         
   8   5   4      10141.58       9478.39       181.11 o                         
   9   5   4       9492.43       9448.10       181.57 o                         
  10   5   4       1600.59       1538.33       106.93 o                         
  11   5   4       9462.54       9634.34       192.84 o                         
  12   5   4       9204.95       9379.17       200.72 o                         
  13   5   4      10676.84      10063.93       211.97 o                         
  14   5   4       1561.41       1802.46       139.37 o                         
  15   5   4         97.56        441.04       137.63 o                         
  16   5   4       2818.78       3022.15       161.33 o                         
  17   5   4       2536.68       2787.75       199.71 o                         
  18   5   4      11692.33      12161.51       405.73 o                         
  19   5   4      10446.47      10558.41       362.26 o                         
  20   5   4        674.30       1686.46       323.73 o                         
  21   5   4          1.12        160.30       301.71 o                         
  22   5   4         24.49        -34.52       439.27 o                         
  23   5   4        756.58       1032.72       417.97 o                         
  24   5   4         26.54       4383.15      1567.01 o                         
 -24   6   4       2046.99       2294.44       432.00 o                         
 -23   6   4        840.65       1320.90       300.37 o                         
 -22   6   4        575.40        805.37       387.81 o                         
 -21   6   4       1094.03       1694.14       310.39 o                         
 -20   6   4         78.67        331.35       245.68 o                         
 -19   6   4       7446.71       7649.59       308.55 o                         
 -18   6   4       4875.55       5436.01       252.15 o                         
 -17   6   4       3815.91       5006.15       247.91 o                         
 -16   6   4       5078.56       5494.10       211.79 o                         
 -15   6   4      11500.29      10674.45       254.53 o                         
 -14   6   4        206.32        409.72       138.52 o                         
 -13   6   4       2484.37       2644.44       145.71 o                         
 -12   6   4       4553.29       4831.89       180.10 o                         
 -11   6   4        765.68       1047.45       130.28 o                         
 -10   6   4      30148.85      29144.78       337.46 o                         
  -9   6   4       1232.67       1748.20       100.68 o                         
  -8   6   4       9690.95       9667.53       167.41 o                         
  -7   6   4      11526.76      11274.36       174.20 o                         
  -6   6   4        363.05        226.56        78.19 o                         
  -5   6   4      20320.52      20508.96       236.18 o                         
  -4   6   4      77579.90      76614.73       821.02 o                         
  -3   6   4      30658.65      29947.31       349.95 o                         
  -2   6   4       4175.83       3918.41       119.48 o                         
  -1   6   4        704.27        778.49        78.30 o                         
   0   6   4       7021.43       6446.31       134.22 o                         
   1   6   4      17514.42      16977.35       233.95 o                         
   2   6   4      21898.61      20799.01       272.88 o                         
   3   6   4       1042.87        954.74        90.71 o                         
   4   6   4       4850.43       4470.53       142.36 o                         
   5   6   4      14686.81      13550.96       223.81 o                         
   6   6   4      11004.53      10180.70       205.40 o                         
   7   6   4      10087.88      10467.03       233.23 o                         
   8   6   4       5886.36       6199.05       177.61 o                         
   9   6   4        266.94        263.95       114.82 o                         
  10   6   4       1633.23       2040.78       129.70 o                         
  11   6   4       4406.82       4431.69       173.24 o                         
  12   6   4      25455.60      25453.96       370.48 o                         
  13   6   4       2517.85       3852.05       242.25 o                         
  14   6   4       4030.50       4698.59       226.91 o                         
  15   6   4       3583.76       3877.85       226.69 o                         
  16   6   4      14190.33      13856.45       335.84 o                         
  17   6   4        147.25        330.60       205.78 o                         
  18   6   4       3661.57       4058.45       306.38 o                         
  19   6   4        762.96       1333.94       287.71 o                         
  20   6   4         77.06        539.75       308.26 o                         
  21   6   4       2445.10       2588.75       404.73 o                         
  22   6   4        266.45        400.01       518.03 o                         
 -23   7   4          2.26       -244.82       420.38 o                         
 -22   7   4        585.32        532.79       445.64 o                         
 -21   7   4        838.17        678.67       246.53 o                         
 -20   7   4        369.65        626.41       255.39 o                         
 -19   7   4         58.65        352.48       201.12 o                         
 -18   7   4        288.79       1017.80       195.21 o                         
 -17   7   4       2738.70       2674.80       199.87 o                         
 -16   7   4        363.26       1070.77       181.19 o                         
 -15   7   4       9345.59       9135.18       270.25 o                         
 -14   7   4       6098.52       6678.51       243.32 o                         
 -13   7   4        176.65        109.68       145.77 o                         
 -12   7   4       5987.37       6267.22       209.65 o                         
 -11   7   4      12720.43      12316.02       239.58 o                         
 -10   7   4       9571.29       8860.35       199.14 o                         
  -9   7   4        749.94       1087.93       124.36 o                         
  -8   7   4        404.60        641.95       115.86 o                         
  -7   7   4       1945.72       2015.76       110.51 o                         
  -6   7   4         48.72        -99.44        99.44 o                         
  -5   7   4       7939.57       7526.74       160.48 o                         
  -4   7   4       2057.62       2179.37       114.91 o                         
  -3   7   4      14192.45      14269.16       228.36 o                         
  -2   7   4       7654.58       7879.19       201.38 o                         
  -1   7   4        443.95        550.91       129.41 o                         
   0   7   4       1131.25        911.00       122.29 o                         
   1   7   4       7540.61       6498.08       195.96 o                         
   2   7   4      24843.51      23084.51       381.93 o                         
   3   7   4       8862.30       8621.66       203.00 o                         
   4   7   4        280.10        935.62       130.14 o                         
   5   7   4      22298.71      21319.38       329.67 o                         
   6   7   4       3138.18       3256.97       168.81 o                         
   7   7   4        487.81        858.61       157.13 o                         
   8   7   4      13969.56      14443.79       331.34 o                         
   9   7   4       3367.12       3728.64       192.73 o                         
  10   7   4       2285.60       3158.74       242.57 o                         
  11   7   4      29267.84      28213.48       451.96 o                         
  12   7   4       1310.99       1636.50       207.77 o                         
  13   7   4        805.57       1110.79       209.38 o                         
  14   7   4         49.18        301.48       215.93 o                         
  15   7   4        514.45        960.55       238.25 o                         
  16   7   4       1064.77       1280.17       245.93 o                         
  17   7   4       5605.81       5723.85       290.05 o                         
  18   7   4       2431.45       2418.41       262.96 o                         
  19   7   4       1052.58       1151.20       427.96 o                         
  20   7   4       1499.01       2296.59       380.54 o                         
  21   7   4       1458.94       2342.84      1020.64 o                         
 -22   8   4        303.42        190.75       344.94 o                         
 -21   8   4       1122.39       1584.02       507.80 o                         
 -20   8   4        381.17        247.85       270.64 o                         
 -19   8   4         10.63        234.45       252.18 o                         
 -18   8   4         34.38        183.71       246.44 o                         
 -17   8   4         73.31        713.11       236.02 o                         
 -16   8   4       3954.81       4291.86       262.63 o                         
 -15   8   4        443.60        687.00       219.03 o                         
 -14   8   4       3997.78       4593.61       244.38 o                         
 -13   8   4        639.33        681.89       192.86 o                         
 -12   8   4       7447.52       7582.39       264.62 o                         
 -11   8   4       1218.50       1556.68       183.88 o                         
 -10   8   4      12402.50      11876.59       259.24 o                         
  -9   8   4       1949.15       2464.85       137.46 o                         
  -8   8   4         83.24        296.32       125.66 o                         
  -7   8   4       2146.81       3253.04       154.73 o                         
  -6   8   4       3779.14       4054.62       155.09 o                         
  -5   8   4      23523.01      22314.08       315.90 o                         
  -4   8   4      18158.62      17434.10       279.18 o                         
  -3   8   4        627.89       1491.55       143.65 o                         
  -2   8   4       3110.44       4243.05       189.77 o                         
  -1   8   4       2135.51       2434.29       185.05 o                         
   0   8   4       3905.79       4147.82       188.12 o                         
   1   8   4        499.11        459.32       161.54 o                         
   2   8   4      30381.70      27929.66       452.95 o                         
   3   8   4       3943.35       4163.84       210.05 o                         
   4   8   4        434.20        297.50       211.95 o                         
   5   8   4       1968.40       1918.81       225.46 o                         
   6   8   4      23817.97      22747.98       499.65 o                         
   7   8   4        553.87        720.47       256.42 o                         
   8   8   4       9708.31       9597.13       295.57 o                         
   9   8   4       2328.62       3161.92       227.99 o                         
  10   8   4       1116.72       1830.76       206.55 o                         
  11   8   4       2000.85       2628.03       220.34 o                         
  12   8   4       6470.08       6552.52       318.84 o                         
  13   8   4       8864.98       8644.08       358.73 o                         
  14   8   4       1493.51       2124.08       260.09 o                         
  15   8   4          3.31        116.34       249.99 o                         
  16   8   4       2214.14       2460.27       329.47 o                         
  17   8   4        578.35       1276.71       352.00 o                         
  18   8   4       6018.86       6169.73       368.62 o                         
  19   8   4        984.88       1824.73       481.98 o                         
  20   8   4        443.13        666.58       543.56 o                         
 -20   9   4          2.62       -197.65       305.93 o                         
 -19   9   4       6285.37       6715.41       364.78 o                         
 -18   9   4       2124.23       2703.82       304.05 o                         
 -17   9   4       2420.48       2191.71       272.37 o                         
 -16   9   4        434.30        364.97       257.60 o                         
 -15   9   4        249.16        367.16       240.65 o                         
 -14   9   4       1081.99       1410.42       236.95 o                         
 -13   9   4        118.87        261.99       225.44 o                         
 -12   9   4        915.50       1269.78       205.97 o                         
 -11   9   4       2268.33       2501.69       203.17 o                         
 -10   9   4       1013.32       1379.19       222.91 o                         
  -9   9   4       7190.17       7077.68       260.00 o                         
  -8   9   4       1048.00       1661.34       172.58 o                         
  -7   9   4      12690.12      12128.02       261.76 o                         
  -6   9   4       2717.98       2753.68       173.69 o                         
  -5   9   4        832.74       1059.37       161.91 o                         
  -4   9   4        185.57        968.12       160.27 o                         
  -3   9   4      46989.36      44767.26       595.32 o                         
  -2   9   4      12158.32      11758.44       325.86 o                         
  -1   9   4      24144.58      23844.90       452.05 o                         
   0   9   4        267.15        445.84       204.40 o                         
   1   9   4        340.27        366.72       203.41 o                         
   2   9   4       1821.23       2203.39       254.56 o                         
   3   9   4        799.07       1136.78       248.87 o                         
   4   9   4        546.04       1425.21       252.89 o                         
   5   9   4      12205.96      12128.77       379.90 o                         
   6   9   4       3452.05       3636.64       305.33 o                         
   7   9   4        464.54        489.11       286.34 o                         
   8   9   4         23.84        234.83       272.84 o                         
   9   9   4       6904.00       7631.13       363.60 o                         
  10   9   4       2191.82       3160.67       298.09 o                         
  11   9   4      24965.11      23734.85       548.82 o                         
  12   9   4        765.18       1378.67       272.66 o                         
  13   9   4       9735.48       9703.27       398.03 o                         
  14   9   4        192.18        524.96       280.20 o                         
  15   9   4       5921.04       6257.01       360.56 o                         
  16   9   4        242.96        808.42       302.12 o                         
  17   9   4       1727.69       1984.47       453.88 o                         
  18   9   4        209.57        482.16       357.27 o                         
 -17  10   4        183.14        913.54       322.82 o                         
 -16  10   4       2010.45       2380.87       303.92 o                         
 -15  10   4        454.03        638.50       298.03 o                         
 -14  10   4        251.54        742.53       292.12 o                         
 -13  10   4        111.86        303.82       279.93 o                         
 -12  10   4       2099.96       2181.49       283.46 o                         
 -11  10   4        375.61        735.75       260.08 o                         
 -10  10   4      22831.27      21452.02       465.09 o                         
  -9  10   4        136.41        967.92       235.98 o                         
  -8  10   4         75.24        493.26       226.62 o                         
  -7  10   4        956.63       1012.29       211.69 o                         
  -6  10   4        640.06        680.90       214.83 o                         
  -5  10   4       7514.72       7593.14       305.40 o                         
  -4  10   4       1171.13       1271.61       226.85 o                         
  -3  10   4       4586.72       5124.63       296.73 o                         
  -2  10   4        177.90        375.78       233.98 o                         
  -1  10   4        220.55       1132.20       229.94 o                         
   0  10   4      12128.12      11978.30       385.81 o                         
   1  10   4      11711.81      11444.45       387.02 o                         
   2  10   4      23839.57      24319.11       546.00 o                         
   3  10   4        767.15       3300.76       385.46 o                         
   4  10   4         83.50        340.41       268.82 o                         
   5  10   4       2439.79       3260.86       298.21 o                         
   6  10   4      36527.65      35640.61       721.53 o                         
   7  10   4       2575.34       3696.23       326.14 o                         
   8  10   4        819.27       1071.84       313.69 o                         
   9  10   4        657.64       1961.04       309.12 o                         
  10  10   4       2006.60       2446.16       352.34 o                         
  11  10   4       1659.66       1855.37       359.77 o                         
  12  10   4       5328.62       5046.01       400.90 o                         
  13  10   4       5410.46       5475.85       450.26 o                         
  14  10   4        798.38       1112.80       433.14 o                         
  15  10   4        417.18       1037.24       447.12 o                         
 -14  11   4       1642.69       2011.67       398.05 o                         
 -13  11   4         67.41        429.96       358.85 o                         
 -12  11   4      14371.13      14043.06       531.58 o                         
 -11  11   4        978.61       1322.26       350.30 o                         
 -10  11   4         38.96        132.61       392.37 o                         
  -9  11   4       5017.54       5955.40       502.82 o                         
  -8  11   4       1512.38       1895.21       396.79 o                         
  -7  11   4        252.97        619.52       336.99 o                         
  -6  11   4       2565.35       3745.66       317.29 o                         
  -5  11   4       3776.79       4342.93       288.26 o                         
  -4  11   4        528.34       1240.39       261.09 o                         
  -3  11   4      10330.82       9873.58       370.81 o                         
  -2  11   4       3954.75       4921.57       324.57 o                         
  -1  11   4       3163.88       3837.01       313.15 o                         
   0  11   4       4153.09       5233.13       337.17 o                         
   1  11   4          0.13        305.93       287.56 o                         
   2  11   4       8401.27       8697.08       401.46 o                         
   3  11   4         14.18        852.36       290.27 o                         
   4  11   4      15501.92      16108.52       493.01 o                         
   5  11   4       1943.46       2861.01       316.88 o                         
   6  11   4       6050.32       6195.94       436.12 o                         
   7  11   4         53.38        569.20       338.56 o                         
   8  11   4        629.98       1552.47       332.58 o                         
   9  11   4        318.60       1215.98       369.55 o                         
  10  11   4        719.82       1860.20       390.15 o                         
  11  11   4      14304.00      14439.86       624.36 o                         
  12  11   4       1091.96       1855.85       438.79 o                         
  -9  12   4         52.47       1131.24       636.69 o                         
  -8  12   4       7451.67       8233.25       603.58 o                         
  -7  12   4        997.71       1351.63       483.96 o                         
  -6  12   4        102.77        721.71       406.11 o                         
  -5  12   4      18230.90      19526.00       673.01 o                         
  -4  12   4       1952.51       2867.53       396.27 o                         
  -3  12   4       3848.11       5458.20       393.49 o                         
  -2  12   4        220.63       1454.18       313.56 o                         
  -1  12   4       1655.35       2634.99       342.67 o                         
   0  12   4       1081.25       1655.60       335.04 o                         
   1  12   4       2444.71       3061.75       351.29 o                         
   2  12   4        236.73       1039.93       341.08 o                         
   3  12   4        483.67       1199.19       326.04 o                         
   4  12   4       1255.09       1698.51       335.48 o                         
   5  12   4         13.76        739.72       344.50 o                         
   6  12   4         80.90        594.82       330.12 o                         
   7  12   4       2057.14       2813.81       353.27 o                         
 -27   0   5        727.91        410.85       693.43 o                         
 -25   0   5       6960.80       6699.15       347.46 o                         
 -23   0   5        862.51        709.79       238.29 o                         
 -21   0   5       2706.65       2629.28       190.46 o                         
 -19   0   5      19924.01      19353.29       354.34 o                         
 -17   0   5      13788.17      13949.28       278.24 o                         
 -15   0   5      14569.96      14911.59       269.21 o                         
 -13   0   5     285441.53     285539.59      3359.98 o                         
 -11   0   5      59044.05      59702.08       728.39 o                         
  -9   0   5     293459.44     308579.59      3631.79 o                         
  -7   0   5      77398.23      78472.66       933.39 o                         
  -5   0   5      39326.93      39374.45       534.33 o                         
  -3   0   5     212258.09     222272.97      2618.03 o                         
  -1   0   5        181.87         -5.76        66.09 o                         
   1   0   5        941.24        622.60        62.38 o                         
   3   0   5     280990.31     268708.88      3332.98 o                         
   5   0   5      23658.74      22903.78       317.86 o                         
   7   0   5       3628.59       3368.64       117.01 o                         
   9   0   5       1732.09       1758.18        88.94 o                         
  11   0   5      79158.20      79551.58       971.80 o                         
  13   0   5       3414.58       3600.90       147.80 o                         
  15   0   5        166.17        209.48       119.58 o                         
  17   0   5       1639.01       1599.48       184.70 o                         
  19   0   5        153.30         -0.23       196.12 o                         
  21   0   5       2052.30       1744.29       235.38 o                         
  23   0   5          4.34        436.42       272.52 o                         
  25   0   5       2227.27       2305.33       412.05 o                         
 -28   1   5        359.67        132.16       470.23 o                         
 -27   1   5       1772.32       1059.65       469.51 o                         
 -26   1   5       3005.29       2683.93       385.70 o                         
 -25   1   5       2053.53       3264.23       274.83 o                         
 -24   1   5      10880.35      10418.26       320.85 o                         
 -23   1   5        151.21         23.81       174.94 o                         
 -22   1   5      10475.82      10503.68       237.30 o                         
 -21   1   5        466.71        551.57       123.90 o                         
 -20   1   5      18893.76      18238.67       253.46 o                         
 -19   1   5         53.83        305.38       105.81 o                         
 -18   1   5      27889.17      28098.49       313.59 o                         
 -17   1   5      14961.60      15277.12       207.63 o                         
 -16   1   5       2937.92       3237.48       107.47 o                         
 -15   1   5       3889.17       3715.01       104.23 o                         
 -14   1   5       6906.96       6742.50       121.47 o                         
 -13   1   5       4010.29       4338.46       101.51 o                         
 -12   1   5      57121.62      58456.45       522.48 o                         
 -11   1   5      44940.98      45180.82       409.25 o                         
 -10   1   5      27617.54      27928.12       257.60 o                         
  -9   1   5        732.67        923.99        48.97 o                         
  -8   1   5        607.49       1179.94        47.92 o                         
  -7   1   5      24413.96      26680.40       245.27 o                         
  -6   1   5     308654.78     318290.69      2721.16 o                         
  -5   1   5      25180.63      26465.69       232.73 o                         
  -4   1   5      67108.94      66356.33       557.42 o                         
  -3   1   5      15870.18      16799.75       186.83 o                         
  -2   1   5      12471.65      12934.16       204.87 o                         
  -1   1   5      35454.53      36721.91       470.21 o                         
   0   1   5       6525.59       7115.84       112.14 o                         
   1   1   5      30195.08      28932.36       280.67 o                         
   2   1   5       1161.17        983.22        58.17 o                         
   3   1   5       5387.91       4784.43        82.56 o                         
   4   1   5      10515.35      11703.64       120.83 o                         
   5   1   5          4.89         49.83        38.65 o                         
   6   1   5      14280.46      15184.64       152.78 o                         
   7   1   5       9616.80      10060.69       118.77 o                         
   8   1   5      10255.86      10396.62       126.07 o                         
   9   1   5       2846.47       2396.53        70.68 o                         
  10   1   5      24086.68      23892.70       231.54 o                         
  11   1   5       9555.78      10603.39       138.76 o                         
  12   1   5       2777.82       3620.31       102.09 o                         
  13   1   5      13511.96      13509.59       169.72 o                         
  14   1   5       1027.23       1303.91        85.32 o                         
  15   1   5       6965.71       7021.67       146.95 o                         
  16   1   5         31.21        126.13       100.56 o                         
  17   1   5       1174.67       1235.36       113.83 o                         
  18   1   5      15526.24      15547.79       253.01 o                         
  19   1   5        194.41        169.86       148.04 o                         
  20   1   5       6500.88       6488.98       249.31 o                         
  21   1   5        183.35        111.38       172.57 o                         
  22   1   5        755.58        685.39       235.19 o                         
  23   1   5       6080.48       5519.66       419.02 o                         
  24   1   5        100.30        369.02       226.76 o                         
  25   1   5       1660.75       2288.92       432.53 o                         
 -28   2   5        164.02       3615.62       995.05 o                         
 -27   2   5       3002.01       3961.10       423.42 o                         
 -26   2   5        135.54        582.31       340.15 o                         
 -25   2   5       4562.79       4755.54       296.28 o                         
 -24   2   5      11673.54      11467.91       387.63 o                         
 -23   2   5       3863.18       4418.97       266.93 o                         
 -22   2   5        294.46         83.94       161.91 o                         
 -21   2   5        829.66       1159.01       133.47 o                         
 -20   2   5       6668.75       7410.44       184.38 o                         
 -19   2   5      15057.07      14688.61       228.46 o                         
 -18   2   5      30829.71      30715.46       335.54 o                         
 -17   2   5       1867.31       1894.01       103.14 o                         
 -16   2   5        149.37        305.75        83.71 o                         
 -15   2   5       2879.91       2899.25        93.43 o                         
 -14   2   5        403.94        438.54        73.12 o                         
 -13   2   5      60896.69      61282.34       566.02 o                         
 -12   2   5      19388.13      19457.00       211.58 o                         
 -11   2   5      21966.04      22664.53       233.91 o                         
 -10   2   5      15491.75      14645.15       170.25 o                         
  -9   2   5      12684.22      13044.63       189.59 o                         
  -8   2   5      31823.64      31867.17       302.99 o                         
  -7   2   5       4802.62       4914.84        79.17 o                         
  -6   2   5      12162.24      10631.16       117.75 o                         
  -5   2   5       4605.67       4442.47        76.49 o                         
  -4   2   5      89530.58      86998.68       770.10 o                         
  -3   2   5      13426.93      14870.54       146.71 o                         
  -2   2   5      29817.29      29805.25       266.02 o                         
  -1   2   5       2186.15       1991.66        58.51 o                         
   0   2   5       1824.71       2070.99        58.33 o                         
   1   2   5      88236.16      88212.63       778.54 o                         
   2   2   5      18433.10      17889.94       203.77 o                         
   3   2   5      50526.55      51358.13       466.08 o                         
   4   2   5      25825.58      26398.79       256.53 o                         
   5   2   5       1426.99       1789.08        55.28 o                         
   6   2   5       4571.85       4367.82        85.20 o                         
   7   2   5       6899.54       7503.75       108.37 o                         
   8   2   5      16125.06      15986.09       178.28 o                         
   9   2   5       4115.83       3774.94        89.31 o                         
  10   2   5        150.73        335.60        62.89 o                         
  11   2   5       4733.38       4881.04       106.66 o                         
  12   2   5       6998.27       7424.06       133.82 o                         
  13   2   5      16924.80      17104.44       205.42 o                         
  14   2   5        124.04        196.53        86.54 o                         
  15   2   5       1975.19       2371.12       107.93 o                         
  16   2   5      12317.59      12419.21       205.86 o                         
  17   2   5         42.09        178.64       120.08 o                         
  18   2   5        390.41       1067.67       131.27 o                         
  19   2   5         92.80        143.22       138.71 o                         
  20   2   5      12720.85      12362.04       350.52 o                         
  21   2   5         40.72         49.49       225.77 o                         
  22   2   5       4266.97       3657.79       251.27 o                         
  23   2   5        487.85        440.76       278.84 o                         
  24   2   5        417.70        243.50       302.86 o                         
  25   2   5       2818.81       2594.08       338.76 o                         
 -27   3   5         51.44        478.45       313.86 o                         
 -26   3   5          3.39        449.96       306.78 o                         
 -25   3   5        556.54        705.91       324.06 o                         
 -24   3   5        421.48        720.53       245.02 o                         
 -23   3   5        727.98        564.23       198.77 o                         
 -22   3   5        175.07        -77.78       197.99 o                         
 -21   3   5        350.45        306.61       157.74 o                         
 -20   3   5       2593.58       3268.46       158.74 o                         
 -19   3   5       3254.49       3548.12       151.28 o                         
 -18   3   5      34500.90      33493.36       403.25 o                         
 -17   3   5      14712.27      16072.81       239.77 o                         
 -16   3   5        122.37        -56.73       100.06 o                         
 -15   3   5       8606.55       8448.85       150.13 o                         
 -14   3   5       1672.15       1866.80        88.08 o                         
 -13   3   5      12803.65      12826.30       169.48 o                         
 -12   3   5       8497.28       7518.84       125.67 o                         
 -11   3   5      77673.67      76110.11       691.74 o                         
 -10   3   5       2026.83       2427.23        83.27 o                         
  -9   3   5      21899.17      21635.47       218.59 o                         
  -8   3   5       2315.50       2234.88        71.54 o                         
  -7   3   5        520.81        628.60        62.36 o                         
  -6   3   5         61.26         19.27        45.99 o                         
  -5   3   5      38973.09      39151.52       363.14 o                         
  -4   3   5      10302.99       9604.25       121.71 o                         
  -3   3   5      24261.00      24414.08       243.36 o                         
  -2   3   5      85446.85      86573.08       813.63 o                         
  -1   3   5        759.24        783.09        42.10 o                         
   0   3   5      19941.88      20162.22       191.85 o                         
   1   3   5      56833.84      56640.86       493.52 o                         
   2   3   5        175.62        310.59        39.19 o                         
   3   3   5       9540.82       9565.14       126.27 o                         
   4   3   5         99.89         37.48        47.91 o                         
   5   3   5       1336.59       2280.40        71.85 o                         
   6   3   5       9512.31       9288.02       130.15 o                         
   7   3   5       6939.21       8089.10       121.05 o                         
   8   3   5      36631.45      37148.49       369.62 o                         
   9   3   5      16018.31      15441.64       185.92 o                         
  10   3   5      10053.81       9914.94       147.73 o                         
  11   3   5      12301.99      12436.49       171.58 o                         
  12   3   5         57.46         41.00        84.23 o                         
  13   3   5        843.50        833.80        92.76 o                         
  14   3   5        744.37        828.79       100.59 o                         
  15   3   5       4121.53       4109.98       151.18 o                         
  16   3   5        396.78        458.97       116.22 o                         
  17   3   5      16226.29      16888.62       269.09 o                         
  18   3   5      11136.99      10900.48       255.49 o                         
  19   3   5       2593.35       2620.66       196.83 o                         
  20   3   5        863.67        714.30       232.14 o                         
  21   3   5       1718.14       1328.29       280.06 o                         
  22   3   5       4594.72       4343.02       372.49 o                         
  23   3   5       3481.04       2958.53       254.75 o                         
  24   3   5       3249.52       2708.98       287.12 o                         
  25   3   5        149.50         -1.52       274.88 o                         
 -26   4   5        476.15        739.89       397.78 o                         
 -25   4   5        126.07        499.48       263.45 o                         
 -24   4   5        606.30       1061.41       285.90 o                         
 -23   4   5       1695.42       1828.90       223.08 o                         
 -22   4   5        602.03        567.28       186.82 o                         
 -21   4   5        536.13        589.19       166.75 o                         
 -20   4   5      17174.61      17187.14       320.96 o                         
 -19   4   5       8647.33       8985.11       235.10 o                         
 -18   4   5         21.80        346.45       126.78 o                         
 -17   4   5       2064.59       2275.29       134.32 o                         
 -16   4   5      23231.42      22696.65       302.38 o                         
 -15   4   5        331.02        355.58       105.40 o                         
 -14   4   5       8019.83       7724.52       171.05 o                         
 -13   4   5       1455.28       1480.24       107.42 o                         
 -12   4   5       6553.62       6844.27       159.02 o                         
 -11   4   5      17192.28      16421.62       220.97 o                         
 -10   4   5        400.02       1005.97        78.62 o                         
  -9   4   5       1443.23       1491.72        68.65 o                         
  -8   4   5       6184.33       5584.26       105.04 o                         
  -7   4   5         24.65         -9.16        52.68 o                         
  -6   4   5      12669.97      11780.63       150.71 o                         
  -5   4   5        115.58         -2.60        54.79 o                         
  -4   4   5      11043.99      11061.71       139.95 o                         
  -3   4   5        171.00        161.24        55.28 o                         
  -2   4   5       1217.66       1307.46        59.83 o                         
  -1   4   5        908.03        916.56        49.30 o                         
   0   4   5        124.01         81.15        43.11 o                         
   1   4   5        731.09        824.01        52.51 o                         
   2   4   5        944.95       1455.98        58.05 o                         
   3   4   5       6604.56       6568.93       111.95 o                         
   4   4   5       4220.90       3656.74        89.69 o                         
   5   4   5       3531.87       3702.50        96.31 o                         
   6   4   5      29203.21      28869.70       319.08 o                         
   7   4   5        426.30        510.19        61.91 o                         
   8   4   5      29335.58      29154.63       311.06 o                         
   9   4   5       9995.41       9479.86       153.54 o                         
  10   4   5        651.42        840.83        79.67 o                         
  11   4   5        903.28       1028.47        86.46 o                         
  12   4   5       2447.64       2751.52       117.91 o                         
  13   4   5          7.40         -4.63       107.71 o                         
  14   4   5       5073.09       4945.64       170.09 o                         
  15   4   5        885.29       1271.41       134.50 o                         
  16   4   5       8389.54       7894.10       215.20 o                         
  17   4   5        539.97        608.86       153.21 o                         
  18   4   5       2371.15       2813.48       177.08 o                         
  19   4   5       2624.28       2868.04       208.98 o                         
  20   4   5       5997.54       5855.68       357.00 o                         
  21   4   5        672.57        388.05       219.27 o                         
  22   4   5        484.64        573.60       348.69 o                         
  23   4   5          2.11        171.87       395.44 o                         
  24   4   5       8441.05       7847.84       418.21 o                         
 -26   5   5         57.22       1081.25       608.12 o                         
 -25   5   5       8981.54       8933.01       556.36 o                         
 -24   5   5        692.25       1158.79       389.81 o                         
 -23   5   5       4885.60       4920.94       362.64 o                         
 -22   5   5          0.43        435.62       324.93 o                         
 -21   5   5       2065.80       2187.24       244.35 o                         
 -20   5   5        474.91        548.53       221.94 o                         
 -19   5   5        653.75        760.65       198.36 o                         
 -18   5   5         58.22        377.36       174.33 o                         
 -17   5   5       4629.64       4881.40       214.64 o                         
 -16   5   5        743.77        735.19       155.61 o                         
 -15   5   5       2065.18       2179.71       160.09 o                         
 -14   5   5        922.75       1047.94       126.66 o                         
 -13   5   5      14066.92      13349.82       241.26 o                         
 -12   5   5        727.34       1049.09       116.93 o                         
 -11   5   5       7878.89       8921.24       173.87 o                         
 -10   5   5       5049.21       5140.52       132.41 o                         
  -9   5   5      14829.00      14112.42       191.63 o                         
  -8   5   5       1358.80       1310.93        83.50 o                         
  -7   5   5      39347.07      38048.45       371.31 o                         
  -6   5   5         40.10        264.12        64.95 o                         
  -5   5   5         87.51        242.75        65.13 o                         
  -4   5   5       4118.63       4501.60       104.36 o                         
  -3   5   5       2828.23       2287.86        81.37 o                         
  -2   5   5       2172.88       2255.18        82.73 o                         
  -1   5   5      22321.33      20439.23       245.45 o                         
   0   5   5        244.85        212.08        60.84 o                         
   1   5   5        116.11        166.33        60.76 o                         
   2   5   5      23646.74      23618.98       294.05 o                         
   3   5   5       5314.42       5159.24       121.42 o                         
   4   5   5      51922.07      53199.88       545.11 o                         
   5   5   5       2831.91       2693.40       107.79 o                         
   6   5   5         23.07        -71.51        71.51 o                         
   7   5   5       3449.17       3554.74       127.77 o                         
   8   5   5       8786.27       8678.15       177.62 o                         
   9   5   5       3861.79       4045.59       146.31 o                         
  10   5   5      26912.67      27246.59       359.01 o                         
  11   5   5       5714.28       6067.08       173.37 o                         
  12   5   5      13636.31      13095.09       235.19 o                         
  13   5   5        943.30        920.42       127.38 o                         
  14   5   5        125.23        393.64       134.12 o                         
  15   5   5      40569.68      39653.77       508.22 o                         
  16   5   5       7041.22       6782.14       224.22 o                         
  17   5   5       7122.25       7030.83       268.38 o                         
  18   5   5       6967.75       7585.12       273.99 o                         
  19   5   5         19.24        376.80       218.72 o                         
  20   5   5       9733.79       9313.59       420.57 o                         
  21   5   5        866.28        781.00       317.29 o                         
  22   5   5        209.48        120.46       394.38 o                         
  23   5   5       1549.44       1250.31       463.68 o                         
 -25   6   5         21.07        759.01       496.34 o                         
 -24   6   5         22.97        374.92       446.32 o                         
 -23   6   5        109.50        274.43       287.46 o                         
 -22   6   5        797.66        943.70       341.14 o                         
 -21   6   5        828.45       1184.77       299.93 o                         
 -20   6   5       4389.35       4631.54       273.77 o                         
 -19   6   5         22.15        324.35       180.09 o                         
 -18   6   5       1755.36       1835.65       178.86 o                         
 -17   6   5       7019.77       6368.59       239.37 o                         
 -16   6   5       6371.76       6790.98       228.10 o                         
 -15   6   5        312.37        523.07       142.17 o                         
 -14   6   5       5539.31       5720.54       195.67 o                         
 -13   6   5        916.65       1222.63       132.57 o                         
 -12   6   5        741.45        903.56       124.62 o                         
 -11   6   5       8038.88       8269.52       188.42 o                         
 -10   6   5       2492.58       3392.41       136.04 o                         
  -9   6   5       5324.78       4846.72       139.64 o                         
  -8   6   5      10440.79      10386.80       173.28 o                         
  -7   6   5        212.03        384.25        83.57 o                         
  -6   6   5       1898.32       2077.01        91.66 o                         
  -5   6   5       7640.17       7336.53       144.90 o                         
  -4   6   5         29.83        591.62       105.70 o                         
  -3   6   5      36967.99      37293.09       426.66 o                         
  -2   6   5      14704.21      14329.35       201.33 o                         
  -1   6   5       5228.93       4955.94       117.26 o                         
   0   6   5       2665.49       2495.07       113.90 o                         
   1   6   5       2343.80       2322.58        89.24 o                         
   2   6   5      13124.59      12671.38       202.72 o                         
   3   6   5      53423.45      52049.48       596.60 o                         
   4   6   5       2421.77       2417.12       149.08 o                         
   5   6   5        491.28        565.54        90.91 o                         
   6   6   5       8351.54       8382.46       198.68 o                         
   7   6   5       2317.75       2645.15       124.90 o                         
   8   6   5      13303.29      12793.72       242.62 o                         
   9   6   5      20329.99      20477.86       312.81 o                         
  10   6   5       5162.54       5012.16       187.38 o                         
  11   6   5       6377.08       6231.25       199.24 o                         
  12   6   5        338.09        739.57       140.01 o                         
  13   6   5      26330.37      25491.16       420.07 o                         
  14   6   5       2323.70       2714.92       199.20 o                         
  15   6   5      15621.90      15188.18       408.58 o                         
  16   6   5       1539.69       1599.59       202.98 o                         
  17   6   5       3541.02       3945.50       242.96 o                         
  18   6   5         50.30        441.91       288.19 o                         
  19   6   5      18861.41      18485.60       500.75 o                         
  20   6   5       3619.83       3960.17       269.61 o                         
  21   6   5        215.70        168.69       457.97 o                         
  22   6   5       1043.26        980.08       460.34 o                         
 -23   7   5       1894.69       1563.61       414.23 o                         
 -22   7   5        231.50        125.33       300.91 o                         
 -21   7   5         27.63        725.76       330.79 o                         
 -20   7   5       8536.44       7929.71       321.93 o                         
 -19   7   5        577.30        479.72       199.97 o                         
 -18   7   5        203.15        625.39       188.50 o                         
 -17   7   5         16.31        321.90       181.67 o                         
 -16   7   5       6136.18       6224.04       250.58 o                         
 -15   7   5       4401.57       4491.58       201.25 o                         
 -14   7   5       8323.77       8573.69       246.38 o                         
 -13   7   5        165.13        330.68       140.83 o                         
 -12   7   5        108.15        432.30       136.20 o                         
 -11   7   5      12607.13      12488.50       234.06 o                         
 -10   7   5      19694.92      19442.08       275.56 o                         
  -9   7   5      12137.01      12196.18       216.40 o                         
  -8   7   5       2385.99       2596.35       124.30 o                         
  -7   7   5          2.59         53.11       106.73 o                         
  -6   7   5       2192.70       2332.00       111.36 o                         
  -5   7   5        733.15        935.63       104.45 o                         
  -4   7   5       8538.41       7934.80       174.31 o                         
  -3   7   5       7635.42       7599.54       171.82 o                         
  -2   7   5        145.86        181.24        98.39 o                         
  -1   7   5        462.55        468.21       102.60 o                         
   0   7   5        131.31        -44.51       116.85 o                         
   1   7   5       6949.02       6554.56       223.79 o                         
   2   7   5       1600.62       1869.46       163.59 o                         
   3   7   5      13340.48      13801.15       257.29 o                         
   4   7   5      57197.12      55065.36       710.15 o                         
   5   7   5       7753.38       7770.25       245.87 o                         
   6   7   5       5883.09       6205.99       223.36 o                         
   7   7   5       5689.40       6375.97       234.15 o                         
   8   7   5        152.97        603.26       160.86 o                         
   9   7   5       1279.73       1763.84       180.22 o                         
  10   7   5      54143.66      53118.04       713.72 o                         
  11   7   5        282.94       1088.57       186.87 o                         
  12   7   5       4973.59       5089.92       242.88 o                         
  13   7   5       4446.28       5285.45       259.18 o                         
  14   7   5        274.77        446.04       220.97 o                         
  15   7   5        718.38       1319.23       276.14 o                         
  16   7   5      10708.43      10231.62       409.48 o                         
  17   7   5       3885.68       3776.82       333.07 o                         
  18   7   5        982.29        990.69       293.32 o                         
  19   7   5        178.04        459.76       305.32 o                         
  20   7   5      11270.59       9978.63       615.24 o                         
  21   7   5         49.74         98.78       504.11 o                         
 -22   8   5         73.74       -123.63       344.73 o                         
 -21   8   5       2364.47       2494.94       583.47 o                         
 -20   8   5        281.09        -88.23       281.32 o                         
 -19   8   5       2624.93       3038.96       274.24 o                         
 -18   8   5        240.41        539.25       243.14 o                         
 -17   8   5       4638.76       4872.21       275.50 o                         
 -16   8   5       6405.09       6427.98       293.77 o                         
 -15   8   5       2934.65       3120.52       234.24 o                         
 -14   8   5        407.50        792.38       208.88 o                         
 -13   8   5       1386.05       1412.59       205.15 o                         
 -12   8   5       1130.04       1510.80       188.86 o                         
 -11   8   5       1826.88       2718.69       191.06 o                         
 -10   8   5          4.65        533.47       140.25 o                         
  -9   8   5       4269.85       4975.67       167.46 o                         
  -8   8   5       8783.08       8193.06       195.13 o                         
  -7   8   5       1437.62       1789.60       129.70 o                         
  -6   8   5      23458.96      23166.82       307.58 o                         
  -5   8   5       1228.18       1919.72       161.93 o                         
  -4   8   5       1959.18       2693.25       158.47 o                         
  -3   8   5      10506.47      10257.31       234.35 o                         
  -2   8   5      12931.10      12046.85       246.21 o                         
  -1   8   5       5860.44       5635.71       215.01 o                         
   0   8   5         23.51         88.59       174.78 o                         
   1   8   5       4970.67       4869.15       214.70 o                         
   2   8   5       1249.33       1748.89       173.12 o                         
   3   8   5       2908.42       3220.39       224.00 o                         
   4   8   5        313.65        353.53       218.60 o                         
   5   8   5       8287.08       8737.80       351.94 o                         
   6   8   5       2485.84       2908.84       272.05 o                         
   7   8   5         88.25        340.94       257.89 o                         
   8   8   5       2783.67       3488.01       222.46 o                         
   9   8   5       5631.23       5609.34       276.67 o                         
  10   8   5      19025.74      18447.08       397.54 o                         
  11   8   5       7473.27       7047.53       301.57 o                         
  12   8   5       2599.75       3345.53       265.04 o                         
  13   8   5      10284.90      11014.73       426.12 o                         
  14   8   5        253.61        678.56       250.17 o                         
  15   8   5       4950.80       5401.67       306.70 o                         
  16   8   5        503.25        983.17       326.22 o                         
  17   8   5       3487.15       3467.09       313.61 o                         
  18   8   5       5230.87       5990.24       384.40 o                         
  19   8   5       2553.01       2381.36       458.65 o                         
 -20   9   5        158.65        131.22       294.33 o                         
 -19   9   5         16.81        414.57       313.91 o                         
 -18   9   5       3829.52       3817.93       296.31 o                         
 -17   9   5         20.51         96.33       261.00 o                         
 -16   9   5       3693.67       3923.83       276.77 o                         
 -15   9   5         79.11        251.33       238.50 o                         
 -14   9   5        810.27       1316.88       240.55 o                         
 -13   9   5        472.70        725.88       212.54 o                         
 -12   9   5      13240.88      13337.82       325.04 o                         
 -11   9   5        122.71        292.98       193.76 o                         
 -10   9   5       6264.85       6122.24       257.24 o                         
  -9   9   5        220.05        439.46       181.76 o                         
  -8   9   5       1244.44       1346.75       170.87 o                         
  -7   9   5       1898.25       2547.75       174.88 o                         
  -6   9   5       2362.72       2556.17       173.50 o                         
  -5   9   5         23.04        122.71       155.93 o                         
  -4   9   5      21354.64      20121.39       345.05 o                         
  -3   9   5          8.11       1237.39       203.51 o                         
  -2   9   5        130.75        657.65       201.23 o                         
  -1   9   5         33.35        894.44       209.34 o                         
   0   9   5        735.37        799.03       208.50 o                         
   1   9   5      10102.81       9976.05       360.81 o                         
   2   9   5       2290.70       2731.01       263.16 o                         
   3   9   5        937.83       1185.92       251.20 o                         
   4   9   5      21851.72      20922.86       461.49 o                         
   5   9   5       2009.02       2652.29       293.60 o                         
   6   9   5         27.70        479.15       285.85 o                         
   7   9   5       3926.12       4746.60       330.12 o                         
   8   9   5          2.09        124.33       275.46 o                         
   9   9   5        650.28       1282.76       294.20 o                         
  10   9   5      10499.28      10798.99       391.94 o                         
  11   9   5       3318.55       4495.23       358.03 o                         
  12   9   5       2336.64       2815.36       299.81 o                         
  13   9   5         41.31        525.34       274.33 o                         
  14   9   5         53.35        293.85       283.51 o                         
  15   9   5       1678.87       2267.94       310.97 o                         
  16   9   5       5479.30       5298.39       383.54 o                         
  17   9   5       4394.16       4655.71       385.06 o                         
 -17  10   5       4328.71       4675.94       395.18 o                         
 -16  10   5         21.12        832.73       265.67 o                         
 -15  10   5       3895.29       4361.84       334.32 o                         
 -14  10   5       4271.81       4746.88       318.71 o                         
 -13  10   5       2464.57       2465.25       302.38 o                         
 -12  10   5        952.46       1479.94       277.73 o                         
 -11  10   5       8673.17       8656.55       374.76 o                         
 -10  10   5        210.59       1656.73       260.58 o                         
  -9  10   5        123.46        151.59       241.29 o                         
  -8  10   5      10028.83       9246.93       295.97 o                         
  -7  10   5         11.94         86.41       214.15 o                         
  -6  10   5        235.31        375.44       220.96 o                         
  -5  10   5       3587.66       4332.47       251.11 o                         
  -4  10   5        930.90       1731.84       229.96 o                         
  -3  10   5       1497.56       1955.28       245.58 o                         
  -2  10   5       5430.92       5775.94       274.33 o                         
  -1  10   5      11779.81      11688.12       360.78 o                         
   0  10   5        345.41       1298.18       278.06 o                         
   1  10   5          7.40       1009.15       276.40 o                         
   2  10   5       8153.83       9123.58       386.02 o                         
   3  10   5       1805.43       2354.37       295.09 o                         
   4  10   5        122.25        550.07       273.06 o                         
   5  10   5      23679.34      22084.12       567.97 o                         
   6  10   5        520.58       2953.18       335.55 o                         
   7  10   5         50.36        690.75       309.46 o                         
   8  10   5        436.66       1484.60       322.91 o                         
   9  10   5       8689.03       9107.03       417.26 o                         
  10  10   5          8.38        433.68       344.99 o                         
  11  10   5         68.50        393.04       358.69 o                         
  12  10   5       1292.47       2512.66       396.72 o                         
  13  10   5          5.25        568.48       391.88 o                         
  14  10   5       2085.22       2624.79       451.26 o                         
  15  10   5        869.20        869.42       446.38 o                         
 -14  11   5        168.93        336.21       358.07 o                         
 -13  11   5        639.60       1084.31       381.41 o                         
 -12  11   5       6824.97       7515.61       442.94 o                         
 -11  11   5       2313.08       2461.96       405.93 o                         
 -10  11   5        143.97        109.32       417.32 o                         
  -9  11   5       8229.86       8279.61       559.40 o                         
  -8  11   5       2248.43       2701.44       442.39 o                         
  -7  11   5       2351.05       3366.29       429.86 o                         
  -6  11   5        251.76        652.63       266.45 o                         
  -5  11   5        783.00       1665.66       265.00 o                         
  -4  11   5       5621.95       6388.92       307.92 o                         
  -3  11   5       1239.84       2404.60       301.01 o                         
  -2  11   5       6903.75       6614.12       352.67 o                         
  -1  11   5       5916.39       6546.09       348.81 o                         
   0  11   5        298.49        739.64       294.11 o                         
   1  11   5        273.86        995.48       295.39 o                         
   2  11   5       2208.74       3386.89       316.73 o                         
   3  11   5       3812.46       5140.58       347.96 o                         
   4  11   5       9229.80       9721.52       425.40 o                         
   5  11   5       1362.68       2081.13       367.05 o                         
   6  11   5        258.49        734.11       338.43 o                         
   7  11   5       2040.38       2312.09       359.29 o                         
   8  11   5       1417.58       1557.15       338.40 o                         
   9  11   5       1720.48       2316.67       398.36 o                         
  10  11   5       7810.45       8315.16       507.69 o                         
  11  11   5       1560.29       2898.00       440.57 o                         
  12  11   5       1548.14       5387.21      1542.85 o                         
  -9  12   5        904.81       1459.96       499.53 o                         
  -8  12   5       4283.42       5442.55       520.92 o                         
  -7  12   5        976.07       1361.88       472.88 o                         
  -6  12   5       3083.49       3887.55       441.91 o                         
  -5  12   5       1598.96       3069.01       443.97 o                         
  -4  12   5        476.59        804.55       368.11 o                         
  -3  12   5      12712.12      12651.41       471.23 o                         
  -2  12   5      12240.95      12187.66       456.72 o                         
  -1  12   5       2637.70       3404.79       350.51 o                         
   0  12   5         44.03        421.97       323.43 o                         
   1  12   5       4247.41       4812.47       368.19 o                         
   2  12   5       2641.64       3518.11       357.66 o                         
   3  12   5       8571.42       8565.58       442.24 o                         
   4  12   5        950.65       1551.25       373.57 o                         
   5  12   5       1724.73       2591.37       362.94 o                         
   6  12   5         98.20        648.73       350.35 o                         
   7  12   5        147.48        693.57       357.16 o                         
 -28   0   6       3690.15       3001.17       833.48 o                         
 -26   0   6       5569.54       5639.90       479.49 o                         
 -24   0   6         71.04       -321.82       373.76 o                         
 -22   0   6       2353.88       2283.08       204.40 o                         
 -20   0   6      19595.41      19494.02       368.37 o                         
 -18   0   6       1609.32       1962.76       151.10 o                         
 -16   0   6      20828.94      19248.24       324.09 o                         
 -14   0   6      39888.20      41293.21       530.02 o                         
 -12   0   6       3945.93       3691.18       118.04 o                         
 -10   0   6      54564.12      52946.36       684.59 o                         
  -8   0   6      31729.57      35485.17       440.06 o                         
  -6   0   6     228372.73     243865.62      3027.57 o                         
  -4   0   6      47436.49      50914.47       638.85 o                         
  -2   0   6      15470.25      14479.80       198.16 o                         
   0   0   6         77.08        378.46       160.53 o                         
   2   0   6     170773.72     167207.83      5031.55 o                         
   4   0   6      31721.59      31694.73       424.28 o                         
   6   0   6      83648.60      85991.55      1032.76 o                         
   8   0   6      24838.96      25329.42       327.82 o                         
  10   0   6      37290.01      38913.53       505.26 o                         
  12   0   6       9229.21       9132.15       196.11 o                         
  14   0   6      12826.45      12772.56       241.95 o                         
  16   0   6        275.64        418.49       147.53 o                         
  18   0   6      28549.05      28423.57       549.71 o                         
  20   0   6        321.37         38.34       217.49 o                         
  22   0   6       8799.63       8913.96       448.13 o                         
  24   0   6        368.92        283.77       362.80 o                         
 -28   1   6        645.27        200.29       491.94 o                         
 -27   1   6         92.48        432.03       326.19 o                         
 -26   1   6        255.92        555.57       313.14 o                         
 -25   1   6       9114.15       9366.22       383.18 o                         
 -24   1   6         82.59        275.99       237.38 o                         
 -23   1   6        297.46         81.54       157.14 o                         
 -22   1   6         19.73         29.29       137.19 o                         
 -21   1   6        420.11        379.71       123.14 o                         
 -20   1   6       2971.79       3487.72       133.50 o                         
 -19   1   6       6202.54       6547.92       165.73 o                         
 -18   1   6       1235.21       2587.06       133.26 o                         
 -17   1   6        159.83        134.20        92.13 o                         
 -16   1   6         81.12         65.52        84.30 o                         
 -15   1   6        491.61        581.97        73.20 o                         
 -14   1   6      17863.10      17667.37       192.20 o                         
 -13   1   6         72.14        238.49        64.89 o                         
 -12   1   6       1750.07       2517.13        79.89 o                         
 -11   1   6      40628.27      40709.93       362.16 o                         
 -10   1   6      14296.24      14943.86       157.29 o                         
  -9   1   6       3882.58       4824.54        95.91 o                         
  -8   1   6        766.91       1015.70        47.95 o                         
  -7   1   6      25708.39      24899.88       225.12 o                         
  -6   1   6      18909.69      18888.54       170.47 o                         
  -5   1   6     119448.12     122057.13      1017.10 o                         
  -4   1   6      27258.98      28294.89       248.58 o                         
  -3   1   6      55469.64      54219.31       458.64 o                         
  -2   1   6      51359.52      50993.12       432.93 o                         
  -1   1   6       5715.10       6791.84       129.45 o                         
   0   1   6       1537.00       1872.62        77.54 o                         
   1   1   6      94036.46      97878.77       800.09 o                         
   2   1   6       5402.35       5321.60        95.21 o                         
   3   1   6       8872.01       8762.89       109.71 o                         
   4   1   6      36850.07      35834.08       327.02 o                         
   5   1   6      22292.92      24047.31       220.91 o                         
   6   1   6       1544.79       1892.06        57.90 o                         
   7   1   6      31298.48      28591.97       255.50 o                         
   8   1   6       9921.31       8981.21       115.39 o                         
   9   1   6       3878.54       4026.69        91.47 o                         
  10   1   6        132.64        162.92        63.20 o                         
  11   1   6      61230.98      63477.97       547.53 o                         
  12   1   6       9091.10       9795.32       143.00 o                         
  13   1   6        225.67        304.33        78.46 o                         
  14   1   6         81.10        281.76        88.66 o                         
  15   1   6       2520.30       2775.56       109.01 o                         
  16   1   6        222.52        488.55       106.61 o                         
  17   1   6       3387.88       3456.49       132.56 o                         
  18   1   6        317.43        278.42       144.27 o                         
  19   1   6       1128.86       1180.15       156.63 o                         
  20   1   6         11.13       -186.25       186.25 o                         
  21   1   6       8496.73       8327.19       259.15 o                         
  22   1   6          5.00        164.37       180.47 o                         
  23   1   6       2995.12       2907.43       264.47 o                         
  24   1   6          2.80        433.57       228.53 o                         
  25   1   6       2198.33       2485.27       386.61 o                         
 -28   2   6        101.33        124.19       309.81 o                         
 -27   2   6        802.14        929.46       350.95 o                         
 -26   2   6         20.02       -108.12       278.78 o                         
 -25   2   6        512.84        728.62       206.62 o                         
 -24   2   6       3736.96       4223.67       278.56 o                         
 -23   2   6       4977.33       4981.90       244.64 o                         
 -22   2   6         32.21          6.70       154.78 o                         
 -21   2   6      14824.86      15040.17       253.22 o                         
 -20   2   6       3281.19       4030.71       148.59 o                         
 -19   2   6         70.84        580.66       112.06 o                         
 -18   2   6       2077.62       2554.78       127.56 o                         
 -17   2   6         16.42        234.25        92.93 o                         
 -16   2   6       9542.77       8984.93       151.41 o                         
 -15   2   6        208.56        206.78        77.33 o                         
 -14   2   6       4369.12       4349.21       108.34 o                         
 -13   2   6       1864.58       2616.27        82.34 o                         
 -12   2   6        880.30        905.91        63.38 o                         
 -11   2   6        155.72        154.96        56.11 o                         
 -10   2   6       2732.51       2863.19        99.22 o                         
  -9   2   6      34419.40      34211.32       326.01 o                         
  -8   2   6       2052.56       2566.48        99.15 o                         
  -7   2   6       6567.26       6487.42        90.53 o                         
  -6   2   6      37385.97      36884.57       331.59 o                         
  -5   2   6       4841.09       4655.79        74.61 o                         
  -4   2   6      38906.42      38648.10       326.61 o                         
  -3   2   6      11153.45      10412.80       114.94 o                         
  -2   2   6      90514.92      91255.36       762.94 o                         
  -1   2   6       2106.23       1840.46        62.55 o                         
   0   2   6      96293.16     100437.49       819.03 o                         
   1   2   6     140044.88     143994.77      1263.47 o                         
   2   2   6      44980.81      46257.64       433.56 o                         
   3   2   6        117.79        121.66        47.29 o                         
   4   2   6        312.52        385.49        50.92 o                         
   5   2   6      20600.00      20661.95       204.85 o                         
   6   2   6       7864.67       7312.91       106.75 o                         
   7   2   6         48.13         36.30        54.56 o                         
   8   2   6      27484.12      28993.71       276.11 o                         
   9   2   6      22501.59      22957.84       234.04 o                         
  10   2   6      30309.52      29655.21       290.60 o                         
  11   2   6        434.30        604.23        73.25 o                         
  12   2   6       4831.33       4990.15       124.33 o                         
  13   2   6        239.83        213.22        85.43 o                         
  14   2   6       5758.60       5753.33       140.60 o                         
  15   2   6       6267.12       6207.27       160.51 o                         
  16   2   6      23267.26      22528.25       300.46 o                         
  17   2   6        829.22       1031.34       124.85 o                         
  18   2   6      18887.65      18182.51       277.31 o                         
  19   2   6      15311.95      15333.37       349.78 o                         
  20   2   6       1845.06       1909.51       241.70 o                         
  21   2   6        262.52         81.93       240.35 o                         
  22   2   6        238.24        309.38       228.33 o                         
  23   2   6        876.11        808.34       278.68 o                         
  24   2   6       2237.18       2119.49       338.77 o                         
  25   2   6         59.33         35.60       281.89 o                         
 -27   3   6       4325.25       4227.82       381.92 o                         
 -26   3   6       5136.51       5158.38       337.11 o                         
 -25   3   6       3396.82       3218.44       263.72 o                         
 -24   3   6        284.58        -16.04       190.72 o                         
 -23   3   6       2277.25       2470.47       212.38 o                         
 -22   3   6         49.95          8.60       197.47 o                         
 -21   3   6       2996.03       3229.47       182.29 o                         
 -20   3   6       4873.23       5274.73       190.29 o                         
 -19   3   6       4503.24       5413.67       184.09 o                         
 -18   3   6        116.02        716.18       127.46 o                         
 -17   3   6       2166.08       2768.89       127.72 o                         
 -16   3   6       1547.91       1754.80       111.58 o                         
 -15   3   6       2680.98       2591.74        93.36 o                         
 -14   3   6      17240.03      17303.91       202.50 o                         
 -13   3   6        673.54       1037.41        70.97 o                         
 -12   3   6       1178.62       1967.48        85.50 o                         
 -11   3   6      91492.08      92322.33       832.02 o                         
 -10   3   6      15740.11      16200.76       186.38 o                         
  -9   3   6       3470.71       2928.89        78.03 o                         
  -8   3   6      17354.26      17538.78       194.29 o                         
  -7   3   6       1303.21       1689.20        62.43 o                         
  -6   3   6        255.65        122.80        49.62 o                         
  -5   3   6      27152.83      25221.17       238.82 o                         
  -4   3   6      45008.04      43347.57       410.91 o                         
  -3   3   6       1708.10       1783.23        56.07 o                         
  -2   3   6        417.22        384.07        41.96 o                         
  -1   3   6        388.42        342.09        41.75 o                         
   0   3   6        747.18        720.18        39.27 o                         
   1   3   6      41024.51      41506.27       379.65 o                         
   2   3   6      33773.16      32944.15       308.42 o                         
   3   3   6        362.98        338.97        50.12 o                         
   4   3   6        726.46       1511.91        60.31 o                         
   5   3   6      12569.93      13396.20       158.27 o                         
   6   3   6        324.80        189.95        58.03 o                         
   7   3   6      92546.59      92977.01       859.99 o                         
   8   3   6      36420.93      35824.71       348.81 o                         
   9   3   6         37.49        -14.18        73.41 o                         
  10   3   6       1455.25       1558.37        83.74 o                         
  11   3   6       4240.05       4489.90       119.91 o                         
  12   3   6        975.28       1355.61        93.79 o                         
  13   3   6       3853.57       3931.27       122.93 o                         
  14   3   6      13574.47      12987.17       207.61 o                         
  15   3   6       1735.54       1700.56       119.86 o                         
  16   3   6       2117.05       2186.77       130.42 o                         
  17   3   6      11184.46      11288.65       229.24 o                         
  18   3   6          1.25         54.57       153.30 o                         
  19   3   6         26.44        -22.67       236.93 o                         
  20   3   6          0.89       -178.50       231.81 o                         
  21   3   6        505.10        342.70       272.85 o                         
  22   3   6         59.05        105.33       285.07 o                         
  23   3   6       6236.83       6163.69       370.51 o                         
  24   3   6       2839.49       2850.65       384.68 o                         
 -27   4   6        606.61        988.37       456.62 o                         
 -26   4   6       1806.70       2322.89       405.20 o                         
 -25   4   6       1110.54       1082.73       355.50 o                         
 -24   4   6       2076.61       2253.59       294.27 o                         
 -23   4   6       2468.32       2556.41       211.27 o                         
 -22   4   6        433.24        262.29       215.31 o                         
 -21   4   6        180.38        369.75       198.77 o                         
 -20   4   6      25460.14      24877.25       387.84 o                         
 -19   4   6      24189.00      23504.66       357.40 o                         
 -18   4   6        575.07        476.34       128.98 o                         
 -17   4   6       1729.28       1436.04       121.84 o                         
 -16   4   6       7985.51       8882.07       196.04 o                         
 -15   4   6      10870.04      10880.46       203.63 o                         
 -14   4   6       4666.63       5403.92       156.53 o                         
 -13   4   6       6541.62       6452.25       159.63 o                         
 -12   4   6        421.79        629.19        83.08 o                         
 -11   4   6      16852.29      16601.35       203.66 o                         
 -10   4   6        852.83       1148.17        70.27 o                         
  -9   4   6      26400.97      26115.71       265.95 o                         
  -8   4   6       1643.96       1677.61        69.11 o                         
  -7   4   6       8012.27       7263.51       114.17 o                         
  -6   4   6       8796.50       8352.98       122.62 o                         
  -5   4   6       6131.03       6263.21       108.56 o                         
  -4   4   6      35406.70      33691.21       331.36 o                         
  -3   4   6         79.00         91.95        47.43 o                         
  -2   4   6       4936.73       4214.25        86.01 o                         
  -1   4   6      12448.99      12826.16       152.58 o                         
   0   4   6      31248.07      29289.23       294.52 o                         
   1   4   6       1350.19       1517.82        51.11 o                         
   2   4   6      10872.52      10192.24       127.60 o                         
   3   4   6      95207.45      96985.97       889.99 o                         
   4   4   6       1236.08       1315.24        57.11 o                         
   5   4   6      86540.52      83654.50       802.64 o                         
   6   4   6        215.87        228.42        58.96 o                         
   7   4   6        399.89        474.57        62.86 o                         
   8   4   6      13479.66      13324.30       194.80 o                         
   9   4   6      58520.41      57049.66       611.43 o                         
  10   4   6        179.00        301.81        83.57 o                         
  11   4   6        489.33        803.86        91.02 o                         
  12   4   6       9588.22      10104.78       197.39 o                         
  13   4   6       1781.68       1713.52       121.91 o                         
  14   4   6      12084.55      11944.96       229.66 o                         
  15   4   6         21.26        395.55       134.26 o                         
  16   4   6       6635.72       7089.79       214.26 o                         
  17   4   6         83.12        426.72       151.15 o                         
  18   4   6        788.88        854.57       172.17 o                         
  19   4   6       2161.73       2224.95       199.90 o                         
  20   4   6          0.70         12.06       228.16 o                         
  21   4   6       4189.09       3970.12       330.38 o                         
  22   4   6        731.34        775.34       344.72 o                         
  23   4   6        571.29        757.80       271.20 o                         
  24   4   6       3678.19       3520.07       331.24 o                         
 -26   5   6       5152.15       5105.60       575.61 o                         
 -25   5   6        827.41       1546.93       590.58 o                         
 -24   5   6        103.06        217.28       319.23 o                         
 -23   5   6        203.80        696.75       350.55 o                         
 -22   5   6       3800.33       4069.47       338.18 o                         
 -21   5   6       9139.29       9239.64       425.26 o                         
 -20   5   6       1072.00       1259.34       220.37 o                         
 -19   5   6       2983.14       3635.49       220.59 o                         
 -18   5   6       1347.76       1648.93       171.60 o                         
 -17   5   6       4496.34       5167.21       208.20 o                         
 -16   5   6        517.54        656.47       135.82 o                         
 -15   5   6       7848.82       7229.76       194.68 o                         
 -14   5   6       4761.68       4911.51       174.84 o                         
 -13   5   6       6273.90       6438.11       178.58 o                         
 -12   5   6        304.14        381.77       108.03 o                         
 -11   5   6       1105.25       1201.68       101.88 o                         
 -10   5   6        123.30         34.00        85.46 o                         
  -9   5   6      12235.44      11929.82       167.41 o                         
  -8   5   6       9395.35       8504.11       137.38 o                         
  -7   5   6       2612.47       3691.21       103.84 o                         
  -6   5   6      18528.43      17541.05       201.41 o                         
  -5   5   6      16582.46      16426.16       195.65 o                         
  -4   5   6     109127.85     105864.02      1003.57 o                         
  -3   5   6      43765.20      44234.59       453.74 o                         
  -2   5   6      21831.46      21737.93       243.65 o                         
  -1   5   6        103.84         32.45        60.60 o                         
   0   5   6      62973.54      59816.93       596.69 o                         
   1   5   6       9252.48       9372.79       141.05 o                         
   2   5   6      28826.97      27733.73       311.33 o                         
   3   5   6      33748.20      32327.30       376.52 o                         
   4   5   6        497.79        669.11        67.22 o                         
   5   5   6       2445.50       2637.98        93.20 o                         
   6   5   6        435.70        336.15        88.46 o                         
   7   5   6         23.32         73.24        92.33 o                         
   8   5   6        806.85       1088.76       103.43 o                         
   9   5   6      13384.52      13372.39       233.63 o                         
  10   5   6       4262.14       5001.83       167.32 o                         
  11   5   6        613.23        717.82       117.17 o                         
  12   5   6      25218.61      24180.99       333.55 o                         
  13   5   6        798.54        802.29       131.23 o                         
  14   5   6      22413.83      22201.29       342.45 o                         
  15   5   6       1195.11       1770.04       165.67 o                         
  16   5   6        135.78        726.71       179.06 o                         
  17   5   6       2997.69       3235.66       187.59 o                         
  18   5   6        724.53        850.41       231.03 o                         
  19   5   6        158.49        444.28       222.26 o                         
  20   5   6        664.16        795.49       253.41 o                         
  21   5   6        166.75        675.92       368.56 o                         
  22   5   6        142.78        608.17       374.61 o                         
  23   5   6        916.59       1511.36       572.59 o                         
 -25   6   6        402.41        -61.20       347.66 o                         
 -24   6   6       4275.51       3797.49       384.87 o                         
 -23   6   6       3059.30       3075.93       369.98 o                         
 -22   6   6       3008.60       2832.79       267.75 o                         
 -21   6   6        458.29        753.75       295.31 o                         
 -20   6   6       6315.43       6426.12       285.81 o                         
 -19   6   6        613.20        756.38       206.30 o                         
 -18   6   6       2352.37       2395.78       186.88 o                         
 -17   6   6       5870.19       5868.55       226.96 o                         
 -16   6   6       4243.64       4877.03       199.52 o                         
 -15   6   6         95.08        347.31       141.54 o                         
 -14   6   6      19297.37      18618.52       299.98 o                         
 -13   6   6      12098.17      11653.44       231.53 o                         
 -12   6   6       1042.51       1069.85       125.14 o                         
 -11   6   6       3323.91       3383.02       140.57 o                         
 -10   6   6      28954.93      28139.34       318.21 o                         
  -9   6   6        117.16        141.60        92.12 o                         
  -8   6   6         70.43         12.49        85.88 o                         
  -7   6   6      27947.95      25821.80       290.34 o                         
  -6   6   6         56.21        -16.40        81.34 o                         
  -5   6   6       4052.43       3851.12       123.04 o                         
  -4   6   6      33649.39      32992.71       349.69 o                         
  -3   6   6        654.47        653.88        89.10 o                         
  -2   6   6      58346.11      55591.66       604.74 o                         
  -1   6   6       8990.94       8261.57       145.51 o                         
   0   6   6      17317.40      15929.25       208.89 o                         
   1   6   6         86.77         68.04        70.83 o                         
   2   6   6      43352.88      42237.52       470.20 o                         
   3   6   6       2680.44       2702.01       124.24 o                         
   4   6   6      19346.54      18056.78       273.85 o                         
   5   6   6      54847.72      52328.81       626.32 o                         
   6   6   6      11992.18      11480.54       207.16 o                         
   7   6   6         24.74         90.13       103.17 o                         
   8   6   6        508.36        911.08       122.63 o                         
   9   6   6        577.24       1281.55       132.84 o                         
  10   6   6      11698.29      11602.27       247.27 o                         
  11   6   6        842.25        961.51       139.26 o                         
  12   6   6         49.46        199.79       143.30 o                         
  13   6   6        134.04        407.16       168.66 o                         
  14   6   6      17682.89      17238.51       351.14 o                         
  15   6   6       2079.47       2053.64       204.44 o                         
  16   6   6        598.51        877.06       249.94 o                         
  17   6   6        719.28       1310.59       312.17 o                         
  18   6   6       1512.69       1632.33       313.38 o                         
  19   6   6         89.17        845.38       333.60 o                         
  20   6   6        556.65        658.88       314.95 o                         
  21   6   6         20.60        156.28       449.47 o                         
  22   6   6       3453.13       3027.78       378.89 o                         
 -23   7   6        684.85        247.18       386.13 o                         
 -22   7   6         38.33       -254.53       254.53 o                         
 -21   7   6      12762.59      11639.90       572.38 o                         
 -20   7   6         11.54         62.61       217.35 o                         
 -19   7   6       1011.05       1098.37       201.70 o                         
 -18   7   6      12558.93      11956.90       369.60 o                         
 -17   7   6       9859.84       9060.12       275.70 o                         
 -16   7   6       3665.18       3632.67       194.46 o                         
 -15   7   6        715.80        885.91       166.48 o                         
 -14   7   6        402.28       1783.52       171.44 o                         
 -13   7   6       1379.16       1742.81       151.22 o                         
 -12   7   6      16569.14      16799.38       280.14 o                         
 -11   7   6       3178.03       4195.48       207.27 o                         
 -10   7   6      13685.70      14187.62       227.03 o                         
  -9   7   6      24292.77      23402.57       294.09 o                         
  -8   7   6        322.87        660.67       111.92 o                         
  -7   7   6        543.12        621.33       109.65 o                         
  -6   7   6       3631.63       3619.04       129.93 o                         
  -5   7   6       1884.28       2113.02       115.11 o                         
  -4   7   6       3488.33       3500.15       138.69 o                         
  -3   7   6       8512.07       7573.23       174.26 o                         
  -2   7   6       1310.73       1243.91       106.59 o                         
  -1   7   6        136.68        118.98        97.02 o                         
   0   7   6      10583.83       9592.80       198.08 o                         
   1   7   6        867.82        719.25       144.74 o                         
   2   7   6      14374.19      14122.76       286.88 o                         
   3   7   6      61781.63      60774.82       775.36 o                         
   4   7   6        636.35        923.20       149.27 o                         
   5   7   6        936.10        999.83       154.89 o                         
   6   7   6        798.38       1078.14       158.12 o                         
   7   7   6      43514.94      42659.39       627.87 o                         
   8   7   6        673.63       1042.73       188.71 o                         
   9   7   6      10852.91      11158.48       306.28 o                         
  10   7   6      27263.95      28487.95       464.31 o                         
  11   7   6         84.72        531.92       189.26 o                         
  12   7   6        133.07        336.43       202.33 o                         
  13   7   6        234.61        909.69       249.32 o                         
  14   7   6         95.13        338.51       248.96 o                         
  15   7   6       4625.79       5209.77       285.87 o                         
  16   7   6         16.89        776.04       335.45 o                         
  17   7   6       1242.45       1403.62       279.36 o                         
  18   7   6        197.36        528.49       322.29 o                         
  19   7   6       3166.25       3265.45       338.23 o                         
  20   7   6        257.96        986.08       568.32 o                         
 -22   8   6       1682.80        854.01       410.07 o                         
 -21   8   6       4479.56       5340.94       390.26 o                         
 -20   8   6       1071.24       1304.43       308.70 o                         
 -19   8   6       7657.53       7358.76       341.41 o                         
 -18   8   6       2133.90       2163.36       249.59 o                         
 -17   8   6        900.26       1198.23       237.37 o                         
 -16   8   6        602.53        901.12       222.19 o                         
 -15   8   6        105.55        223.05       212.50 o                         
 -14   8   6        843.77        832.90       206.49 o                         
 -13   8   6       1100.83       1283.59       203.80 o                         
 -12   8   6       2707.32       2972.23       193.14 o                         
 -11   8   6      15575.80      15623.65       288.87 o                         
 -10   8   6       5510.64       5463.03       202.23 o                         
  -9   8   6       1582.27       2083.42       142.27 o                         
  -8   8   6       2342.44       2856.85       140.35 o                         
  -7   8   6         27.33        246.70       122.39 o                         
  -6   8   6       2998.64       3785.93       155.72 o                         
  -5   8   6      52469.04      49304.51       579.12 o                         
  -4   8   6      14172.08      13841.37       259.72 o                         
  -3   8   6        280.05        320.09       143.03 o                         
  -2   8   6      10000.72      10971.10       267.48 o                         
  -1   8   6       1258.39       1944.51       174.74 o                         
   0   8   6       2100.73       2677.91       217.20 o                         
   1   8   6         11.16        -18.50       164.84 o                         
   2   8   6       7117.49       6798.61       285.59 o                         
   3   8   6      22105.78      21770.37       428.90 o                         
   4   8   6        639.73        934.43       241.00 o                         
   5   8   6       4301.53       4407.96       286.27 o                         
   6   8   6       3672.80       4000.71       286.87 o                         
   7   8   6        510.03        704.98       262.87 o                         
   8   8   6       2851.78       3406.32       239.53 o                         
   9   8   6        692.01       1309.53       208.91 o                         
  10   8   6        292.36        628.61       219.23 o                         
  11   8   6       2385.30       2933.70       237.42 o                         
  12   8   6      16385.84      16247.42       456.98 o                         
  13   8   6        462.99        973.71       247.74 o                         
  14   8   6        480.18       1229.83       313.17 o                         
  15   8   6          9.83        408.92       265.67 o                         
  16   8   6       1001.20       1469.38       322.68 o                         
  17   8   6       4052.46       3930.31       373.15 o                         
  18   8   6       6793.20       6590.94       421.06 o                         
  19   8   6       6461.59       7306.80       535.14 o                         
 -20   9   6        344.40        271.83       301.81 o                         
 -19   9   6       3399.94       3607.82       331.19 o                         
 -18   9   6       5713.14       5941.20       339.53 o                         
 -17   9   6        211.23        520.83       252.18 o                         
 -16   9   6       1169.48       1528.20       259.41 o                         
 -15   9   6         25.98         -0.72       222.86 o                         
 -14   9   6       4293.64       4534.89       251.24 o                         
 -13   9   6        152.83        237.81       206.88 o                         
 -12   9   6       9031.37       9521.90       304.68 o                         
 -11   9   6       1080.18        960.50       197.66 o                         
 -10   9   6         22.03        262.08       198.75 o                         
  -9   9   6        101.56        195.19       189.10 o                         
  -8   9   6        429.14        454.23       166.86 o                         
  -7   9   6      16061.64      15609.89       288.19 o                         
  -6   9   6         65.39        216.22       158.66 o                         
  -5   9   6       5352.08       5591.99       215.59 o                         
  -4   9   6       4430.83       5281.32       234.96 o                         
  -3   9   6       2386.29       2771.27       216.35 o                         
  -2   9   6       4056.46       4856.72       276.45 o                         
  -1   9   6       4184.06       4219.61       225.28 o                         
   0   9   6        941.90       1388.09       231.16 o                         
   1   9   6       9388.46       9494.61       354.52 o                         
   2   9   6       4278.44       4659.33       288.45 o                         
   3   9   6      15814.63      15135.37       418.67 o                         
   4   9   6       5482.74       6550.95       367.80 o                         
   5   9   6       9502.52       8938.20       400.37 o                         
   6   9   6       7332.58       7627.53       395.28 o                         
   7   9   6       1042.80       1350.80       303.17 o                         
   8   9   6          0.82        254.52       299.58 o                         
   9   9   6        873.56       1035.17       299.12 o                         
  10   9   6       2743.80       3724.93       331.97 o                         
  11   9   6       5125.91       5946.94       380.43 o                         
  12   9   6       4873.69       5267.03       414.90 o                         
  13   9   6       3262.82       3454.75       305.61 o                         
  14   9   6         35.58        465.79       291.06 o                         
  15   9   6       4795.74       5038.79       352.36 o                         
  16   9   6        180.00        609.47       452.21 o                         
  17   9   6      18543.38      18018.74       920.16 o                         
 -17  10   6        219.82        670.42       280.88 o                         
 -16  10   6      13929.63      13322.39       510.55 o                         
 -15  10   6       1094.23       1673.95       308.62 o                         
 -14  10   6        331.30        795.68       308.89 o                         
 -13  10   6        865.63       1246.52       298.09 o                         
 -12  10   6       6825.09       7262.83       387.62 o                         
 -11  10   6         55.33        874.82       284.95 o                         
 -10  10   6          4.45         93.34       257.13 o                         
  -9  10   6        270.89        293.33       239.72 o                         
  -8  10   6         87.26        186.23       233.23 o                         
  -7  10   6        819.39        845.56       220.80 o                         
  -6  10   6       3035.83       3558.96       250.87 o                         
  -5  10   6        688.04       1547.73       236.00 o                         
  -4  10   6       8895.30       8117.67       320.55 o                         
  -3  10   6         29.68        238.49       234.02 o                         
  -2  10   6        197.75        110.29       227.40 o                         
  -1  10   6       5593.84       6143.41       351.47 o                         
   0  10   6      10532.11      10782.05       403.10 o                         
   1  10   6        338.56        690.30       278.04 o                         
   2  10   6        417.17       1089.33       284.76 o                         
   3  10   6        602.54       1075.60       288.77 o                         
   4  10   6         29.77        360.88       310.68 o                         
   5  10   6       5631.13       8136.19       433.89 o                         
   6  10   6       1970.19       2582.82       348.65 o                         
   7  10   6       1252.61       2093.72       344.58 o                         
   8  10   6      10384.37      10929.69       454.73 o                         
   9  10   6         61.67       1079.54       328.67 o                         
  10  10   6       2396.33       2822.68       371.13 o                         
  11  10   6       2870.76       3712.65       389.36 o                         
  12  10   6      19909.68      19240.57       674.68 o                         
  13  10   6        532.52        990.16       430.49 o                         
  14  10   6        341.49        932.11       439.03 o                         
 -14  11   6       2513.56       2289.94       355.23 o                         
 -13  11   6        218.57        582.80       348.78 o                         
 -12  11   6       3755.62       5064.00       466.50 o                         
 -11  11   6         29.52        468.58       436.76 o                         
 -10  11   6        411.85        619.22       429.14 o                         
  -9  11   6        106.63        820.21       422.67 o                         
  -8  11   6       2240.33       2779.61       448.84 o                         
  -7  11   6       9376.19       9393.35       468.13 o                         
  -6  11   6          6.89        655.65       286.55 o                         
  -5  11   6       4998.98       5579.45       317.48 o                         
  -4  11   6       1955.14       2589.51       313.66 o                         
  -3  11   6         59.68        327.19       275.44 o                         
  -2  11   6         72.32        583.68       291.84 o                         
  -1  11   6        961.36       1059.33       295.45 o                         
   0  11   6        800.19       1307.78       302.04 o                         
   1  11   6       9952.35       9867.17       413.83 o                         
   2  11   6       1863.38       2539.14       332.54 o                         
   3  11   6       1490.02       2527.06       361.95 o                         
   4  11   6       1554.23       2932.48       374.19 o                         
   5  11   6       1714.74       1999.52       370.76 o                         
   6  11   6        675.92       1187.13       367.91 o                         
   7  11   6        649.07       1257.10       355.05 o                         
   8  11   6        103.66        496.70       356.71 o                         
   9  11   6        542.14       1970.60       389.06 o                         
  10  11   6      18643.43      18501.83       808.91 o                         
  11  11   6       4937.53       5975.14       478.83 o                         
  -9  12   6        668.05        980.74       476.29 o                         
  -8  12   6       1726.39       2912.73       481.28 o                         
  -7  12   6         14.09        597.00       452.21 o                         
  -6  12   6        911.48       1521.37       530.74 o                         
  -5  12   6       2397.84       3173.38       465.75 o                         
  -4  12   6       1048.15       1560.16       347.96 o                         
  -3  12   6         31.56        766.23       319.11 o                         
  -2  12   6       2001.63       2829.81       334.77 o                         
  -1  12   6       1699.25       1966.81       362.99 o                         
   0  12   6        113.65        326.18       338.80 o                         
   1  12   6        421.15       1395.22       341.03 o                         
   2  12   6       4946.02       5196.29       382.63 o                         
   3  12   6       4091.73       6013.79       439.44 o                         
   4  12   6        673.29       1512.73       371.56 o                         
   5  12   6       2382.80       2860.32       364.67 o                         
   6  12   6        891.89       1611.73       402.95 o                         
 -27   0   7       3606.46       2875.03       626.41 o                         
 -25   0   7       2670.96       2005.59       425.72 o                         
 -23   0   7         18.73       -213.51       239.02 o                         
 -21   0   7       9017.92       8622.63       272.86 o                         
 -19   0   7       7327.29       6610.50       233.65 o                         
 -17   0   7      31176.74      31590.73       469.89 o                         
 -15   0   7       3639.01       3818.34       161.68 o                         
 -13   0   7         37.52        686.34       100.71 o                         
 -11   0   7      38152.60      40677.86       541.36 o                         
  -9   0   7       2925.25       3498.26       106.19 o                         
  -7   0   7      78013.52      83050.31      1042.49 o                         
  -5   0   7       8566.56       9104.25       205.45 o                         
  -3   0   7      61825.03      63824.11       726.15 o                         
  -1   0   7      79249.80      80023.30       946.21 o                         
   1   0   7      28282.60      27969.74       436.35 o                         
   3   0   7       1807.63       2184.15        90.70 o                         
   5   0   7      29484.47      28002.60       387.70 o                         
   7   0   7        205.04        158.36        73.15 o                         
   9   0   7      88324.42      92453.29      1066.66 o                         
  11   0   7      52064.57      54856.13       695.32 o                         
  13   0   7       2272.01       2420.80       130.76 o                         
  15   0   7      13290.92      13674.11       289.29 o                         
  17   0   7       2100.78       2334.48       190.96 o                         
  19   0   7       2816.35       2302.68       231.42 o                         
  21   0   7       4899.91       4313.55       398.79 o                         
  23   0   7       9955.29       9653.50       450.89 o                         
  25   0   7       2572.19       2516.73       340.88 o                         
 -28   1   7       1958.13       2763.90       467.99 o                         
 -27   1   7          3.06        839.10       376.34 o                         
 -26   1   7       3880.25       3654.01       292.68 o                         
 -25   1   7       4021.43       3913.61       314.44 o                         
 -24   1   7        385.13        176.49       211.45 o                         
 -23   1   7         69.49        -20.48       147.22 o                         
 -22   1   7         42.10        -37.49       136.62 o                         
 -21   1   7         10.08         42.23       121.05 o                         
 -20   1   7       5770.55       5717.98       162.88 o                         
 -19   1   7       2870.70       3812.28       133.68 o                         
 -18   1   7      17212.46      18292.01       235.52 o                         
 -17   1   7      10506.20      10210.40       171.67 o                         
 -16   1   7       2543.75       2935.88       102.91 o                         
 -15   1   7      12143.44      12157.53       164.07 o                         
 -14   1   7       1739.19       2203.41        77.28 o                         
 -13   1   7      14250.60      14003.58       161.11 o                         
 -12   1   7      18313.95      17916.07       185.99 o                         
 -11   1   7       3399.25       3488.68        95.12 o                         
 -10   1   7      31994.30      31932.93       289.40 o                         
  -9   1   7      10604.77       9576.64       130.94 o                         
  -8   1   7        118.95        308.21        46.71 o                         
  -7   1   7       1726.18       2104.47        59.55 o                         
  -6   1   7      38377.14      42455.80       366.79 o                         
  -5   1   7      15213.41      16579.12       154.10 o                         
  -4   1   7      27085.10      29546.02       260.69 o                         
  -3   1   7      20547.52      20564.40       188.78 o                         
  -2   1   7       2054.76       1943.27        61.23 o                         
  -1   1   7        598.45        655.11        46.45 o                         
   0   1   7     106838.64     109219.59       892.03 o                         
   1   1   7      21996.61      22403.52       210.03 o                         
   2   1   7      63991.32      65610.09       627.73 o                         
   3   1   7      33372.52      32723.00       302.77 o                         
   4   1   7        687.15        990.34        50.58 o                         
   5   1   7       1162.57       1497.04        63.90 o                         
   6   1   7      11485.11      11603.74       135.84 o                         
   7   1   7      16396.25      15531.04       165.32 o                         
   8   1   7        204.46        296.75        55.45 o                         
   9   1   7      28433.17      28932.73       266.41 o                         
  10   1   7       1580.36       2258.01        77.04 o                         
  11   1   7         18.65        326.23        71.37 o                         
  12   1   7       4746.15       5047.86       118.66 o                         
  13   1   7      15666.83      16325.19       204.78 o                         
  14   1   7      56863.18      57888.27       533.21 o                         
  15   1   7      15355.29      15967.47       215.87 o                         
  16   1   7         26.23        238.55       108.46 o                         
  17   1   7       1430.10       1411.42       136.11 o                         
  18   1   7      21624.25      21372.58       343.19 o                         
  19   1   7        109.50        114.90       157.89 o                         
  20   1   7      11192.45      10719.90       271.92 o                         
  21   1   7        167.37        146.04       178.56 o                         
  22   1   7         12.02        387.89       196.16 o                         
  23   1   7       4098.63       4075.77       249.28 o                         
  24   1   7       2911.66       2617.21       238.85 o                         
  25   1   7       4589.53       5656.56      1302.80 o                         
 -28   2   7        408.76        177.52       340.64 o                         
 -27   2   7        850.24        964.47       361.94 o                         
 -26   2   7          4.26       -155.86       294.86 o                         
 -25   2   7       1705.77       2007.44       252.66 o                         
 -24   2   7       5551.82       5753.11       275.75 o                         
 -23   2   7        119.09        405.76       202.14 o                         
 -22   2   7       2968.14       3168.70       209.52 o                         
 -21   2   7      12854.68      13103.72       253.66 o                         
 -20   2   7       4048.87       4554.79       163.90 o                         
 -19   2   7      11429.24      11094.43       206.44 o                         
 -18   2   7       8406.57       8494.48       168.33 o                         
 -17   2   7      18347.01      17254.15       224.34 o                         
 -16   2   7       1029.85        990.07        86.70 o                         
 -15   2   7       5769.73       5481.59       118.69 o                         
 -14   2   7      10155.24       9849.53       140.30 o                         
 -13   2   7      13726.65      13692.39       165.86 o                         
 -12   2   7      35952.79      35823.06       337.47 o                         
 -11   2   7      11573.20      12334.55       153.30 o                         
 -10   2   7      15851.73      15573.10       175.73 o                         
  -9   2   7      11424.45      11601.35       150.06 o                         
  -8   2   7       3262.51       3389.91        89.33 o                         
  -7   2   7       1085.69       1102.18        46.80 o                         
  -6   2   7     145703.75     150146.86      1221.86 o                         
  -5   2   7     133564.41     134513.22      1094.56 o                         
  -4   2   7      14199.71      14052.36       167.73 o                         
  -3   2   7      51691.25      50183.52       428.91 o                         
  -2   2   7      10583.20       9987.34       107.90 o                         
  -1   2   7       5966.17       6750.47        85.84 o                         
   0   2   7       2800.95       2249.09        57.40 o                         
   1   2   7      13245.17      13490.26       167.70 o                         
   2   2   7      13864.33      15272.33       182.01 o                         
   3   2   7       6875.72       6776.96       104.62 o                         
   4   2   7       6516.18       6507.30       105.80 o                         
   5   2   7       3792.68       4494.64        91.47 o                         
   6   2   7      36307.82      37617.42       348.79 o                         
   7   2   7       7842.75       7690.21       113.64 o                         
   8   2   7      39167.44      39053.17       367.49 o                         
   9   2   7      32380.89      32451.54       310.17 o                         
  10   2   7       1400.73       1280.95        78.41 o                         
  11   2   7       1041.06       1268.63        83.91 o                         
  12   2   7       1814.90       2037.11        93.48 o                         
  13   2   7       6068.55       5977.16       140.64 o                         
  14   2   7       3733.01       4131.07       131.72 o                         
  15   2   7      12705.92      13152.92       208.85 o                         
  16   2   7      27201.26      28114.67       351.89 o                         
  17   2   7        113.34        226.75       125.24 o                         
  18   2   7       1014.15       1214.04       165.35 o                         
  19   2   7       3809.73       3851.29       309.01 o                         
  20   2   7        913.18        836.10       270.48 o                         
  21   2   7       2860.26       2503.70       260.16 o                         
  22   2   7       6154.13       6122.13       411.55 o                         
  23   2   7       3162.18       3351.73       270.46 o                         
  24   2   7         31.24        258.34       306.93 o                         
 -27   3   7        637.25        543.91       459.42 o                         
 -26   3   7          2.96        280.16       385.89 o                         
 -25   3   7       1528.12       1383.26       305.37 o                         
 -24   3   7         85.03        -27.07       229.38 o                         
 -23   3   7         10.11        -60.12       176.76 o                         
 -22   3   7       6725.46       6437.51       217.13 o                         
 -21   3   7         23.64        147.38       148.27 o                         
 -20   3   7       5642.87       6081.10       196.92 o                         
 -19   3   7      21384.84      21652.25       310.05 o                         
 -18   3   7       1180.97       1433.98       132.31 o                         
 -17   3   7       2978.22       3057.24       131.01 o                         
 -16   3   7        160.34          6.13        98.20 o                         
 -15   3   7       7663.21       7376.09       137.89 o                         
 -14   3   7       8931.38       8275.68       143.39 o                         
 -13   3   7      14323.68      13502.57       176.62 o                         
 -12   3   7     127612.11     127343.93      1136.85 o                         
 -11   3   7       2790.69       2890.88        83.29 o                         
 -10   3   7         56.39         42.88        60.63 o                         
  -9   3   7        972.11        828.30        60.50 o                         
  -8   3   7       1700.23       1730.64        65.90 o                         
  -7   3   7      23118.15      21586.26       226.74 o                         
  -6   3   7      36428.61      37344.84       341.31 o                         
  -5   3   7      14658.07      14484.35       203.80 o                         
  -4   3   7       5977.76       5582.53        91.14 o                         
  -3   3   7      34814.90      35881.11       331.87 o                         
  -2   3   7        862.81        891.84        47.41 o                         
  -1   3   7      14426.40      13884.07       140.89 o                         
   0   3   7       2108.26       2461.77        65.53 o                         
   1   3   7      49303.29      48185.35       438.00 o                         
   2   3   7       6793.75       6792.46       105.55 o                         
   3   3   7         37.16         16.37        51.93 o                         
   4   3   7     196587.70     199890.19      1758.81 o                         
   5   3   7       1788.54       2230.83        71.04 o                         
   6   3   7       7193.68       7367.53       122.22 o                         
   7   3   7       2838.31       2783.85        91.80 o                         
   8   3   7       6084.07       5739.85       122.01 o                         
   9   3   7      28323.22      27933.66       289.38 o                         
  10   3   7      21208.17      21208.63       251.91 o                         
  11   3   7       4148.98       4504.18       130.70 o                         
  12   3   7      16811.71      16633.60       222.50 o                         
  13   3   7        462.37        441.58        99.18 o                         
  14   3   7       4882.60       5121.97       155.43 o                         
  15   3   7       2077.47       2317.91       123.10 o                         
  16   3   7         67.87        108.96       123.96 o                         
  17   3   7        137.31        334.41       139.61 o                         
  18   3   7       2666.65       2657.59       222.78 o                         
  19   3   7       1581.57       1326.06       245.38 o                         
  20   3   7        255.07         38.97       267.42 o                         
  21   3   7       5070.64       4871.05       413.69 o                         
  22   3   7       2712.38       2171.32       346.18 o                         
  23   3   7       1745.25       1971.08       395.16 o                         
  24   3   7        534.78        278.74       371.14 o                         
 -27   4   7         12.44        538.72       565.20 o                         
 -26   4   7       2427.15       2925.94       495.55 o                         
 -25   4   7         88.23        454.86       315.93 o                         
 -24   4   7        343.66        331.19       274.94 o                         
 -23   4   7        238.38         -9.15       216.34 o                         
 -22   4   7         20.43       -183.89       183.89 o                         
 -21   4   7         13.41          2.00       191.38 o                         
 -20   4   7       7235.89       8409.56       256.75 o                         
 -19   4   7      13125.61      13019.07       284.98 o                         
 -18   4   7        229.08        236.35       136.21 o                         
 -17   4   7        574.45        543.90       125.02 o                         
 -16   4   7       6095.21       6156.57       173.15 o                         
 -15   4   7        437.64        921.45       109.75 o                         
 -14   4   7      23747.71      23953.16       291.05 o                         
 -13   4   7      30051.00      29745.05       344.31 o                         
 -12   4   7      36588.01      36735.04       389.90 o                         
 -11   4   7        246.60        242.37        73.30 o                         
 -10   4   7      72551.81      69800.57       638.27 o                         
  -9   4   7       2495.58       2514.27        82.64 o                         
  -8   4   7      10882.92      10698.84       143.74 o                         
  -7   4   7      47464.68      46895.29       426.51 o                         
  -6   4   7        180.30        227.22        52.34 o                         
  -5   4   7      17351.11      17471.24       196.30 o                         
  -4   4   7       1824.93       1839.33        61.69 o                         
  -3   4   7      35959.38      33713.78       328.94 o                         
  -2   4   7       8122.18       8902.48       124.03 o                         
  -1   4   7       6796.16       7337.35       104.94 o                         
   0   4   7       5093.13       5391.47        91.15 o                         
   1   4   7        432.03        497.61        43.86 o                         
   2   4   7       5724.14       4480.00        92.92 o                         
   3   4   7      51084.27      50579.26       479.65 o                         
   4   4   7        512.34        652.73        59.90 o                         
   5   4   7      13883.68      14009.67       180.02 o                         
   6   4   7       2795.72       2786.29        88.86 o                         
   7   4   7        641.19        561.42        70.35 o                         
   8   4   7         48.47        101.05        71.88 o                         
   9   4   7      24777.43      24853.83       309.91 o                         
  10   4   7       6292.79       6193.93       149.96 o                         
  11   4   7      51623.05      50458.38       510.00 o                         
  12   4   7      24629.80      24344.69       318.01 o                         
  13   4   7        199.62        115.88       119.03 o                         
  14   4   7       4263.04       4550.92       167.58 o                         
  15   4   7      16606.64      16414.47       284.69 o                         
  16   4   7       2618.91       3658.66       167.12 o                         
  17   4   7      14646.92      13600.85       292.33 o                         
  18   4   7       3104.72       3172.48       185.79 o                         
  19   4   7       2010.82       1788.75       203.51 o                         
  20   4   7        339.53         52.69       238.39 o                         
  21   4   7        711.86        623.35       352.05 o                         
  22   4   7       1739.29       1775.43       295.36 o                         
  23   4   7       1308.45       1555.31       309.86 o                         
 -26   5   7         99.47       1450.58       641.28 o                         
 -25   5   7        117.71        567.57       481.56 o                         
 -24   5   7         66.98        121.19       306.02 o                         
 -23   5   7       1555.64       1995.92       311.18 o                         
 -22   5   7        112.10       1034.89       300.83 o                         
 -21   5   7         19.95        932.14       231.68 o                         
 -20   5   7       2549.08       3386.91       228.19 o                         
 -19   5   7      11137.21      11276.12       316.12 o                         
 -18   5   7        652.53        872.84       152.42 o                         
 -17   5   7      15579.04      15019.12       278.59 o                         
 -16   5   7         31.96        101.30       135.53 o                         
 -15   5   7       2343.16       3256.94       150.43 o                         
 -14   5   7      18423.01      18088.42       278.61 o                         
 -13   5   7        286.55        643.62       115.23 o                         
 -12   5   7       5598.90       5644.93       168.81 o                         
 -11   5   7       2202.88       2106.78       108.42 o                         
 -10   5   7        697.39        704.79        89.30 o                         
  -9   5   7       6107.05       6020.90       125.88 o                         
  -8   5   7       7055.97       6264.01       116.36 o                         
  -7   5   7      38515.47      38196.78       372.77 o                         
  -6   5   7      17296.82      16769.38       196.12 o                         
  -5   5   7       4090.19       3353.38       102.66 o                         
  -4   5   7      13176.56      12377.82       166.00 o                         
  -3   5   7      90470.83      85868.27       818.06 o                         
  -2   5   7       4061.02       3895.50        93.55 o                         
  -1   5   7      88857.06      88184.23       836.91 o                         
   0   5   7      15284.99      14930.94       176.50 o                         
   1   5   7       1305.64       1346.75        70.20 o                         
   2   5   7      23091.76      23482.89       289.72 o                         
   3   5   7         97.64        148.82        64.39 o                         
   4   5   7       7545.42       6805.41       126.16 o                         
   5   5   7      28864.45      27320.40       314.68 o                         
   6   5   7         24.02         54.10        87.14 o                         
   7   5   7       3615.41       3908.84       135.63 o                         
   8   5   7      22740.38      22033.85       294.65 o                         
   9   5   7       1216.60       1190.42       111.12 o                         
  10   5   7      34830.53      33600.71       410.46 o                         
  11   5   7       7249.55       6621.22       184.41 o                         
  12   5   7        656.60        786.04       124.11 o                         
  13   5   7         31.86         34.05       127.21 o                         
  14   5   7       1191.43       1347.49       151.55 o                         
  15   5   7        702.36        818.50       156.45 o                         
  16   5   7      23271.74      22880.60       369.41 o                         
  17   5   7        891.32       1605.55       201.55 o                         
  18   5   7       1356.49       1619.20       216.57 o                         
  19   5   7       1834.60       1624.86       217.20 o                         
  20   5   7          3.91        116.08       272.63 o                         
  21   5   7      13639.21      12854.28       658.59 o                         
  22   5   7       4530.20       4545.64       374.98 o                         
 -25   6   7        282.70        119.62       388.78 o                         
 -24   6   7         86.60        177.65       355.24 o                         
 -23   6   7        830.62        465.07       271.57 o                         
 -22   6   7          5.61        226.05       306.88 o                         
 -21   6   7       6117.70       5503.91       284.71 o                         
 -20   6   7        595.81       2052.40       289.59 o                         
 -19   6   7         10.55        268.57       187.39 o                         
 -18   6   7       2338.59       2437.46       179.27 o                         
 -17   6   7       1478.02       1914.93       166.70 o                         
 -16   6   7       6535.00       6300.82       217.97 o                         
 -15   6   7       3968.81       4253.53       176.07 o                         
 -14   6   7       2630.70       3543.85       169.42 o                         
 -13   6   7       5952.77       6334.23       195.52 o                         
 -12   6   7       1134.13       1132.15       125.04 o                         
 -11   6   7        381.87        380.03       115.19 o                         
 -10   6   7      29997.31      28200.66       319.06 o                         
  -9   6   7       3980.33       3892.24       128.79 o                         
  -8   6   7         77.54        192.60        90.81 o                         
  -7   6   7      51718.54      51119.23       490.86 o                         
  -6   6   7        101.89        224.85        80.13 o                         
  -5   6   7      20370.18      19455.75       235.50 o                         
  -4   6   7       8338.34       7416.08       138.40 o                         
  -3   6   7        746.83        789.66        77.36 o                         
  -2   6   7       2328.59       2620.30       108.57 o                         
  -1   6   7       7881.64       7151.25       136.63 o                         
   0   6   7       3008.84       2959.14       102.04 o                         
   1   6   7         32.18        -80.32        80.32 o                         
   2   6   7      62622.73      59799.43       711.91 o                         
   3   6   7       5859.29       4890.38       158.27 o                         
   4   6   7       2405.36       2662.23       128.70 o                         
   5   6   7         38.91        293.65       113.07 o                         
   6   6   7       2879.59       3391.63       127.85 o                         
   7   6   7        628.46        732.87       108.94 o                         
   8   6   7      15384.91      14570.07       251.76 o                         
   9   6   7      10244.26      10638.96       240.00 o                         
  10   6   7       1274.14       1607.83       144.43 o                         
  11   6   7        989.52       1187.31       155.65 o                         
  12   6   7       3238.50       3859.89       183.24 o                         
  13   6   7       3343.24       3754.15       184.12 o                         
  14   6   7       1610.28       2224.95       223.60 o                         
  15   6   7       4957.40       5670.86       302.52 o                         
  16   6   7        841.71        847.10       230.97 o                         
  17   6   7      14394.16      13483.28       440.50 o                         
  18   6   7        669.73        825.47       316.60 o                         
  19   6   7       5172.62       4780.51       375.37 o                         
  20   6   7         24.28        212.67       369.42 o                         
  21   6   7        353.90        329.05       336.20 o                         
 -23   7   7        156.20       -201.45       380.14 o                         
 -22   7   7        124.97        126.99       307.03 o                         
 -21   7   7       1531.90       2059.60       274.81 o                         
 -20   7   7        384.41        310.70       237.00 o                         
 -19   7   7         21.71         86.46       200.63 o                         
 -18   7   7         81.09        529.64       187.13 o                         
 -17   7   7       1816.19       2374.04       191.96 o                         
 -16   7   7        724.20        903.59       173.95 o                         
 -15   7   7       3942.17       5020.79       219.20 o                         
 -14   7   7      37386.75      35621.27       469.04 o                         
 -13   7   7       1290.20       1548.53       148.34 o                         
 -12   7   7      12234.90      12560.67       250.97 o                         
 -11   7   7       6007.05       6928.94       190.95 o                         
 -10   7   7      11837.38      11790.17       211.36 o                         
  -9   7   7       1908.01       2376.71       126.76 o                         
  -8   7   7      37943.98      36443.81       396.63 o                         
  -7   7   7       1767.76       2153.89       123.32 o                         
  -6   7   7       1199.04       1519.06       116.21 o                         
  -5   7   7      40014.50      37797.06       433.30 o                         
  -4   7   7       2825.26       3084.85       122.23 o                         
  -3   7   7        641.34        711.76       107.20 o                         
  -2   7   7        854.76        871.31       106.31 o                         
  -1   7   7       4574.74       4220.27       142.83 o                         
   0   7   7       7228.43       6574.15       180.07 o                         
   1   7   7       9152.00       8321.28       229.99 o                         
   2   7   7      18869.36      18458.41       334.27 o                         
   3   7   7      16069.48      15514.30       326.29 o                         
   4   7   7       1545.06       1965.37       165.42 o                         
   5   7   7       3478.38       3638.72       195.11 o                         
   6   7   7       2028.57       2680.40       176.30 o                         
   7   7   7      52794.34      51511.06       702.35 o                         
   8   7   7       8259.64       8858.19       267.08 o                         
   9   7   7        405.24       1197.29       192.26 o                         
  10   7   7      18445.93      18741.03       375.82 o                         
  11   7   7       2957.28       3659.29       258.88 o                         
  12   7   7       1361.04       1609.65       217.33 o                         
  13   7   7       7413.37       7475.99       353.53 o                         
  14   7   7       1478.05       2001.91       303.93 o                         
  15   7   7        708.07        980.84       303.99 o                         
  16   7   7      25691.59      24347.70       605.77 o                         
  17   7   7        591.35        621.19       362.81 o                         
  18   7   7       1327.44       1275.38       307.63 o                         
  19   7   7         27.53        440.90       447.01 o                         
  20   7   7        639.49        330.66       333.79 o                         
 -22   8   7        574.75        267.05       444.24 o                         
 -21   8   7        385.57        984.94       449.68 o                         
 -20   8   7       1063.32       1695.33       351.28 o                         
 -19   8   7        822.46       1373.48       251.88 o                         
 -18   8   7          7.78        282.25       240.31 o                         
 -17   8   7       4634.26       5368.42       272.37 o                         
 -16   8   7       1999.21       1916.89       230.28 o                         
 -15   8   7       1171.79       1133.94       215.47 o                         
 -14   8   7        433.75        589.44       201.89 o                         
 -13   8   7      15557.56      15254.36       331.66 o                         
 -12   8   7       2548.91       2823.69       189.04 o                         
 -11   8   7        177.22        740.16       162.03 o                         
 -10   8   7       2962.89       2972.99       171.87 o                         
  -9   8   7       7367.17       7107.75       208.43 o                         
  -8   8   7      15974.92      14951.03       236.65 o                         
  -7   8   7      10454.96       9353.07       200.73 o                         
  -6   8   7       4313.36       4709.90       165.98 o                         
  -5   8   7       2316.75       3756.67       225.73 o                         
  -4   8   7       5394.03       5081.20       194.70 o                         
  -3   8   7       6415.19       5942.51       227.64 o                         
  -2   8   7       4495.46       4569.72       207.31 o                         
  -1   8   7      37147.60      36172.67       545.69 o                         
   0   8   7      25487.21      24233.54       413.30 o                         
   1   8   7         22.75        301.27       198.64 o                         
   2   8   7       5440.57       5271.00       264.40 o                         
   3   8   7       8582.66       8829.74       344.67 o                         
   4   8   7      12198.02      11949.83       358.27 o                         
   5   8   7       2166.75       2468.20       269.98 o                         
   6   8   7        176.80        515.71       263.19 o                         
   7   8   7        587.63        991.94       274.82 o                         
   8   8   7       6136.55       5934.68       325.01 o                         
   9   8   7       3374.32       3516.11       248.10 o                         
  10   8   7        751.98        959.94       226.37 o                         
  11   8   7       6251.45       6487.06       313.49 o                         
  12   8   7        351.90        638.90       245.85 o                         
  13   8   7        705.21        822.91       250.00 o                         
  14   8   7       8582.89       7418.89       371.86 o                         
  15   8   7       2890.49       3196.98       293.67 o                         
  16   8   7       4758.92       5091.49       330.77 o                         
  17   8   7       3398.90       3190.26       341.03 o                         
  18   8   7         11.13        107.73       327.72 o                         
 -20   9   7       1890.10       2055.23       375.61 o                         
 -19   9   7       1313.46       1477.83       295.00 o                         
 -18   9   7        461.72        658.75       261.13 o                         
 -17   9   7       4041.46       3587.41       277.59 o                         
 -16   9   7       1682.90       1591.48       242.61 o                         
 -15   9   7         82.85        182.75       222.31 o                         
 -14   9   7       2188.75       2532.38       237.74 o                         
 -13   9   7        482.12        357.23       207.68 o                         
 -12   9   7       4776.74       5179.50       249.99 o                         
 -11   9   7        297.25        354.13       182.79 o                         
 -10   9   7       3009.51       3235.97       201.21 o                         
  -9   9   7       5697.11       5708.67       248.12 o                         
  -8   9   7       6191.08       5874.17       227.96 o                         
  -7   9   7       2286.90       2786.04       176.62 o                         
  -6   9   7      14492.88      14099.64       298.61 o                         
  -5   9   7         60.88        189.25       174.13 o                         
  -4   9   7        115.52        269.90       200.71 o                         
  -3   9   7       4493.90       5042.82       240.26 o                         
  -2   9   7         47.94         57.53       189.52 o                         
  -1   9   7       4737.58       5267.95       283.88 o                         
   0   9   7       4132.98       4510.73       282.01 o                         
   1   9   7        536.28       1123.63       254.57 o                         
   2   9   7      11005.08      10749.86       378.11 o                         
   3   9   7        381.39       1009.12       290.72 o                         
   4   9   7       6315.93       6567.05       370.13 o                         
   5   9   7       1110.70       1699.53       299.17 o                         
   6   9   7        531.16       1167.69       295.05 o                         
   7   9   7       5488.35       5871.65       362.52 o                         
   8   9   7         21.65        529.09       307.60 o                         
   9   9   7        544.43        775.86       301.93 o                         
  10   9   7       6459.91       6579.63       410.33 o                         
  11   9   7        811.28       1229.88       338.22 o                         
  12   9   7          3.43        576.53       358.86 o                         
  13   9   7        202.88        525.21       286.94 o                         
  14   9   7       2552.71       3091.88       321.50 o                         
  15   9   7        314.04        473.92       352.24 o                         
  16   9   7        112.41        621.79       386.50 o                         
 -17  10   7       1203.16       1218.39       293.19 o                         
 -16  10   7       3337.73       4060.29       303.33 o                         
 -15  10   7       1165.21       1347.08       310.01 o                         
 -14  10   7        465.52        676.84       305.94 o                         
 -13  10   7      15747.20      15226.38       459.65 o                         
 -12  10   7        429.64       1276.74       289.11 o                         
 -11  10   7       1135.02       1501.27       284.08 o                         
 -10  10   7       1992.75       2525.43       285.06 o                         
  -9  10   7        595.85        548.59       254.79 o                         
  -8  10   7       1339.36       1416.43       257.58 o                         
  -7  10   7        962.47       1177.42       236.24 o                         
  -6  10   7       1162.23       1663.11       227.24 o                         
  -5  10   7       5446.65       5406.09       275.62 o                         
  -4  10   7       2427.46       2798.83       254.71 o                         
  -3  10   7        106.61        288.66       230.71 o                         
  -2  10   7        247.24        435.72       273.50 o                         
  -1  10   7       1439.08       2039.93       288.34 o                         
   0  10   7        886.76       1472.89       286.98 o                         
   1  10   7       1855.75       2558.41       301.96 o                         
   2  10   7        987.81        943.04       292.46 o                         
   3  10   7         36.14        675.23       323.25 o                         
   4  10   7       2153.37       2526.13       333.83 o                         
   5  10   7       6665.56       7573.04       459.52 o                         
   6  10   7       1105.31       2449.52       347.17 o                         
   7  10   7        816.49       1846.71       349.00 o                         
   8  10   7       1752.26       2248.69       340.58 o                         
   9  10   7       7239.94       7371.00       457.95 o                         
  10  10   7          5.74        274.83       349.50 o                         
  11  10   7      11291.08      11160.92       506.22 o                         
  12  10   7       2661.64       3101.97       439.69 o                         
  13  10   7         25.82        784.66       428.15 o                         
  14  10   7          0.22        616.48       479.00 o                         
 -14  11   7        278.81        655.96       347.13 o                         
 -13  11   7          2.44        206.51       370.89 o                         
 -12  11   7       1763.82       2103.86       392.15 o                         
 -11  11   7         89.19        363.21       435.30 o                         
 -10  11   7       1685.36       2045.07       449.35 o                         
  -9  11   7        128.18        356.19       416.21 o                         
  -8  11   7       1524.79       2160.75       435.23 o                         
  -7  11   7       1170.16       1763.93       330.37 o                         
  -6  11   7       9613.86       8600.78       388.44 o                         
  -5  11   7         62.86        593.72       288.47 o                         
  -4  11   7       2029.06       2396.12       301.49 o                         
  -3  11   7       1003.82       1229.35       306.14 o                         
  -2  11   7        238.07        678.57       304.70 o                         
  -1  11   7       1509.09       2046.61       312.57 o                         
   0  11   7         18.36        654.58       316.08 o                         
   1  11   7       2776.49       3888.56       349.07 o                         
   2  11   7        285.70       1233.25       362.43 o                         
   3  11   7         29.53        560.84       354.57 o                         
   4  11   7          8.85        765.58       358.92 o                         
   5  11   7         73.17        451.66       361.19 o                         
   6  11   7        343.54       1031.00       368.94 o                         
   7  11   7       2327.58       2785.49       392.08 o                         
   8  11   7       2850.81       3555.26       409.87 o                         
   9  11   7       7033.30       7584.66       494.76 o                         
  10  11   7       2711.54       3332.13       470.43 o                         
  -9  12   7         96.52        310.03       463.67 o                         
  -8  12   7       5739.21       6792.37       542.40 o                         
  -7  12   7       2114.09       2445.10       643.77 o                         
  -6  12   7        487.13       1623.20       626.86 o                         
  -5  12   7         80.93        458.74       349.24 o                         
  -4  12   7        296.76        852.87       335.01 o                         
  -3  12   7       1783.28       2373.25       358.89 o                         
  -2  12   7       1249.93       1898.41       349.40 o                         
  -1  12   7         38.57        384.23       340.61 o                         
   0  12   7       1439.79       1909.87       355.13 o                         
   1  12   7        105.35        721.66       345.49 o                         
   2  12   7          5.25       1012.43       375.40 o                         
   3  12   7       1922.67       2596.62       399.33 o                         
   4  12   7       6318.05       6846.12       463.91 o                         
   5  12   7       1841.56       2772.24       424.51 o                         
 -28   0   8       2716.57       2263.79      1023.33 o                         
 -26   0   8         10.56        160.95       424.38 o                         
 -24   0   8         25.90       -306.88       306.88 o                         
 -22   0   8       5171.53       5122.38       255.70 o                         
 -20   0   8       5352.52       5590.04       229.88 o                         
 -18   0   8       6992.78       6679.13       220.22 o                         
 -16   0   8      53136.78      51577.88       698.07 o                         
 -14   0   8       2373.33       2704.15       131.83 o                         
 -12   0   8      10416.28      10441.14       199.55 o                         
 -10   0   8      59948.10      62102.70       754.94 o                         
  -8   0   8      49065.02      46739.67       604.28 o                         
  -6   0   8      52691.79      56809.93       685.09 o                         
  -4   0   8     316427.75     327556.03      3670.19 o                         
  -2   0   8      87622.70      90712.46      1055.37 o                         
   0   0   8      32055.16      32419.96       415.63 o                         
   2   0   8     124396.69     123576.48      3017.32 o                         
   4   0   8       9333.70      10688.73       212.19 o                         
   6   0   8      20994.24      19624.61       297.75 o                         
   8   0   8     221622.05     226579.78      2553.11 o                         
  10   0   8        375.20        381.15       100.45 o                         
  12   0   8       6190.62       6523.31       187.14 o                         
  14   0   8       9566.81      10073.51       255.49 o                         
  16   0   8      19846.92      20661.85       373.34 o                         
  18   0   8        790.02        220.88       210.92 o                         
  20   0   8        317.50        353.07       264.60 o                         
  22   0   8        183.50        974.16       292.80 o                         
  24   0   8       3318.68       3011.73       345.81 o                         
 -28   1   8       2467.29       3351.63       378.85 o                         
 -27   1   8        205.94        565.06       422.92 o                         
 -26   1   8         55.14        285.85       344.60 o                         
 -25   1   8       4999.15       5493.85       348.36 o                         
 -24   1   8        349.86         97.07       217.53 o                         
 -23   1   8      16679.30      16024.61       330.19 o                         
 -22   1   8        321.63         93.41       154.79 o                         
 -21   1   8      12141.74      12178.98       250.05 o                         
 -20   1   8       4864.47       6203.84       172.92 o                         
 -19   1   8        478.88        535.90       110.23 o                         
 -18   1   8      15527.27      15319.33       214.89 o                         
 -17   1   8        544.76        647.75        94.91 o                         
 -16   1   8        115.46        194.32        85.55 o                         
 -15   1   8       1025.50       1128.05        79.76 o                         
 -14   1   8       9064.49       9221.78       132.18 o                         
 -13   1   8        505.05        498.48        63.99 o                         
 -12   1   8        391.23        284.59        59.11 o                         
 -11   1   8        188.14        440.74        58.34 o                         
 -10   1   8       2867.55       2706.14        88.83 o                         
  -9   1   8      26618.45      26957.17       254.38 o                         
  -8   1   8        560.03        839.57        52.26 o                         
  -7   1   8         29.07        128.54        43.06 o                         
  -6   1   8     105061.09     107248.70       876.17 o                         
  -5   1   8     139143.86     141119.05      1176.55 o                         
  -4   1   8      14150.66      14963.96       145.27 o                         
  -3   1   8       5768.95       6120.33        96.20 o                         
  -2   1   8       2937.69       2746.16        66.32 o                         
  -1   1   8     188349.31     189447.06      1615.96 o                         
   0   1   8      16848.04      16397.26       193.58 o                         
   1   1   8     207660.30     215842.42      1842.20 o                         
   2   1   8       3090.91       3562.87        96.59 o                         
   3   1   8     128574.77     128206.18      1204.26 o                         
   4   1   8       8723.69       8556.12       118.34 o                         
   5   1   8       9613.51      10606.24       135.63 o                         
   6   1   8      25872.85      24529.26       233.48 o                         
   7   1   8      33740.17      35421.09       320.02 o                         
   8   1   8       7323.35       7304.77       111.62 o                         
   9   1   8      31311.88      32101.66       286.22 o                         
  10   1   8      18117.02      18228.25       194.75 o                         
  11   1   8       9847.77       9916.25       146.61 o                         
  12   1   8       8835.55       9175.35       155.13 o                         
  13   1   8      25862.35      26625.54       285.51 o                         
  14   1   8        752.77       1588.07       103.87 o                         
  15   1   8      44853.41      46612.14       451.06 o                         
  16   1   8       1271.01       1647.02       128.52 o                         
  17   1   8      13967.15      13855.55       253.95 o                         
  18   1   8       1191.68       1084.93       158.50 o                         
  19   1   8        358.40         66.78       162.64 o                         
  20   1   8        840.28       1247.17       178.09 o                         
  21   1   8          9.06         63.36       190.63 o                         
  22   1   8        237.48        691.85       206.46 o                         
  23   1   8         96.98        458.27       212.95 o                         
  24   1   8         11.49        421.37       254.78 o                         
 -28   2   8        395.76        799.23       452.13 o                         
 -27   2   8      14567.82      13518.04       759.71 o                         
 -26   2   8        302.70         13.68       252.78 o                         
 -25   2   8       1894.77       1655.69       298.72 o                         
 -24   2   8       1637.09       1907.20       252.11 o                         
 -23   2   8        676.81        780.63       256.51 o                         
 -22   2   8       1119.84       1215.37       182.46 o                         
 -21   2   8      16626.78      16617.95       278.43 o                         
 -20   2   8         76.06        178.22       119.11 o                         
 -19   2   8        490.04        377.93       112.01 o                         
 -18   2   8       2042.13       2528.39       115.15 o                         
 -17   2   8       3505.27       3540.39       120.52 o                         
 -16   2   8       6136.93       6114.83       134.30 o                         
 -15   2   8          2.26         91.65        74.06 o                         
 -14   2   8      24803.14      24035.24       244.00 o                         
 -13   2   8      39410.94      38311.41       362.09 o                         
 -12   2   8       3417.57       3636.59        96.93 o                         
 -11   2   8        600.08        875.44        64.44 o                         
 -10   2   8         84.92        174.34        56.32 o                         
  -9   2   8       3655.33       3400.65        77.40 o                         
  -8   2   8      15354.03      15065.96       159.51 o                         
  -7   2   8      15851.55      14823.59       152.63 o                         
  -6   2   8        218.59        304.42        44.81 o                         
  -5   2   8      52224.87      51778.39       456.53 o                         
  -4   2   8       5003.34       4640.04       122.41 o                         
  -3   2   8      18272.40      16698.38       178.27 o                         
  -2   2   8       2564.59       2233.99        61.26 o                         
  -1   2   8       4382.55       3685.60        78.93 o                         
   0   2   8      34016.57      34368.44       304.02 o                         
   1   2   8     236682.41     239679.08      1989.36 o                         
   2   2   8      94710.75      99482.22       885.96 o                         
   3   2   8      40172.45      41054.18       386.48 o                         
   4   2   8      34021.69      33824.52       335.85 o                         
   5   2   8         81.73        202.35        53.67 o                         
   6   2   8      16408.23      17150.60       183.07 o                         
   7   2   8      15216.74      15048.59       170.85 o                         
   8   2   8      96983.21      99716.26       853.30 o                         
   9   2   8         57.54        151.19        70.30 o                         
  10   2   8       1600.18       1686.89        81.74 o                         
  11   2   8       5298.15       4844.75       127.22 o                         
  12   2   8       7662.98       7535.29       150.76 o                         
  13   2   8      29267.30      28788.04       322.51 o                         
  14   2   8      10944.91      10785.29       190.34 o                         
  15   2   8        450.65       1368.88       116.85 o                         
  16   2   8      11346.71      11787.24       223.45 o                         
  17   2   8       6830.72       6458.66       196.16 o                         
  18   2   8        107.68         71.24       161.91 o                         
  19   2   8        176.27        217.45       178.59 o                         
  20   2   8       2026.20       1722.22       268.95 o                         
  21   2   8        703.13        898.36       210.56 o                         
  22   2   8       2758.16       3564.34       361.78 o                         
  23   2   8         79.25        296.12       349.81 o                         
  24   2   8       2520.51       2513.02       280.05 o                         
 -27   3   8         11.52         67.12       489.37 o                         
 -26   3   8        155.13         74.38       332.79 o                         
 -25   3   8       2669.80       2187.65       317.81 o                         
 -24   3   8        532.67        341.21       216.11 o                         
 -23   3   8        845.17        451.88       182.22 o                         
 -22   3   8       8487.10       8567.67       237.36 o                         
 -21   3   8       3737.80       3902.60       172.06 o                         
 -20   3   8       4553.40       4828.65       185.20 o                         
 -19   3   8       4564.99       4754.23       176.09 o                         
 -18   3   8        255.61        280.98       125.29 o                         
 -17   3   8       3627.76       3741.86       136.65 o                         
 -16   3   8       1779.95       1687.94       111.95 o                         
 -15   3   8        715.06       1009.21        86.72 o                         
 -14   3   8      16084.89      15703.17       198.50 o                         
 -13   3   8      11108.05      10752.97       151.51 o                         
 -12   3   8      17131.19      17530.63       209.35 o                         
 -11   3   8       6807.75       5839.85       122.47 o                         
 -10   3   8       4535.03       4391.25        91.03 o                         
  -9   3   8       1569.79       1791.98        69.65 o                         
  -8   3   8       5531.63       4807.57        91.15 o                         
  -7   3   8       5162.76       5204.92       109.06 o                         
  -6   3   8      86890.75      82573.86       720.37 o                         
  -5   3   8      24555.32      25674.53       283.80 o                         
  -4   3   8       1453.88       1509.35        53.59 o                         
  -3   3   8        458.12        426.49        47.27 o                         
  -2   3   8       1262.54       1410.60        47.96 o                         
  -1   3   8        934.34       1266.90        48.39 o                         
   0   3   8      62217.37      61774.08       528.34 o                         
   1   3   8      11975.80      12974.23       146.39 o                         
   2   3   8       1499.73       2453.36        68.40 o                         
   3   3   8      27896.92      29593.49       291.31 o                         
   4   3   8      11417.13      11023.04       145.10 o                         
   5   3   8        224.62        280.87        62.70 o                         
   6   3   8      69625.55      70040.55       660.30 o                         
   7   3   8      30757.28      32095.48       331.24 o                         
   8   3   8       9795.53      10569.09       163.07 o                         
   9   3   8        615.47        690.37        88.93 o                         
  10   3   8      14264.64      13945.39       196.13 o                         
  11   3   8        454.88        550.71        93.26 o                         
  12   3   8        435.68        479.00        99.29 o                         
  13   3   8      17080.62      17190.11       237.62 o                         
  14   3   8         63.03         62.57       108.54 o                         
  15   3   8       7403.87       7305.94       187.32 o                         
  16   3   8        480.74        473.61       127.47 o                         
  17   3   8       2185.79       2430.81       194.23 o                         
  18   3   8         78.00       -179.01       189.33 o                         
  19   3   8        589.40        532.66       189.01 o                         
  20   3   8         32.93        264.06       235.43 o                         
  21   3   8       1497.25       1436.61       369.15 o                         
  22   3   8         52.10        309.80       365.04 o                         
  23   3   8       8250.89       8092.82       460.32 o                         
 -27   4   8       1422.96       1824.80       635.51 o                         
 -26   4   8       1927.50       2054.29       542.52 o                         
 -25   4   8       3791.76       3023.43       309.40 o                         
 -24   4   8         30.56       -156.50       279.76 o                         
 -23   4   8         84.67        324.10       298.36 o                         
 -22   4   8        348.55        328.00       249.64 o                         
 -21   4   8        522.52        297.40       178.07 o                         
 -20   4   8       5513.98       5787.80       218.29 o                         
 -19   4   8         40.92        245.59       153.96 o                         
 -18   4   8       7798.01       7536.56       210.54 o                         
 -17   4   8       2803.66       2819.15       138.57 o                         
 -16   4   8       1134.09        816.00       111.83 o                         
 -15   4   8      24153.97      23522.89       298.50 o                         
 -14   4   8      20670.15      20575.32       271.93 o                         
 -13   4   8      20627.11      22251.25       277.57 o                         
 -12   4   8        618.17       1219.12        92.26 o                         
 -11   4   8      20898.20      20241.92       234.91 o                         
 -10   4   8       1694.79       1977.30        79.77 o                         
  -9   4   8       3135.95       3284.59        97.27 o                         
  -8   4   8        826.53        916.59        65.28 o                         
  -7   4   8      10876.60      10498.75       144.35 o                         
  -6   4   8      13343.17      11376.03       148.73 o                         
  -5   4   8         33.56         71.64        55.30 o                         
  -4   4   8        166.79        238.95        55.95 o                         
  -3   4   8       8526.02       7168.66       110.75 o                         
  -2   4   8      12939.55      12504.27       146.25 o                         
  -1   4   8        763.19        857.82        56.46 o                         
   0   4   8       1832.28       2271.89        63.29 o                         
   1   4   8       4115.70       3635.20        84.58 o                         
   2   4   8       4325.56       4892.61        92.03 o                         
   3   4   8       1248.51       1342.82        62.31 o                         
   4   4   8      10806.30       9957.70       140.61 o                         
   5   4   8       4629.07       4634.15       106.82 o                         
   6   4   8      15604.66      14891.43       189.61 o                         
   7   4   8       5780.50       5732.77       123.24 o                         
   8   4   8       1370.71       1518.67        84.78 o                         
   9   4   8      25285.86      24412.85       298.80 o                         
  10   4   8       1164.33       1347.98        97.55 o                         
  11   4   8      15811.20      15295.74       225.31 o                         
  12   4   8       5784.22       5857.98       164.99 o                         
  13   4   8       3799.30       4423.73       163.74 o                         
  14   4   8        545.12        629.88       136.55 o                         
  15   4   8      12608.21      12907.66       280.47 o                         
  16   4   8      11828.36      12065.11       315.63 o                         
  17   4   8         27.91        313.25       167.93 o                         
  18   4   8       1164.77       1101.16       198.00 o                         
  19   4   8        156.90        244.87       234.15 o                         
  20   4   8       3492.26       3235.87       221.12 o                         
  21   4   8          2.91        117.66       297.70 o                         
  22   4   8      19316.15      19966.34       655.71 o                         
  23   4   8        101.09        142.54       339.95 o                         
 -26   5   8        682.14       1023.12       460.46 o                         
 -25   5   8        688.33        587.88       478.92 o                         
 -24   5   8       2485.34       2513.64       331.56 o                         
 -23   5   8       2549.44       2937.17       283.50 o                         
 -22   5   8      13877.40      13102.10       368.96 o                         
 -21   5   8       2052.13       2241.12       203.08 o                         
 -20   5   8      24206.88      23074.98       414.13 o                         
 -19   5   8       2721.95       3251.29       199.70 o                         
 -18   5   8       1356.91       1643.77       162.93 o                         
 -17   5   8        299.15        630.55       146.18 o                         
 -16   5   8       2294.96       2570.65       151.41 o                         
 -15   5   8       9685.61       9766.33       221.62 o                         
 -14   5   8       2628.12       3961.28       176.54 o                         
 -13   5   8      14092.72      13481.81       238.00 o                         
 -12   5   8         20.97        284.32       108.25 o                         
 -11   5   8          0.77       -101.76       101.76 o                         
 -10   5   8          2.29        -83.45        85.71 o                         
  -9   5   8        945.36        987.04        88.55 o                         
  -8   5   8       3240.07       3423.66       104.55 o                         
  -7   5   8         43.84         71.46        74.38 o                         
  -6   5   8      21621.80      21791.86       233.36 o                         
  -5   5   8          3.78        -48.64        71.99 o                         
  -4   5   8      50190.00      48341.55       464.00 o                         
  -3   5   8       2280.09       2432.43        80.93 o                         
  -2   5   8       4591.38       4313.17        99.58 o                         
  -1   5   8        183.26        477.35        60.97 o                         
   0   5   8        859.29       1184.42        63.93 o                         
   1   5   8      10338.28      10300.13       189.44 o                         
   2   5   8      27845.63      26683.42       283.96 o                         
   3   5   8       9682.86       9195.04       133.09 o                         
   4   5   8        271.04        314.75        64.44 o                         
   5   5   8        822.60       1155.99        91.63 o                         
   6   5   8      15695.38      15149.19       227.46 o                         
   7   5   8      15498.65      16603.14       246.52 o                         
   8   5   8       3888.69       3579.97       135.88 o                         
   9   5   8       1757.87       2011.65       122.92 o                         
  10   5   8      17919.81      16728.02       270.41 o                         
  11   5   8       4938.59       4630.66       177.17 o                         
  12   5   8        160.38        204.92       130.57 o                         
  13   5   8        480.46        470.87       134.08 o                         
  14   5   8        235.72        179.95       144.77 o                         
  15   5   8       1977.80       2340.05       162.78 o                         
  16   5   8        106.54        656.62       207.71 o                         
  17   5   8      13309.54      13363.89       465.07 o                         
  18   5   8       4104.88       4755.08       221.08 o                         
  19   5   8          2.14        111.78       204.55 o                         
  20   5   8       8466.05       7985.55       409.81 o                         
  21   5   8         50.98        428.38       386.03 o                         
  22   5   8          1.83        353.75       660.60 o                         
 -25   6   8        952.21        821.64       357.85 o                         
 -24   6   8       3127.06       2584.28       418.61 o                         
 -23   6   8        212.73         38.03       368.91 o                         
 -22   6   8        680.14        718.77       294.51 o                         
 -21   6   8        353.22        554.51       229.79 o                         
 -20   6   8      24455.09      22547.57       583.01 o                         
 -19   6   8       1644.91       2464.05       282.52 o                         
 -18   6   8       1145.38       1385.39       179.53 o                         
 -17   6   8        277.99        852.64       160.60 o                         
 -16   6   8       9368.34       9150.31       241.42 o                         
 -15   6   8       8251.03       8112.09       225.98 o                         
 -14   6   8       8968.43       8627.07       221.45 o                         
 -13   6   8      20611.99      20568.11       314.00 o                         
 -12   6   8        979.19       1152.47       129.43 o                         
 -11   6   8       4065.48       3913.64       141.30 o                         
 -10   6   8         79.49        193.01        97.77 o                         
  -9   6   8        100.36         50.90        95.18 o                         
  -8   6   8      29041.17      27371.01       306.41 o                         
  -7   6   8        486.28       1201.28       101.02 o                         
  -6   6   8       3061.95       3477.29       118.66 o                         
  -5   6   8         75.57        127.26        81.42 o                         
  -4   6   8       2253.17       2541.32        94.55 o                         
  -3   6   8       3787.84       3341.94       106.74 o                         
  -2   6   8        349.22        287.77        85.59 o                         
  -1   6   8       1553.92       1765.73        83.84 o                         
   0   6   8      12675.48      12492.55       176.61 o                         
   1   6   8       4983.96       4819.60       192.11 o                         
   2   6   8        192.98        178.86        94.67 o                         
   3   6   8       1612.35       1958.29       124.31 o                         
   4   6   8       1114.83       1157.88       118.78 o                         
   5   6   8         78.68         54.01       117.81 o                         
   6   6   8       8601.24       8695.19       191.96 o                         
   7   6   8       2923.18       3042.17       135.24 o                         
   8   6   8       7368.87       7777.67       197.48 o                         
   9   6   8       5716.75       5672.72       201.21 o                         
  10   6   8        323.41        612.48       145.87 o                         
  11   6   8       5466.23       5722.85       214.57 o                         
  12   6   8       1190.72       1328.52       223.63 o                         
  13   6   8        392.46        533.06       213.16 o                         
  14   6   8        872.54       1421.40       229.98 o                         
  15   6   8       7542.06       7615.84       375.46 o                         
  16   6   8         63.79        362.08       289.70 o                         
  17   6   8          1.16        222.71       331.22 o                         
  18   6   8       3000.64       2811.36       307.71 o                         
  19   6   8         47.89         37.52       252.20 o                         
  20   6   8       1835.23       1929.17       338.13 o                         
  21   6   8        529.48        926.88       567.75 o                         
 -23   7   8        694.18         55.34       399.33 o                         
 -22   7   8       2645.82       2413.89       287.29 o                         
 -21   7   8       3834.69       3252.70       369.82 o                         
 -20   7   8        570.06        471.01       238.56 o                         
 -19   7   8       4212.03       3888.88       221.84 o                         
 -18   7   8       2525.14       2479.04       204.31 o                         
 -17   7   8       2841.57       2877.58       195.34 o                         
 -16   7   8        156.56        873.03       175.06 o                         
 -15   7   8      22960.46      22291.84       357.51 o                         
 -14   7   8        567.62       1544.75       164.39 o                         
 -13   7   8       4427.25       4270.12       167.45 o                         
 -12   7   8        132.16        805.44       134.75 o                         
 -11   7   8      30290.21      29522.31       374.06 o                         
 -10   7   8        312.75        524.99       121.07 o                         
  -9   7   8      25413.42      24830.74       307.52 o                         
  -8   7   8      12700.59      13526.94       228.58 o                         
  -7   7   8       2322.30       2672.91       129.33 o                         
  -6   7   8       4451.35       4270.82       158.07 o                         
  -5   7   8       1203.12       1572.45       121.90 o                         
  -4   7   8       7054.91       7170.09       170.18 o                         
  -3   7   8       1588.65       1516.88       113.96 o                         
  -2   7   8         82.09        -63.60       104.11 o                         
  -1   7   8       6412.33       6392.56       177.25 o                         
   0   7   8       1367.12       1366.08       120.09 o                         
   1   7   8      11643.21      11098.62       277.84 o                         
   2   7   8       9379.42       9704.48       320.93 o                         
   3   7   8        395.61        522.44       155.30 o                         
   4   7   8       7371.82       6925.59       241.35 o                         
   5   7   8        516.42        550.80       163.45 o                         
   6   7   8       4678.12       5278.83       216.83 o                         
   7   7   8      24846.49      25503.14       413.76 o                         
   8   7   8       1477.05       1914.87       186.51 o                         
   9   7   8       3733.78       5512.12       276.11 o                         
  10   7   8       3880.71       4487.03       226.02 o                         
  11   7   8       3746.23       3988.30       261.05 o                         
  12   7   8       2165.10       2325.92       225.52 o                         
  13   7   8       2009.76       2260.72       253.85 o                         
  14   7   8        690.96        514.21       255.00 o                         
  15   7   8       1946.16       2044.08       278.54 o                         
  16   7   8        439.53       1050.68       328.95 o                         
  17   7   8       2010.94       1585.72       392.96 o                         
  18   7   8        341.64        725.67       301.60 o                         
  19   7   8        518.50        699.66       507.66 o                         
  20   7   8        773.66       5508.01      1667.11 o                         
 -22   8   8       1460.71       1501.22       470.49 o                         
 -21   8   8       1611.73       1640.89       442.68 o                         
 -20   8   8      12854.44      12234.61       524.95 o                         
 -19   8   8         88.22        -13.06       249.44 o                         
 -18   8   8       1408.85       1582.71       244.64 o                         
 -17   8   8       1227.86       1825.81       241.65 o                         
 -16   8   8        209.16        328.78       222.23 o                         
 -15   8   8       5276.39       5378.70       238.29 o                         
 -14   8   8       7356.16       7101.32       276.40 o                         
 -13   8   8        138.49       1094.17       183.51 o                         
 -12   8   8       2169.65       2414.79       179.92 o                         
 -11   8   8       2871.41       3291.22       186.30 o                         
 -10   8   8       1654.26       1931.09       169.41 o                         
  -9   8   8        632.65        675.62       148.72 o                         
  -8   8   8        111.38        427.77       126.22 o                         
  -7   8   8          2.49        502.11       128.47 o                         
  -6   8   8      22802.04      21652.65       296.10 o                         
  -5   8   8       1080.51       1079.22       132.45 o                         
  -4   8   8        105.89         39.20       159.27 o                         
  -3   8   8      10426.26       9627.18       261.57 o                         
  -2   8   8        110.11        144.65       169.77 o                         
  -1   8   8          6.44        737.82       200.19 o                         
   0   8   8      30038.68      28586.31       504.98 o                         
   1   8   8      10935.74      10766.59       320.02 o                         
   2   8   8       2007.76       2369.69       244.64 o                         
   3   8   8       5829.69       6185.61       310.00 o                         
   4   8   8      22141.80      22182.19       469.95 o                         
   5   8   8         80.87         66.07       235.57 o                         
   6   8   8      12114.40      11612.67       411.69 o                         
   7   8   8       2379.96       2924.96       297.41 o                         
   8   8   8       6772.25       6485.72       301.57 o                         
   9   8   8        259.82        641.74       227.20 o                         
  10   8   8        341.99        907.02       225.63 o                         
  11   8   8        865.73       1213.39       256.71 o                         
  12   8   8       2597.42       2784.06       286.84 o                         
  13   8   8        296.88        672.49       260.82 o                         
  14   8   8       1036.79       1495.17       284.92 o                         
  15   8   8       3237.05       2976.76       305.66 o                         
  16   8   8        933.50       1481.98       393.21 o                         
  17   8   8       1492.75       1439.73       401.43 o                         
  18   8   8       2149.95       2104.15       352.55 o                         
 -20   9   8        860.60       1093.91       320.82 o                         
 -19   9   8        144.47        267.64       263.21 o                         
 -18   9   8        183.21        184.61       259.11 o                         
 -17   9   8        262.82        650.91       244.16 o                         
 -16   9   8        395.23        937.23       242.18 o                         
 -15   9   8       6411.97       6276.67       330.34 o                         
 -14   9   8          3.50         24.70       220.50 o                         
 -13   9   8          6.54       -183.74       208.13 o                         
 -12   9   8       3254.39       3355.45       215.45 o                         
 -11   9   8       1067.67        873.30       191.76 o                         
 -10   9   8        146.36        335.77       176.17 o                         
  -9   9   8          8.96        188.14       198.39 o                         
  -8   9   8       1782.42       1778.56       200.09 o                         
  -7   9   8        787.19        677.41       189.29 o                         
  -6   9   8        238.74        858.74       184.38 o                         
  -5   9   8       3565.75       3634.43       230.11 o                         
  -4   9   8       1018.14       1272.50       208.75 o                         
  -3   9   8        114.61        231.53       192.98 o                         
  -2   9   8       2713.69       3375.29       238.64 o                         
  -1   9   8      33731.45      32511.75       571.73 o                         
   0   9   8         51.77        157.18       228.15 o                         
   1   9   8       6230.42       6385.96       340.23 o                         
   2   9   8       1062.78       2065.51       297.98 o                         
   3   9   8        296.71        591.18       289.54 o                         
   4   9   8       1503.22       2069.98       300.54 o                         
   5   9   8      10204.86      10323.11       422.01 o                         
   6   9   8        257.96        629.90       299.16 o                         
   7   9   8       4230.20       4898.47       348.93 o                         
   8   9   8        188.64        369.94       313.87 o                         
   9   9   8       8731.55       8984.07       451.55 o                         
  10   9   8          9.89        546.36       315.82 o                         
  11   9   8       3304.96       3941.95       380.50 o                         
  12   9   8         15.87        202.75       358.20 o                         
  13   9   8       1539.96       1612.88       301.89 o                         
  14   9   8        676.65        741.98       317.41 o                         
  15   9   8        192.04        522.47       407.13 o                         
  16   9   8        136.11        241.32       459.48 o                         
 -17  10   8       1030.44       1123.33       274.42 o                         
 -16  10   8          5.48        365.85       262.86 o                         
 -15  10   8        495.48        600.50       271.79 o                         
 -14  10   8       8551.29       8511.64       417.74 o                         
 -13  10   8        636.83       2423.49       307.65 o                         
 -12  10   8       1127.08       1127.86       289.32 o                         
 -11  10   8       1962.83       2611.13       319.70 o                         
 -10  10   8       8151.70       8091.42       374.36 o                         
  -9  10   8       1885.34       2117.75       272.33 o                         
  -8  10   8       1128.92       1149.39       274.38 o                         
  -7  10   8        763.42       1449.03       242.78 o                         
  -6  10   8      15689.07      14053.95       372.54 o                         
  -5  10   8         91.11        312.11       222.79 o                         
  -4  10   8        323.77        436.89       237.68 o                         
  -3  10   8       5630.14       6137.91       363.56 o                         
  -2  10   8        112.82        319.12       281.20 o                         
  -1  10   8       3236.64       4156.89       316.23 o                         
   0  10   8       1226.09       1536.44       292.79 o                         
   1  10   8       1612.35       2041.08       298.91 o                         
   2  10   8       7197.61       7457.68       436.30 o                         
   3  10   8       1523.22       2490.19       342.92 o                         
   4  10   8       1803.92       3063.49       347.07 o                         
   5  10   8       1032.81       2145.55       342.60 o                         
   6  10   8      22622.18      22226.20       582.19 o                         
   7  10   8        930.28       1537.24       354.16 o                         
   8  10   8       2337.03       3018.09       374.55 o                         
   9  10   8         47.67        702.43       341.71 o                         
  10  10   8       1457.20       1873.92       394.51 o                         
  11  10   8          8.10        876.62       374.99 o                         
  12  10   8        338.72        843.76       426.07 o                         
  13  10   8       1135.28       1628.00       449.70 o                         
 -14  11   8        745.18        974.94       379.69 o                         
 -13  11   8        185.93        -23.13       362.82 o                         
 -12  11   8       2118.53       2245.45       380.67 o                         
 -11  11   8       3532.14       4248.20       483.61 o                         
 -10  11   8       5881.46       6794.26       509.49 o                         
  -9  11   8       1842.70       2854.94       435.15 o                         
  -8  11   8       8566.24       8376.03       462.69 o                         
  -7  11   8        188.80        570.52       334.42 o                         
  -6  11   8        145.86        886.44       343.19 o                         
  -5  11   8       2874.64       2833.42       322.53 o                         
  -4  11   8       7085.07       6690.97       382.72 o                         
  -3  11   8        623.49        869.22       308.19 o                         
  -2  11   8       3711.92       4557.88       340.77 o                         
  -1  11   8       4311.15       5138.36       377.97 o                         
   0  11   8          5.64        617.21       329.64 o                         
   1  11   8       7814.81       7399.23       494.79 o                         
   2  11   8        873.00       1408.20       380.00 o                         
   3  11   8        268.20        840.59       362.23 o                         
   4  11   8       4870.83       5881.15       417.44 o                         
   5  11   8        328.95        863.28       368.43 o                         
   6  11   8       1350.05       1902.94       385.59 o                         
   7  11   8       6138.29       7319.07       464.00 o                         
   8  11   8       2676.85       3024.27       388.59 o                         
   9  11   8       1852.71       2348.69       424.51 o                         
  10  11   8       5301.03       4706.39       494.07 o                         
  -8  12   8       7375.39       7514.05      1046.29 o                         
  -7  12   8        904.77       1893.69       600.42 o                         
  -6  12   8       4674.54       5044.82       471.17 o                         
  -5  12   8        115.65        658.42       370.91 o                         
  -4  12   8       4095.89       3984.18       372.60 o                         
  -3  12   8       6241.73       7312.51       421.28 o                         
  -2  12   8       5154.08       6239.28       399.41 o                         
  -1  12   8       2511.45       3059.64       365.35 o                         
   0  12   8        117.73        885.93       382.09 o                         
   1  12   8       5272.54       5641.93       436.42 o                         
   2  12   8       5979.25       5932.80       461.58 o                         
   3  12   8       4925.87       5482.20       469.57 o                         
   4  12   8       1661.13       2385.13       440.40 o                         
 -27   0   9       1608.89       1983.58       444.63 o                         
 -25   0   9        154.86        163.96       379.47 o                         
 -23   0   9       1456.76       1366.64       206.12 o                         
 -21   0   9       9281.87       9167.21       336.55 o                         
 -19   0   9          7.85         88.20       150.26 o                         
 -17   0   9       1778.63       2056.15       142.37 o                         
 -15   0   9      12610.67      12804.64       247.07 o                         
 -13   0   9      29172.64      29180.90       415.67 o                         
 -11   0   9      62018.80      61427.51       793.37 o                         
  -9   0   9      15400.20      15830.38       261.91 o                         
  -7   0   9      17467.01      16377.15       232.33 o                         
  -5   0   9       3660.24       3896.99        98.63 o                         
  -3   0   9      21337.88      21599.85       264.88 o                         
  -1   0   9      27777.52      30634.47       424.16 o                         
   1   0   9         77.43        167.29        81.60 o                         
   3   0   9        317.27        144.35        80.94 o                         
   5   0   9      59012.64      57543.32       997.27 o                         
   7   0   9        908.82        928.88        96.68 o                         
   9   0   9       3066.60       2936.97       118.15 o                         
  11   0   9        177.63        143.49       111.03 o                         
  13   0   9      35351.22      35083.14       510.01 o                         
  15   0   9      70449.86      71563.92      1018.52 o                         
  17   0   9        453.19        409.78       218.36 o                         
  19   0   9         99.74       -136.66       253.09 o                         
  21   0   9      24542.42      22749.56       734.87 o                         
  23   0   9       5369.50       4595.57       353.67 o                         
 -28   1   9       5640.63       5497.44       502.35 o                         
 -27   1   9        824.78        767.51       266.65 o                         
 -26   1   9        247.53        591.85       316.25 o                         
 -25   1   9       1834.40       2295.29       302.28 o                         
 -24   1   9        663.44        443.70       248.54 o                         
 -23   1   9       3405.75       4756.76       224.29 o                         
 -22   1   9        942.54       1003.01       155.56 o                         
 -21   1   9       6187.77       7614.63       190.76 o                         
 -20   1   9      27906.51      28332.27       335.91 o                         
 -19   1   9        419.82        617.76       110.26 o                         
 -18   1   9        122.65         89.70       102.25 o                         
 -17   1   9       9264.17       9360.33       165.22 o                         
 -16   1   9      18441.11      18462.91       223.51 o                         
 -15   1   9       8938.38       9328.43       151.18 o                         
 -14   1   9      21450.42      22283.19       235.17 o                         
 -13   1   9        341.57        673.70        67.36 o                         
 -12   1   9        375.84        443.80        65.73 o                         
 -11   1   9      26516.64      27346.77       272.78 o                         
 -10   1   9        130.96        360.59        56.89 o                         
  -9   1   9      85181.66      85097.34       772.84 o                         
  -8   1   9       1630.76       2441.97        75.24 o                         
  -7   1   9         89.75        191.87        46.35 o                         
  -6   1   9       6092.60       5611.06        87.82 o                         
  -5   1   9         86.49         44.11        46.36 o                         
  -4   1   9      60022.55      60129.32       501.02 o                         
  -3   1   9       5792.04       5362.22       114.98 o                         
  -2   1   9        297.58        353.41        52.19 o                         
  -1   1   9      28374.09      29162.01       290.38 o                         
   0   1   9       7918.83       7482.39       127.67 o                         
   1   1   9       6441.42       6333.36       103.26 o                         
   2   1   9       2444.10       3093.49        97.28 o                         
   3   1   9       1635.94       1443.53        69.15 o                         
   4   1   9       1373.54       1620.59        65.57 o                         
   5   1   9       3460.91       3451.38       117.62 o                         
   6   1   9       4868.94       4794.45        98.43 o                         
   7   1   9      25495.58      25208.98       243.87 o                         
   8   1   9      73765.92      75483.38       640.24 o                         
   9   1   9        651.61        673.95        69.13 o                         
  10   1   9       6550.05       6461.82       118.24 o                         
  11   1   9        137.76        141.72        85.50 o                         
  12   1   9       1209.59       1503.33        97.03 o                         
  13   1   9      10740.22      10584.91       177.40 o                         
  14   1   9      21479.76      22068.33       264.00 o                         
  15   1   9       8186.73       8965.06       200.22 o                         
  16   1   9      25151.70      24910.06       323.51 o                         
  17   1   9        474.01        604.13       160.85 o                         
  18   1   9         13.04       -132.10       155.63 o                         
  19   1   9       1720.61       1476.18       179.89 o                         
  20   1   9      12113.91      11806.92       383.21 o                         
  21   1   9        413.44        420.08       200.38 o                         
  22   1   9      16108.52      15073.85       408.72 o                         
  23   1   9        319.81        408.02       222.43 o                         
  24   1   9       7492.95       7355.97       353.63 o                         
 -28   2   9       1098.69       1290.02       459.58 o                         
 -27   2   9        319.51        723.00       311.09 o                         
 -26   2   9        788.63        794.59       349.05 o                         
 -25   2   9       1472.44       1374.26       342.90 o                         
 -24   2   9       2801.42       2874.12       299.63 o                         
 -23   2   9       7063.38       7667.31       288.75 o                         
 -22   2   9       1769.62       2264.18       171.68 o                         
 -21   2   9       1197.80       2383.74       158.87 o                         
 -20   2   9       6365.31       6623.33       181.56 o                         
 -19   2   9       1702.77       2125.78       119.61 o                         
 -18   2   9      10071.50       9998.17       184.92 o                         
 -17   2   9       3855.28       3883.47       126.88 o                         
 -16   2   9      26568.72      25257.17       279.53 o                         
 -15   2   9       1287.80       1522.93        85.38 o                         
 -14   2   9      14194.30      13738.81       173.43 o                         
 -13   2   9        477.01        809.17        74.86 o                         
 -12   2   9       8839.94       9421.31       131.64 o                         
 -11   2   9       4275.45       4219.12        94.94 o                         
 -10   2   9       8216.19       8103.55       115.28 o                         
  -9   2   9       3903.16       3377.40        83.42 o                         
  -8   2   9      31476.51      29868.68       280.79 o                         
  -7   2   9        672.25        581.79        49.50 o                         
  -6   2   9       3460.93       3625.21        86.52 o                         
  -5   2   9       1367.45       1508.14        57.53 o                         
  -4   2   9       3380.60       3553.00        74.64 o                         
  -3   2   9       8217.18       8604.96       120.21 o                         
  -2   2   9      97812.70      95051.25       820.06 o                         
  -1   2   9      47316.59      45188.29       393.28 o                         
   0   2   9      54386.79      54982.31       473.78 o                         
   1   2   9      30366.60      30242.09       291.10 o                         
   2   2   9       1287.79       1780.81        69.26 o                         
   3   2   9       7544.46       7244.73       118.73 o                         
   4   2   9       8349.25       8199.27       129.64 o                         
   5   2   9      18919.22      19875.75       208.32 o                         
   6   2   9      20123.51      20220.62       209.70 o                         
   7   2   9        705.36       1130.51        70.27 o                         
   8   2   9       1248.03       1589.10        76.06 o                         
   9   2   9       3832.73       4096.77       111.11 o                         
  10   2   9        390.31        429.39        81.04 o                         
  11   2   9         42.96          6.80        90.54 o                         
  12   2   9       1908.85       2047.06       108.94 o                         
  13   2   9       2766.74       3027.66       120.72 o                         
  14   2   9        243.09        495.56       112.19 o                         
  15   2   9      44244.18      45402.50       473.11 o                         
  16   2   9          7.50        116.24       127.09 o                         
  17   2   9        402.16        290.77       163.05 o                         
  18   2   9        105.19        -42.54       151.18 o                         
  19   2   9       7015.81       6660.50       256.30 o                         
  20   2   9       1252.41       1381.25       188.16 o                         
  21   2   9      13180.39      12602.40       509.31 o                         
  22   2   9      15194.98      16030.67       738.76 o                         
  23   2   9       1396.44       1263.02       300.68 o                         
 -27   3   9        872.55        206.65       537.68 o                         
 -26   3   9        594.24        239.66       361.59 o                         
 -25   3   9        101.82         47.11       338.67 o                         
 -24   3   9       2653.92       2759.81       252.89 o                         
 -23   3   9         27.06         -4.64       200.35 o                         
 -22   3   9       3120.41       3529.82       190.88 o                         
 -21   3   9       2092.99       2090.26       172.91 o                         
 -20   3   9        982.00        889.95       156.42 o                         
 -19   3   9         35.94        -72.66       142.49 o                         
 -18   3   9       3684.53       3965.84       167.70 o                         
 -17   3   9        457.17        359.60       124.35 o                         
 -16   3   9       7708.26       7304.61       164.51 o                         
 -15   3   9      24053.76      24251.30       279.12 o                         
 -14   3   9      49683.91      47905.70       460.92 o                         
 -13   3   9         38.85        216.28        73.20 o                         
 -12   3   9        454.12        475.59        71.05 o                         
 -11   3   9      29506.39      29488.89       296.67 o                         
 -10   3   9       5343.67       5140.45        96.97 o                         
  -9   3   9      61806.82      59340.59       529.29 o                         
  -8   3   9      10679.41      10165.64       136.38 o                         
  -7   3   9      39905.82      39623.24       362.93 o                         
  -6   3   9     108432.78     106331.05       945.55 o                         
  -5   3   9      23746.83      21870.14       256.10 o                         
  -4   3   9       5726.34       5807.13       123.46 o                         
  -3   3   9        190.66        145.20        44.09 o                         
  -2   3   9      11526.80      11262.55       124.86 o                         
  -1   3   9       8484.01       7916.16       103.67 o                         
   0   3   9      51418.48      49854.01       433.36 o                         
   1   3   9         65.07        130.13        49.85 o                         
   2   3   9       1189.62       1592.35        60.62 o                         
   3   3   9       8626.29       7592.02       121.36 o                         
   4   3   9       8954.24       8677.49       131.74 o                         
   5   3   9        154.37        206.32        67.08 o                         
   6   3   9      21877.94      20895.28       237.12 o                         
   7   3   9       3571.64       3869.10       111.36 o                         
   8   3   9        785.81        822.82        80.99 o                         
   9   3   9          1.02        150.94        84.84 o                         
  10   3   9      38609.37      38948.07       396.70 o                         
  11   3   9       2426.24       2835.93       113.43 o                         
  12   3   9      26046.51      25915.57       304.21 o                         
  13   3   9      23891.50      23889.65       293.76 o                         
  14   3   9        276.11        255.44       115.20 o                         
  15   3   9        810.21        895.66       126.82 o                         
  16   3   9       2991.12       3406.16       172.38 o                         
  17   3   9      10457.54      10080.15       322.86 o                         
  18   3   9        862.05        512.84       235.31 o                         
  19   3   9        339.81        745.03       199.53 o                         
  20   3   9       1105.12       1164.89       292.65 o                         
  21   3   9       1273.81       1416.98       258.25 o                         
  22   3   9       1769.37       1686.47       433.91 o                         
  23   3   9       4982.60       4535.49       285.28 o                         
 -27   4   9          2.89        112.82       527.95 o                         
 -26   4   9        952.82        371.00       471.97 o                         
 -25   4   9        229.67        271.45       307.64 o                         
 -24   4   9       2459.56       2505.66       361.64 o                         
 -23   4   9      15684.22      15083.89       436.19 o                         
 -22   4   9       2601.76       2284.86       231.17 o                         
 -21   4   9       1634.98       1420.99       178.65 o                         
 -20   4   9        263.76        553.93       168.41 o                         
 -19   4   9        897.84        844.79       156.43 o                         
 -18   4   9       2264.67       2375.51       147.48 o                         
 -17   4   9       2637.82       3033.19       135.46 o                         
 -16   4   9       2098.57       2131.99       122.43 o                         
 -15   4   9          4.01        307.11       106.35 o                         
 -14   4   9      15520.12      15603.29       235.79 o                         
 -13   4   9      25772.62      25231.04       304.94 o                         
 -12   4   9      17161.69      17200.14       224.04 o                         
 -11   4   9        253.22        294.16        81.65 o                         
 -10   4   9       1790.07       1747.55        78.04 o                         
  -9   4   9       3945.81       3534.42       100.22 o                         
  -8   4   9       2258.80       2774.65       100.28 o                         
  -7   4   9      53390.70      50999.38       462.75 o                         
  -6   4   9        472.22        497.21        62.10 o                         
  -5   4   9       9639.28       8983.70       126.77 o                         
  -4   4   9       3696.27       3596.84        91.26 o                         
  -3   4   9      11631.60      11721.07       142.45 o                         
  -2   4   9        251.03        196.48        56.87 o                         
  -1   4   9      77829.18      75588.96       663.51 o                         
   0   4   9       4413.12       4557.07        90.19 o                         
   1   4   9      50483.64      49146.34       467.53 o                         
   2   4   9        123.47        202.24        54.48 o                         
   3   4   9       3122.99       3209.47        91.10 o                         
   4   4   9        251.84        329.80        66.84 o                         
   5   4   9      17339.52      16715.74       199.81 o                         
   6   4   9       7539.46       7555.40       135.38 o                         
   7   4   9      20550.39      19348.71       239.69 o                         
   8   4   9      35126.16      33366.14       365.27 o                         
   9   4   9      12998.92      13378.20       210.21 o                         
  10   4   9      14675.15      14713.86       227.17 o                         
  11   4   9       2413.62       2592.96       115.92 o                         
  12   4   9       6086.66       6556.32       169.10 o                         
  13   4   9       2177.62       2476.94       138.95 o                         
  14   4   9      17878.29      18213.04       294.17 o                         
  15   4   9       3905.89       4557.81       234.25 o                         
  16   4   9       3555.92       3729.28       219.77 o                         
  17   4   9       6764.81       6638.67       261.79 o                         
  18   4   9         32.36         22.61       183.05 o                         
  19   4   9       7232.06       7082.53       300.50 o                         
  20   4   9       2972.15       3391.28       259.30 o                         
  21   4   9       4570.52       4113.52       374.72 o                         
  22   4   9       2086.85       2615.18       314.08 o                         
 -26   5   9          9.12        440.85       583.87 o                         
 -25   5   9       2339.08       2335.98       301.63 o                         
 -24   5   9       2392.58       2311.21       318.01 o                         
 -23   5   9      11092.24      11325.08       375.01 o                         
 -22   5   9       4090.95       4923.06       357.88 o                         
 -21   5   9        178.66        356.17       227.33 o                         
 -20   5   9       2362.21       3584.86       217.60 o                         
 -19   5   9       1855.33       2084.21       193.27 o                         
 -18   5   9        230.70        329.15       162.04 o                         
 -17   5   9       7187.01       6891.13       218.36 o                         
 -16   5   9       3695.11       4162.66       171.42 o                         
 -15   5   9        937.14       1168.47       138.26 o                         
 -14   5   9      10977.48      10256.94       221.35 o                         
 -13   5   9       6620.16       6584.95       186.27 o                         
 -12   5   9      16237.94      15430.44       251.21 o                         
 -11   5   9       2093.22       2095.89       112.66 o                         
 -10   5   9       5918.59       5502.22       140.21 o                         
  -9   5   9        357.82        378.15        87.79 o                         
  -8   5   9      20315.04      19063.27       221.53 o                         
  -7   5   9       3630.82       3315.24        97.03 o                         
  -6   5   9      28573.17      27320.83       280.13 o                         
  -5   5   9      16737.00      16566.20       195.79 o                         
  -4   5   9        182.47        194.41        66.09 o                         
  -3   5   9       6736.24       6383.40       116.01 o                         
  -2   5   9       5905.17       5606.01       111.94 o                         
  -1   5   9      24237.56      24026.25       261.93 o                         
   0   5   9      69767.41      66288.87       638.64 o                         
   1   5   9      24888.84      23766.74       270.86 o                         
   2   5   9       8976.09       8594.97       132.63 o                         
   3   5   9       9905.08       9154.04       138.27 o                         
   4   5   9       7285.62       7652.29       136.10 o                         
   5   5   9      40644.84      40341.46       423.71 o                         
   6   5   9      28494.41      27613.65       343.06 o                         
   7   5   9       2471.91       2772.69       119.81 o                         
   8   5   9       2291.90       2621.88       135.03 o                         
   9   5   9        383.85        518.70       118.19 o                         
  10   5   9       1417.43       1556.32       143.57 o                         
  11   5   9        825.11        799.78       131.14 o                         
  12   5   9       3136.54       3248.16       149.66 o                         
  13   5   9        301.21        447.68       138.42 o                         
  14   5   9        380.94        409.51       148.38 o                         
  15   5   9      10069.24      10238.64       269.23 o                         
  16   5   9        643.65        875.97       169.03 o                         
  17   5   9      17982.47      17604.50       424.79 o                         
  18   5   9       1540.92       1714.93       235.23 o                         
  19   5   9       2165.70       2455.41       273.33 o                         
  20   5   9         10.40         71.38       302.41 o                         
  21   5   9       4546.96       4855.11       625.72 o                         
 -25   6   9        287.68        373.36       491.50 o                         
 -24   6   9         62.14        -38.16       280.11 o                         
 -23   6   9       1253.60       1033.52       253.61 o                         
 -22   6   9       1307.74       1293.42       325.76 o                         
 -21   6   9       9042.84       8241.77       340.19 o                         
 -20   6   9       1081.99       2289.32       315.34 o                         
 -19   6   9      13321.60      13440.91       381.20 o                         
 -18   6   9       3898.93       4084.33       202.88 o                         
 -17   6   9       7590.87       7025.77       245.89 o                         
 -16   6   9       7895.70       8133.23       234.85 o                         
 -15   6   9        896.90       1320.83       150.22 o                         
 -14   6   9         10.63        178.56       138.43 o                         
 -13   6   9      15736.39      15310.64       267.91 o                         
 -12   6   9        456.99        493.04       122.62 o                         
 -11   6   9         28.69        127.81       116.34 o                         
 -10   6   9       3250.33       3547.87       141.91 o                         
  -9   6   9       1157.02       1210.68       102.92 o                         
  -8   6   9       5593.49       5546.17       143.22 o                         
  -7   6   9      45923.30      43621.15       437.78 o                         
  -6   6   9      20823.67      20688.48       249.95 o                         
  -5   6   9      34784.36      32716.98       351.39 o                         
  -4   6   9       3999.62       3426.24       117.32 o                         
  -3   6   9        836.00        608.40        79.90 o                         
  -2   6   9        444.98        436.89        77.89 o                         
  -1   6   9      27142.66      26120.68       306.77 o                         
   0   6   9        192.58        431.36        90.61 o                         
   1   6   9       2741.78       3082.34       116.11 o                         
   2   6   9       7041.78       7032.13       210.07 o                         
   3   6   9       2030.30       2169.13       130.98 o                         
   4   6   9       1102.33       1266.76       123.93 o                         
   5   6   9        134.63        412.64       126.07 o                         
   6   6   9        591.67       1021.89       121.01 o                         
   7   6   9       1250.94       1537.96       144.71 o                         
   8   6   9      10078.56       9648.17       231.01 o                         
   9   6   9       1571.38       1638.40       141.32 o                         
  10   6   9       2940.16       3120.59       185.43 o                         
  11   6   9       2976.13       3104.40       202.37 o                         
  12   6   9       8225.79       8435.19       279.11 o                         
  13   6   9        487.68        633.05       229.11 o                         
  14   6   9       7817.75       8176.93       309.43 o                         
  15   6   9        502.78       1072.45       203.76 o                         
  16   6   9        112.99        414.56       232.27 o                         
  17   6   9        395.60        508.94       279.65 o                         
  18   6   9        129.29        163.40       312.84 o                         
  19   6   9      15472.33      14394.41       581.42 o                         
  20   6   9        133.07        104.79       434.44 o                         
 -23   7   9       1014.34        893.22       419.33 o                         
 -22   7   9       6370.74       5856.38       362.16 o                         
 -21   7   9       1281.16       1122.56       324.73 o                         
 -20   7   9       1713.55       1624.61       253.52 o                         
 -19   7   9        541.32        547.10       199.04 o                         
 -18   7   9         26.48        -72.59       185.47 o
[truncated: 630,424 more chars]
